# Supplementary material for: The effects of cryopreservation on PBMCs transcriptome profile
Source: Front Immunol. 2025 Oct 17;16:1690316. doi: 10.3389/fimmu.2025.1690316 (PMC12575299; doi:10.3389/fimmu.2025.1690316)
Supplement: Supplementary file 1 [file DataSheet1.xlsx]

## Sheet: B_6M_signif_genes
Supplemental Data 1A - Pseudobulk_DEGs: B Cell 6 Months
gene	baseMean	log2FoldChange	lfcSE	pvalue	padj
AP006565.1	296.146	8.20456	0.677294	1.20957438413862e-32	1.0976887536058e-28
OOEP	165.372	2.96271	0.288565	5.625538887607e-26	2.55258827025168e-22
SLC26A3	225.018	3.85793	0.422578	6.219954940724e-21	1.88153636956901e-17
RASGEF1B	1237.69	2.01482	0.305415	1.95807519036651e-12	4.44238308814402e-09
PLEKHA7	44.8959	2.45585	0.439846	1.48289728436401e-09	2.69145857112068e-06
H3F3C	75.1053	3.62116	0.672793	3.64551523593976e-09	5.51384179435889e-06
SLC35F1	38.932	2.85978	0.584652	5.73358739512357e-08	7.43318651582092e-05
FAM153CP	52.3518	1.9674	0.415135	8.60152566609059e-08	9.75735567747151e-05
HFM1	50.6458	2.35779	0.530853	3.95187210918641e-07	0.00039848
FP236383.3	172.263	1.35137	0.358306	5.90910191023783e-06	0.00536251
MBD2	314.206	-1.71453e-05	0.00144272	5.91401418307165e-05	0.0487906

## Sheet: B_12M_signif_genes
Supplemental Data 1B - Pseudobulk_DEGs: B cells 12 months
gene	baseMean	log2FoldChange	lfcSE	pvalue	padj
AC044849.1	135.046	3.04307	0.401382	2.20738359436443e-15	4.20992199117183e-11
RPS10	310.068	1.61494	0.263691	4.34510393851921e-11	4.14349111577192e-07
AL138963.4	452.126	2.95119	0.516913	4.83908552295824e-10	3.07636796979532e-06
MRPL23	41.2562	2.8589	0.557403	1.02823036730649e-08	4.90260239131737e-05
PSPH	46.0643	2.32447	0.493781	1.17404176349411e-07	0.000447826
RGS1	79.7618	1.49644	0.338597	3.99307397267088e-07	0.00114112
FAM89B	18.9803	2.94111	0.657671	4.78657360447666e-07	0.00114112
H2AFX	75.1718	1.83233	0.416659	4.34885696927484e-07	0.00114112
MT-ATP8	8857.09	-1.4565	0.3661	2.52780407980304e-06	0.0053567
SOCS1	201.512	1.17552	0.308603	5.27544803866763e-06	0.0100613
UQCRHL	97.583	-1.3796	0.364368	6.09023163507179e-06	0.0105594
TUBA1B	660.824	0.907092	0.247884	9.37959007615841e-06	0.0149073
DUSP2	368.003	1.33802	0.367567	1.03316763625306e-05	0.0151574
CCDC173	39.9355	2.03094	0.568221	1.38353829168129e-05	0.0188477
EGR1	117.696	1.14012	0.337725	2.595061979183e-05	0.0329953
MKI67	14.1078	4.97882	1.36393	3.04525731201522e-05	0.0346784
TYMS	27.5234	3.35677	1.02542	3.09108929845858e-05	0.0346784
RRM2	16.7109	4.11739	1.24904	4.6688018138331e-05	0.0468649
COMMD1	262.674	-1.03774e-05	0.00144271	4.49696907187817e-05	0.0468649
IGHV3-21	1797.63	-1.36415	0.433013	5.21791766068297e-05	0.0497581

## Sheet: CD4 T_6M_signif_genes
Supplemental Data 1C - Pseudobulk_DEGs: CD4 T Cell 6 Months
gene	baseMean	log2FoldChange	lfcSE	pvalue	padj
AP006565.1	757.408	8.031	0.464135	2.4454252574542e-67	4.09779910391601e-63
SLC26A3	564.662	4.08208	0.357369	1.76672659216248e-31	1.48025187524333e-27
OOEP	535.297	2.27754	0.256122	2.89128552960902e-20	1.61497572065528e-16
HFM1	160.908	3.33616	0.377083	4.46545771888566e-20	1.87069187488417e-16
RASGEF1B	2482.28	2.70084	0.312008	2.32670819327998e-19	7.79772983895851e-16
H3F3C	118.518	3.56749	0.435448	1.28788266047025e-17	3.59684162358334e-14
PLEKHA7	148.311	2.16606	0.266982	2.42560269039408e-17	5.80654632613337e-14
MBD2	679.604	-1.10765	0.206506	3.43589804578185e-09	6.39726039479628e-06
FP236383.3	468.549	1.29048	0.23968	3.1125224155081e-09	6.39726039479628e-06
LINC00486	215.19	1.18677	0.224701	5.49900747138788e-09	9.21468681980468e-06
SLC35F1	131.068	2.39011	0.455725	6.44519090563625e-09	9.81836945506787e-06
H2AFX	187.729	1.28512	0.267135	6.28166319813943e-08	8.09706386240173e-05
SERTAD1	371.984	1.22544	0.254454	6.06516428471253e-08	8.09706386240173e-05
AL136454.1	112.459	1.63572	0.343305	7.97542190070749e-08	8.93242015488361e-05
MTRNR2L1	23.5835	3.4609	0.712998	7.99584068289396e-08	8.93242015488361e-05
AMBRA1	530	0.873802	0.213827	1.71093905775209e-06	0.00179189
AL138733.1	78.1822	1.74777	0.546337	4.61633848034045e-05	0.0455035
RBFOX1	76.8839	1.52842	0.483374	5.2863889447367e-05	0.0492133

## Sheet: CD4 T_12M_signif_genes
Supplemental Data 1D - Pseudobulk_DEGs: CD4 T Cell 12 Months
gene	baseMean	log2FoldChange	lfcSE	pvalue	padj
SERTAD1	510.275	2.10869	0.269245	2.2545729687024e-16	4.16284352941211e-12
RPS10	1009.58	1.75915	0.246166	4.14235914661901e-14	3.82422596415867e-10
MRPL23	152.866	2.38504	0.338562	8.53245715562251e-14	5.25144296404714e-10
H2AFX	225.149	1.90095	0.30324	1.63831518354484e-11	7.562462887243e-08
FOS	15685.9	2.21441	0.356185	2.47364110448696e-11	9.13466187064946e-08
JUNB	20924.1	1.13098	0.214394	5.33037978081291e-09	1.64033553788216e-05
SIK1B	38.1399	2.41227	0.458086	6.65253112145041e-09	1.75474763752086e-05
UQCRHL	216.036	-1.63047	0.313898	1.00656859743311e-08	2.32316032287562e-05
AP001269.4	23.4273	3.08629	0.593924	1.24679151029559e-08	2.55786204956642e-05
PSPH	170.322	1.94486	0.383004	1.59359719501876e-08	2.94241786088264e-05
CITED2	1861.25	1.10592	0.219722	2.02536169258853e-08	3.11635652432955e-05
AL163973.2	34.1516	2.94628	0.580463	1.89858873381541e-08	3.11635652432955e-05
MT-ATP8	18263.3	-1.51094	0.307252	3.5463611527706e-08	5.03692402498126e-05
SNRPN	430.045	1.22049	0.25161	5.07370985997946e-08	6.69149848961863e-05
AC044849.1	327.777	1.92838	0.413879	1.27550179367334e-07	0.000157006
AC011446.2	51.2549	2.07375	0.473223	4.78043032636015e-07	0.000551662
SGK1	216.358	1.02274	0.236642	6.16693260908544e-07	0.00063259
DNAJB1	5627.05	0.786632	0.181512	6.01112132273366e-07	0.00063259
DNLZ	274.248	2.00947	0.471784	7.9894770554664e-07	0.000776409
SNAI1	37.1351	2.92443	0.689811	9.16727246153189e-07	0.000846323
PPP1R15A	2287.72	1.55959	0.375923	1.29096908675417e-06	0.00113507
HIST1H2AM	183.392	-1.03323e-05	0.00144271	1.78214966080682e-06	0.00137948
TUBB4B	656.052	1.30693	0.320936	1.79308716348937e-06	0.00137948
ID1	29.6726	2.30976	0.563955	1.77410969133622e-06	0.00137948
MBD2	595.599	-1.03787	0.256297	1.94005022555934e-06	0.00143284
AREG	303.569	0.872213	0.220609	2.94443924929773e-06	0.00194165
DUSP1	9707.28	1.42079	0.358709	2.90635291271461e-06	0.00194165
FAM89B	72.336	2.00243	0.504721	2.7403210910279e-06	0.00194165
HBA2	70.2361	-2.52493e-06	0.0014427	3.55122604276031e-06	0.00226103
DDT	852.022	1.59577	0.409845	3.69052625215359e-06	0.0022714
MACROD2	48.2718	2.01406	0.518405	3.87695791452632e-06	0.00230917
AL138963.4	2327.53	2.87751	0.748221	4.1793215962579e-06	0.00241147
PTPMT1	309.323	1.19405	0.315038	5.59037503881756e-06	0.00312521
ZFP36	8766.71	2.23354259109375e-05	0.00144275	5.75482677772039e-06	0.00312521
HSPA14.1	111.242	1.29727	0.355568	9.67524992179685e-06	0.00510411
SOCS1	491.097	1.24572	0.345926	1.14410831683533e-05	0.005868
HBB	5484.71	-9.17601e-07	0.0014427	1.22498650382235e-05	0.00611301
CD8B2	18.9432	-2.94921	0.811739	1.41304225869634e-05	0.00668985
AC010442.1	23.8674	2.44875	0.685612	1.3830141225398e-05	0.00668985
HFM1	60.9504	1.7857	0.505091	1.46538437050491e-05	0.00676421
COMMD1	686.567	-1.18516e-05	0.00144271	1.61280542424168e-05	0.00726313
SLC9A3	19.6874	2.1359	0.633592	2.93409018501279e-05	0.0127109
FRAT2	170.801	0.818855	0.245287	2.96018799568172e-05	0.0127109
SNURF	47.6552	1.88669	0.578572	3.74806092762064e-05	0.0157282
OTUD1	105.84	0.993531	0.309202	4.54285500905085e-05	0.0186398
NRARP	15.8007	2.38068	0.739743	5.1544893711129e-05	0.0206897
TUBA1A	2997.54	1.01392	0.321139	5.37488619708749e-05	0.0211153
AC005208.1	6.10738	6.12788	2.73712	5.8872820558637e-05	0.0226464
UBE2S	595.304	0.907209	0.293902	6.75874968958662e-05	0.0254681
CCDC173	100.701	1.34057	0.438426	7.37674925847928e-05	0.0272409
RASGEF1B	405.444	-1.38731e-05	0.00144271	9.17544287786304e-05	0.0332187
GADD45G	63.8422	1.35351	0.455528	9.62956140969133e-05	0.0341924
GADD45B	1589.16	0.853453	0.288861	0.000101461	0.0353466
AL391832.4	50.7416	1.24096	0.4219	0.000107672	0.0368159
TMEM191B	31.1989	1.48131	0.513772	0.000129107	0.0433425
LRFN5	14.4752	3.11975	1.07342	0.000135669	0.0439476
PIGBOS1	140.884	0.804402	0.281536	0.00013567	0.0439476
AL035670.1	4.85376	5.63678	2.72372	0.000156567	0.0498424

## Sheet: CD8 T_6M_signif_genes
Supplemental Data 1E - Pseudobulk_DEGs: CD8 T Cell 6 momths
gene	baseMean	log2FoldChange	lfcSE	pvalue	padj
AP006565.1	362.221	7.46136	0.545791	3.82437346796017e-44	6.24787893460653e-40
SLC26A3	260.667	3.878	0.432371	9.21001719545291e-21	7.52320254610571e-17
RASGEF1B	1170.41	2.86077	0.322034	2.92340711847188e-20	1.59199006981583e-16
OOEP	189.482	2.32104	0.288136	3.21539381593287e-17	1.31324721927238e-13
HFM1	79.0513	2.87081	0.408397	1.14440054124252e-13	3.73921432845582e-10
H3F3C	54.5353	3.15543	0.49113	7.80161208607888e-12	2.12424894417118e-08
FP236383.3	204.537	1.35061	0.263307	1.29443006425112e-08	3.0210148513815e-05
MBD2	294.818	-1.09902	0.234044	1.09570030707992e-07	0.000223756
PLEKHA7	55.1237	2.06131	0.450189	1.83346877142638e-07	0.000332815
LINC00486	110.271	1.22144	0.293129	1.2303172696163e-06	0.00200997
SLC35F1	46.5117	2.07887	0.518902	2.20205165475636e-06	0.00327045
RBFOX1	34.4749	2.11957	0.553991	4.58607028705258e-06	0.00624355
FAM153CP	98.9997	1.11736	0.320428	1.75098074537856e-05	0.0220044
MTRNR2L1	11.2721	4.03606	1.11736	3.45380064429413e-05	0.0403034
AL136454.1	42.2195	1.45196	0.450768	4.56516212500172e-05	0.0497207

## Sheet: CD8 T_12M_signif_genes
Supplemental Data 1F - Pseudobulk_DEGs: CD8 T Cell 12 months
gene	baseMean	log2FoldChange	lfcSE	pvalue	padj
AL138963.4	743.164	2.98865	0.469784	8.92751400574605e-12	1.1296876222871e-07
CD8B2	259.348	-1.08472e-05	0.00144271	5.70161191148258e-11	3.60740985639503e-07
AC044849.1	209.453	2.23936	0.424132	5.46631958202926e-09	2.30569359969994e-05
MRPL23	59.4006	2.25347	0.446788	2.13755688693548e-08	6.7621612118204e-05
H2AFX	129.74	1.74856	0.368072	8.51309123189536e-08	0.000215449
RPS10	401.314	1.46507	0.311911	1.04019897695568e-07	0.000219378
SERTAD1	331.949	1.63589	0.360428	2.24097619977397e-07	0.000405104
HIST1H2AM	96.0516	-1.79353	0.416678	6.62497740249486e-07	0.00104791
MT-ATP8	10771.9	-1.39564e-05	0.00144272	1.85287343675713e-06	0.00260514
MBD2	272.573	-0.993014	0.267126	7.37039862959403e-06	0.0093265
DUSP1	4428.67	1.53504	0.417729	9.05369465784147e-06	0.00979859
SYT5	12.3816	3.16295	0.830465	9.29216401659665e-06	0.00979859
CITED2	798.64	1.05927	0.29219	1.04936352044697e-05	0.0102143
SNRPN	202.821	0.941398	0.269039	1.68196353124861e-05	0.0152025
UQCRHL	102.409	-1.59855	0.477495	2.67516239135635e-05	0.0225677
PTPMT1	181.461	1.10054	0.329509	2.95333906834468e-05	0.0233572
LINC01765	19.7675	2.47402	0.77233	4.00720974240954e-05	0.026688
COMMD1	329.576	-1.10745	0.341143	3.94901421837146e-05	0.026688
PSPH	74.6431	1.54662	0.475199	3.74763685207922e-05	0.026688
PPP1R15A	940.799	1.52987	0.500918	7.32287868126301e-05	0.0463319
TUBB4B	347.858	1.19403	0.397887	8.52965783424481e-05	0.049061
SNAI1	13.5343	3.84888	1.22473	8.17844129299628e-05	0.049061

## Sheet: DC_6M_signif_genes
Supplemental Data 1G - Pseudobulk_DEGs: DC cells 6 months
gene	baseMean	log2FoldChange	lfcSE	pvalue	padj
RASGEF1B	389.705	2.59947	0.340371	1.06179383967754e-15	2.00063195272042e-11
SLC26A3	78.8231	3.77526	0.496806	2.35097684970066e-15	2.21485529010299e-11
AP006565.1	110.043	8.89148	1.34573	1.69037418762318e-13	1.06166768143987e-09
AL691403.1	54.9276	2.26863	0.434338	7.641326108364e-09	3.59944666334486e-05
H3F3C	18.3983	3.63132	0.924049	4.86170170709142e-06	0.0183208
OOEP	33.5121	2.22837	0.587612	6.69063887832242e-06	0.0210108

## Sheet: DC_12M_signif_genes
Supplemental Data 1H - Pseudobulk_DEGs: DC cell 12 months
gene	baseMean	log2FoldChange	lfcSE	pvalue	padj
AL691403.1	65.5235	3.11737	0.397698	2.18078043535531e-16	1.99083445943586e-12
AC020916.1	98.3875	2.14567	0.408176	5.6466956849612e-09	2.57743424540054e-05
FOS	1961.6	1.50213	0.28978	9.17047764095294e-09	2.79057634614198e-05
DUSP1	817.388	1.83521	0.376471	4.40539992668384e-08	0.000100542
AC044849.1	17.7191	4.0965	0.834227	5.89514096097317e-08	0.000107633
MT-ATP8	1034.95	-1.62619	0.349367	1.25562267879964e-07	0.000191043
KLF6	414.091	1.1785	0.257254	1.88782131987753e-07	0.000231372
AL138963.4	126.425	2.52278	0.557404	2.02757848719034e-07	0.000231372
CCL3	39.7539	2.24832	0.524142	6.60133263427514e-07	0.000669595
MTRNR2L12	1744.58	2.15506	0.509495	9.42239235762633e-07	0.00086017
AL450992.3	12.8731	4.2012	0.95256	1.0827205165784e-06	0.00089856
MRPL23	20.1531	2.14008	0.576436	8.15647698211658e-06	0.00620504
NR4A2	150.845	1.23608	0.337969	9.36354192000659e-06	0.00657537
AC007384.1	47.2463	1.68405	0.471973	1.21178085556649e-05	0.00790168
TSC22D3	200.404	1.11193	0.318613	1.72735916516127e-05	0.0105127
FOSB	149.673	2.17419	0.632663	1.87455779930486e-05	0.0106955
RPS10	77.9457	1.40778	0.436748	4.24124738926657e-05	0.0227755
TUBA1A	165.788	1.01194	0.334936	8.09908029092494e-05	0.0410758
AL355881.1	8.99999	2.74356	0.892555	0.000108119	0.049351
NAPSA	82.5566	1.78027	0.613082	0.000105349	0.049351

## Sheet: Mono_6M_signif_genes
Supplemental Data 1I - Pseudobulk_DEGs: Monocytes 6 months
gene	baseMean	log2FoldChange	lfcSE	pvalue	padj
AP006565.1	1604.3	8.41986	0.463897	7.90848954875306e-74	1.42139282659739e-69
SLC26A3	1195.91	4.48197	0.484862	1.35846043172382e-21	1.22078046696861e-17
RASGEF1B	5675.58	2.64404	0.36771	3.16322824274937e-14	1.89509004023115e-10
OOEP	177.526	2.28656	0.345179	1.54707798124813e-12	6.95140813924318e-09
HFM1	105.148	3.26853	0.540254	6.66815608659643e-11	2.39693538688795e-07
AC020916.1	1322.43	1.65392	0.286198	3.28422298836835e-10	9.83788996165739e-07
H3F3C	53.1106	3.61522	0.764615	1.00280026451645e-07	0.000257476
RBFOX1	155.801	2.27016	0.496194	2.08035932393047e-07	0.000467379
NBPF20	50.1851	2.68594	0.588454	2.5799630309369e-07	0.000515219
AL450992.3	347.201	2.47826	0.595134	1.17538681719953e-06	0.00211252
AC044849.1	54.2506	1.96817	0.481347	1.82074160193072e-06	0.00297493
LINC00877	309.509	1.234	0.307169	2.28615720714805e-06	0.00342409
AC093495.1	60.4855	1.60287	0.411098	3.6701449860882e-06	0.00483502
AL021396.1	21.6399	3.39445	0.845882	3.76622282148124e-06	0.00483502
FOSB	1756.55	1.96791	0.511799	4.5684168820673e-06	0.00547388
FP236383.3	369.696	1.46168	0.386489	5.72332148111474e-06	0.00642908
SLC35F1	33.369	2.16033	0.568592	6.12736775377448e-06	0.00647807
PLEKHA7	57.855	1.87133	0.505382	8.62934972350536e-06	0.00861641
HECW2	192.594	1.49635	0.409931	9.33037461360631e-06	0.00882604
RYR2	19.0998	2.45708	0.729267	3.34803746641041e-05	0.0300871
KIAA1671	17.0908	3.30021	1.00595	3.95537684654496e-05	0.0338524
FAM153CP	50.7142	1.66023	0.517256	4.47567696649187e-05	0.0365642
MTRNR2L8	287.166	2.12885	0.673131	5.06683017602472e-05	0.039594
MTRNR2L1	11.2689	4.36648	1.23694	6.58679764782488e-05	0.0493269

## Sheet: Mono_12M_signif_genes
Supplemental Data 1J - Pseudobulk_DEGs: Monocytes 12 months
gene	baseMean	log2FoldChange	lfcSE	pvalue	padj
C5orf17	72.7701	5.05381	0.514649	1.04599652087197e-23	1.56491539487655e-19
AC044849.1	96.3851	3.48013	0.394578	7.49596206262648e-20	5.60735442094774e-16
AC020916.1	1305.38	2.14444	0.278382	6.18151467209148e-16	3.08272136697202e-12
AC005208.1	20.4315	8.76418	2.7582	4.67378804177475e-10	1.7481135723248e-06
MT-ATP8	5004.88	-2.08369	0.374602	1.08351439350285e-09	3.24209176823922e-06
RGS1	104.662	1.92953	0.403597	6.6260729849647e-08	0.000165221
AL450992.3	275.701	2.56928	0.572863	2.81116591797182e-07	0.000467309
LINC00877	258.347	1.4226	0.313192	2.27988330968679e-07	0.000467309
DUSP1	6140.65	1.42121	0.316104	2.57192897093965e-07	0.000467309
KIAA1671	18.4769	3.98488	0.918442	6.79670498656981e-07	0.00101686
ANKRD28	226.813	1.58607	0.372714	8.04421051363693e-07	0.00109409
FOSB	1526.26	2.20488	0.520885	8.80650140434608e-07	0.00109795
KLF6	3569.54	1.05277	0.250811	1.06772629767217e-06	0.00122879
MRPL23	117.193	1.39109	0.334874	1.29073958853767e-06	0.00137934
LINC01818	8.30193	7.04809	2.67157	1.60190341924567e-06	0.00159774
RPS10	554.449	1.41318	0.35135	2.22018694962116e-06	0.00207601
GP1BB	77.1999	2.87189	0.723559	2.35909718578536e-06	0.00207614
AC093495.1	52.2046	1.81415	0.461434	3.24823852440666e-06	0.00269983
NAPSA	35.4023	2.30589	0.588745	3.78962875328864e-06	0.00298403
IGKC	37.2845	3.76	1.00123	5.860320230177e-06	0.00417506
HECW2	151.657	1.56663	0.413312	5.63030884868029e-06	0.00417506
ARHGEF40	342.197	1.09663	0.292798	6.72938443202809e-06	0.00457629
AL035670.1	13.0408	4.20825	1.06578	9.38034995153702e-06	0.00610171
AL021396.1	18.9647	3.54832	0.955966	1.07678384106893e-05	0.0067124
U91319.1	9.3207	5.31515	1.48485	1.77988763868573e-05	0.0106516
CCDC173	28.3403	2.4211	0.687001	1.85801012323762e-05	0.0106914
DSCAM	12.8413	3.38616	0.930987	1.94533998428462e-05	0.0107793
AL138963.4	1066.04	2.3797	0.697518	2.16844271692009e-05	0.0115865
AL024495.1	6.36487	6.44053	2.72048	2.3769610442934e-05	0.0122627
EFCAB2	182.015	1.21854	0.362454	2.77463599384999e-05	0.013631
MLF1	13.8777	2.64875	0.768691	2.82442548501768e-05	0.013631
AC011444.3	42.3556	1.81062	0.565238	4.38460769897797e-05	0.0204994
KLF4	754.487	1.39964	0.45657	7.09817718026376e-05	0.0321806
UQCRHL	149.866	-9.06577e-06	0.0014427	8.02559900651421e-05	0.0336123
LINC02265	24.5368	2.05943	0.68079	8.08796947319234e-05	0.0336123
AC068724.3	56.2374	1.3754	0.45467	8.05242139821173e-05	0.0336123
FOS	14505.1	1.21416	0.404006	8.64001789846874e-05	0.0340167
DYNLRB2	14.2855	2.28074	0.74202	8.52565804262946e-05	0.0340167
TSC22D3	1442.98	0.874502	0.293662	9.4387795746671e-05	0.0362086
DNLZ	82.339	2.03842	0.718847	0.000130135	0.0474865
SNRPN	40.0335	1.39764	0.488542	0.000128845	0.0474865
KLF2	1190.93	1.16284	0.408954	0.000136703	0.0486957

[truncated: 3 more sheets: NK_6M_signif_genes, NK_12M_signif_genes, Sheet1]
