# Supplementary material for: The effects of cryopreservation on PBMCs transcriptome profile
Source: Front Immunol. 2025 Oct 17;16:1690316. doi: 10.3389/fimmu.2025.1690316 (PMC12575299; doi:10.3389/fimmu.2025.1690316)
Supplement: Supplementary file 2 [file DataSheet2.xlsx]

## Sheet: Mono_PBMC1_6M_vs_PBMC1_fresh_si
Supplemental Data 2A -PBMC1_Single_Cell_DEGs: monocytes 6 months
	p_val	avg_log2FC	pct.1	pct.2	p_val_adj
AP006565.1	8.73343895499612e-254	2.00579	0.738	0.006	2.17602365002683e-249
RASGEF1B	8.683996354605e-264	1.9931	0.972	0.557	2.16370453171338e-259
JUN	5.44776072319531e-112	1.81703	0.734	0.349	1.35736406179134e-107
FOSB	7.99673770392799e-168	1.71895	0.741	0.18	1.9924671663107e-163
MTRNR2L12	8.3811448119303e-167	1.67695	0.92	0.619	2.08824604134055e-162
SLC26A3	2.75578468790183e-183	1.58547	0.628	0.037	6.8663131283762e-179
AC020916.1	1.34122172415284e-107	1.37389	0.695	0.286	3.34178804789922e-103
FOS	1.30262437408205e-121	1.22513	0.973	0.826	3.24561889046283e-117
DUSP1	3.33171494442406e-118	1.06766	0.947	0.812	8.30130095552698e-114
AC007952.4	1.34548906645529e-60	0.962773	0.483	0.17	3.35242055798001e-56
CCL3	6.22198592933425e-64	0.932173	0.558	0.225	1.55027001415292e-59
ZFP36	2.06996645156785e-59	0.912589	0.894	0.801	5.15752841072646e-55
EREG	1.05964987184735e-17	0.841403	0.509	0.358	2.64022362069487e-13
KLF6	2.5970525599893e-69	0.806345	0.904	0.742	6.47081615846935e-65
ARHGAP26	6.16775856344313e-31	0.799958	0.799	0.652	1.53675872366749e-26
CCL3L1	3.39581979106788e-53	0.751253	0.563	0.244	8.46102459142472e-49
JARID2	2.56660773598702e-19	0.681338	0.903	0.831	6.39495983498527e-15
TEX14	1.08974353405558e-16	0.658017	0.515	0.38	2.71520498945289e-12
NEAT1	9.7937731131092e-38	0.634123	0.991	0.97	2.44021650886229e-33
DMXL2	2.31813731543708e-18	0.633491	0.75	0.632	5.77587093514302e-14
NR4A2	8.66509365993513e-31	0.629654	0.383	0.169	2.15899473630944e-26
CD83	6.73455112392177e-29	0.616058	0.814	0.704	1.67798075803635e-24
TNFAIP3	2.32482444350041e-19	0.609602	0.691	0.554	5.79253258342562e-15
FNDC3B	1.60506796710599e-17	0.598573	0.741	0.647	3.99918734684127e-13
PPP1R15A	3.61241677462782e-39	0.592516	0.83	0.666	9.00069763566267e-35
SLC8A1	6.62649234154553e-09	0.588697	0.646	0.575	0.000165106
SIK3	5.03306239904171e-26	0.58599	0.762	0.618	1.25403782734523e-21
NAMPT	4.71122813882966e-28	0.585815	0.963	0.924	1.1738496030708e-23
KLF4	5.34829379423551e-27	0.584969	0.352	0.159	1.33258088177172e-22
PTPRJ	2.29094093135958e-14	0.581842	0.685	0.577	5.70810842457552e-10
AL627171.2	2.96456208702748e-12	0.581234	0.324	0.201	7.38650289603766e-08
ZEB2	7.1456917497757e-27	0.565501	0.986	0.971	1.78042055637411e-22
TSC22D3	1.42157609146488e-19	0.563157	0.58	0.427	3.5419989894939e-15
ZFAND3	2.08707130114499e-26	0.562797	0.901	0.845	5.20014685393285e-22
ACSL1	3.31225637311991e-12	0.561852	0.678	0.572	8.25281797926556e-08
KLF2	4.22980624131615e-36	0.554523	0.391	0.149	1.05389852308633e-31
CXCL2	3.12092531733385e-09	0.552542	0.512	0.417	7.77609752066903e-05
DOCK4	3.60809424212304e-11	0.547458	0.654	0.546	8.98992761367376e-07
ADAMTSL4-AS1	1.64333289987698e-20	0.540929	0.511	0.336	4.09452825333349e-16
ATP2B1	7.91223479814378e-21	0.538168	0.943	0.896	1.9714124223055e-16
AL450992.3	1.08721568976826e-25	0.532637	0.178	0.039	2.70890661262659e-21
CDK14	4.0517936582682e-13	0.532568	0.478	0.354	1.00954490789411e-08
RBM47	9.84062059159226e-20	0.527785	0.805	0.691	2.45188902660113e-15
VIM-AS1	1.70040416308933e-27	0.52775	0.33	0.14	4.23672701275337e-23
LINC00877	1.39981570766088e-22	0.525437	0.251	0.095	3.48778081720784e-18
ZSWIM6	1.64674072816592e-16	0.514765	0.803	0.717	4.10301919829822e-12
DPYD	7.14920060361482e-10	0.514417	0.656	0.58	1.78129482239667e-05
NFKB1	1.25299975882845e-14	0.513518	0.701	0.586	3.12197419909697e-10
TNFAIP6	8.54884965606503e-12	0.510269	0.222	0.117	2.13003138030516e-07
PRKAG2	5.79877465828879e-15	0.5092	0.773	0.676	1.44482269385924e-10
KMT2C	2.6090862343048e-27	0.506765	0.856	0.76	6.50079926139384e-23
MED13L	4.39238117219634e-17	0.501779	0.801	0.681	1.09440569286444e-12
SMAD3	4.33396527579769e-16	0.500201	0.838	0.795	1.07985078811775e-11
SIPA1L1	1.03125881109281e-11	0.499735	0.678	0.577	2.56948445371885e-07
ARIH1	4.56376940350268e-19	0.497796	0.576	0.421	1.13710878457673e-14
NFKBIZ	2.24654434668579e-15	0.494289	0.716	0.624	5.59748989420231e-11
MALAT1	7.23751890054279e-10	0.492746	1	1	1.80330020925924e-05
MT-ATP6	7.58789117709296e-54	0.487294	0.993	0.992	1.89059896568448e-49
AL355075.4	4.03862087197895e-10	0.486821	0.247	0.145	1.00626277646227e-05
ETV6	2.24871596308134e-15	0.485384	0.967	0.945	5.60290069361346e-11
FP236383.3	3.51065393530015e-26	0.484343	0.273	0.099	8.74714534519387e-22
MBNL1	1.84573702451019e-18	0.481145	0.778	0.681	4.59883837026959e-14
MAML2	0.000242008	0.478459	0.467	0.408	1
WDFY3	1.60884027555784e-14	0.476572	0.487	0.34	4.00858643057991e-10
ATF3	3.4223045717996e-24	0.472403	0.448	0.25	8.52701407109589e-20
PDE4B	8.86327405494365e-15	0.471035	0.472	0.325	2.20837336352976e-10
EPB41L3	7.02420646753059e-15	0.469319	0.758	0.666	1.75015128344992e-10
LYN	3.35005934941012e-24	0.467652	0.951	0.93	8.34700787499024e-20
RAPGEF1	1.58947506625979e-22	0.463795	0.904	0.842	3.96033607509289e-18
AHR	3.86128830956132e-14	0.462757	0.777	0.699	9.62078595210298e-10
CDC42SE2	4.27900594979458e-16	0.460036	0.809	0.708	1.06615712245082e-11
TBC1D22A	3.87249486113388e-10	0.458295	0.628	0.547	9.64870819600118e-06
MTRNR2L8	2.14939899575362e-41	0.456649	0.219	0.027	5.35544253781972e-37
KYNU	3.08600328658192e-10	0.453676	0.824	0.786	7.68908578884751e-06
FYN	4.05783747911878e-10	0.453078	0.652	0.553	1.01105078629723e-05
PIK3CB	1.34698058041065e-11	0.453019	0.678	0.585	3.35613681415117e-07
ARHGAP15	2.76377605686006e-08	0.452888	0.442	0.346	0.000688622
PCNX1	3.18438255943202e-08	0.451797	0.682	0.622	0.000793421
SLCO3A1	4.35768789351306e-11	0.449299	0.576	0.466	1.08576151554771e-06
AL133415.1	1.40454810075459e-12	0.447234	0.466	0.342	3.49957204784014e-08
PLXDC2	2.27623067098665e-09	0.446022	0.746	0.709	5.67145633983035e-05
JMJD1C	1.70475297487232e-13	0.444977	0.685	0.575	4.24756251219186e-09
AL691403.1	1.89861830570527e-19	0.444728	0.379	0.204	4.73059737049525e-15
NCOR2	6.25145095751872e-14	0.444564	0.729	0.635	1.55761152057537e-09
ARL15	5.44512946724014e-08	0.44371	0.282	0.193	0.00135671
PIK3R5	4.03169924073106e-13	0.44356	0.881	0.818	1.00453818282055e-08
EGR1	1.88943814543899e-08	0.44303	0.525	0.431	0.000470772
CXCL8	1.31636091720088e-16	0.442122	0.852	0.775	3.27984486129771e-12
ELF1	7.33766994231469e-19	0.439731	0.787	0.704	1.82825384282713e-14
GRK3	8.40367563891295e-09	0.439641	0.582	0.498	0.000209386
SDC2	0.0202373	0.439272	0.407	0.375	1
ANXA1	3.90663085423677e-12	0.43819	0.798	0.759	9.73376143641633e-08
CMIP	3.4079877598451e-14	0.437724	0.711	0.594	8.49134230243005e-10
ITPR2	2.19707627564343e-07	0.43387	0.413	0.328	0.00547424
DYRK1A	9.17886344925406e-16	0.43371	0.5	0.344	2.28700561701614e-11
RPS10	9.70688935071792e-23	0.433256	0.314	0.142	2.41856855062488e-18
NCOA2	3.67667783359112e-13	0.43008	0.485	0.354	9.16081049017563e-09
TET2	1.01177284713103e-14	0.429932	0.658	0.541	2.52093322591167e-10
ATG7	5.27251284751229e-09	0.423471	0.583	0.503	0.00013137
TBL1XR1	1.43360840253063e-12	0.423182	0.545	0.413	3.57197869574533e-08
PELI2	1.42561551433616e-11	0.421781	0.39	0.263	3.55206361551996e-07
CTNNB1	3.72431946603333e-14	0.420283	0.762	0.674	9.27951438156865e-10
AKAP13	5.07873624357452e-13	0.418429	0.64	0.537	1.26541792244903e-08
GPCPD1	2.40094645941813e-13	0.416781	0.794	0.712	5.98219819828621e-09
CHST11	4.56852192488306e-05	0.416204	0.574	0.527	1
WDR74	9.53588771413046e-14	0.415557	0.289	0.161	2.37596178285275e-09
GBE1	5.03877099200594e-07	0.414787	0.473	0.376	0.0125546
FAM49A	2.42323018160624e-10	0.414522	0.598	0.506	6.03772032049011e-06
CUX1	6.14584558521832e-15	0.413421	0.831	0.732	1.531298886013e-10
SNX9	1.24188208759992e-06	0.412541	0.537	0.458	0.0309427
KDM4C	1.31511613591227e-10	0.410881	0.534	0.42	3.27674336423901e-06
NFAT5	1.91154324607236e-13	0.409814	0.723	0.626	4.7628011519139e-09
ATP9B	5.20366856167779e-08	0.409528	0.472	0.382	0.00129655
ZHX2	5.89441101577306e-09	0.408419	0.416	0.306	0.000146865
STK17B	7.33054819954318e-17	0.408302	0.781	0.686	1.82647938939818e-12
MAN1A1	1.29152873938064e-06	0.408238	0.429	0.351	0.0321797
EIF4G3	7.87661412212639e-11	0.407447	0.561	0.458	1.96253717466901e-06
ALCAM	0.00490095	0.406327	0.257	0.214	1
SPAG9	1.38228578967848e-11	0.402692	0.688	0.605	3.44410327356289e-07
ARHGEF40	3.04775059671943e-15	0.398737	0.265	0.131	7.59377538678614e-11
RYBP	6.8122199235278e-10	0.398698	0.551	0.448	1.69733271614619e-05
PHF21A	8.6303424873471e-07	0.398317	0.55	0.485	0.0215034
GAB2	1.95137745933217e-12	0.398253	0.791	0.708	4.86205207767203e-08
UBE2E2	6.08400775216206e-08	0.398181	0.598	0.52	0.00151589
SH3RF3	0.00032139	0.398158	0.412	0.361	1
NFE2L2	1.69744745860386e-14	0.397442	0.656	0.523	4.22936008785737e-10
VCAN	0.000183674	0.396305	0.812	0.808	1
AC022217.3	8.23401778091122e-16	0.395882	0.434	0.275	2.05158787029184e-11
UTRN	9.01188747098097e-10	0.395099	0.35	0.236	2.24540188226962e-05
SUSD6	4.41425143545185e-09	0.394822	0.384	0.277	0.000109985
COP1	2.51221726774419e-11	0.394422	0.565	0.449	6.25944054431142e-07
LINC00910	9.16309202047294e-22	0.394219	0.249	0.095	2.28307600782104e-17
ANKRD12	8.92712110342759e-12	0.393441	0.788	0.747	2.22428149413002e-07
NLRP3	1.25732375959724e-07	0.391407	0.675	0.599	0.00313275
DOCK8	4.26822996186035e-08	0.391134	0.68	0.611	0.00106347
PRKCB	7.2368548014587e-07	0.391	0.499	0.425	0.0180313
CYTH1	1.66789990933375e-12	0.390851	0.594	0.474	4.15573941409598e-08
IER2	5.94860085491644e-07	0.389907	0.761	0.758	0.0148215
DOCK5	2.06050506617393e-10	0.389499	0.654	0.576	5.13395442287897e-06
TCF12	1.3140235647758e-11	0.38774	0.521	0.392	3.27402111399539e-07
DENND4A	1.04059289323327e-12	0.387608	0.413	0.277	2.59274125278001e-08
LINC01619	4.51768382383329e-08	0.386833	0.8	0.738	0.00112563
FOXN3	7.04574483181486e-09	0.385457	0.676	0.594	0.000175552
NRIP1	5.78028495240745e-10	0.384202	0.671	0.575	1.44021579874184e-05
SAMSN1	5.36880008413134e-12	0.384128	0.824	0.78	1.33769022896216e-07
RCOR1	3.48100799564573e-12	0.382895	0.568	0.446	8.6732795219509e-08
SPIDR	3.13120471967685e-06	0.381044	0.602	0.539	0.0780171
DOCK2	9.21857365879866e-10	0.380577	0.643	0.557	2.29689981282628e-05
GNAQ	2.15663573718182e-07	0.378131	0.531	0.447	0.00537347
QKI	1.15677854772323e-14	0.37777	0.848	0.798	2.8822294295072e-10
ZMIZ1	1.6764974838277e-11	0.37708	0.68	0.586	4.1771611307051e-07
TRAF3	4.60475100515046e-10	0.373904	0.611	0.506	1.14731976044329e-05
ANKRD11	1.17703238062671e-08	0.371693	0.626	0.542	0.000293269
USP34	2.68808149522263e-13	0.37127	0.58	0.442	6.6976238534967e-09
VAV3	0.0796074	0.370645	0.292	0.267	1
FNIP1	6.70865742705989e-10	0.370549	0.635	0.553	1.67152908452624e-05
AC103591.3	6.46713303168425e-09	0.368518	0.279	0.183	0.000161135
PTPRC	8.13386614167779e-09	0.368171	0.867	0.816	0.000202663
FOXO3	7.93138068515935e-09	0.368073	0.603	0.526	0.000197618
STAG1	6.57960084560327e-09	0.367753	0.475	0.377	0.000163937
BEST1	3.26546381445757e-09	0.367283	0.531	0.433	8.13622964010247e-05
PELI1	2.35022086516791e-09	0.367063	0.458	0.348	5.85581030765237e-05
ATAD2B	4.65055063759706e-10	0.366809	0.436	0.317	1.15873119686368e-05
HIPK2	1.93447414936001e-07	0.366238	0.789	0.75	0.00481994
BIRC6	7.79582011591792e-09	0.366126	0.633	0.552	0.000194241
ABR	4.61897590226664e-09	0.36514	0.477	0.375	0.000115086
GNB1	1.00339291979584e-14	0.364761	0.817	0.746	2.50005379896332e-10
C20orf194	2.72320644149444e-07	0.364168	0.398	0.31	0.00678514
ADAM28	7.59268797697991e-07	0.364067	0.456	0.368	0.0189179
CHD2	9.4956396664239e-12	0.363834	0.724	0.618	2.36593357928618e-07
ST3GAL1	2.90954273924124e-07	0.363809	0.603	0.52	0.00724942
TRPS1	0.000214794	0.360111	0.476	0.41	1
FCAR	5.04107659668548e-07	0.359185	0.553	0.457	0.0125603
CREBBP	1.1634213384376e-13	0.35913	0.567	0.425	2.89878060685112e-09
SBF2	7.13538894767464e-08	0.358144	0.731	0.675	0.00177785
CAMK1D	1.32326928081627e-09	0.35746	0.465	0.355	3.29705774008181e-05
MANBA	4.13365577588418e-08	0.356816	0.6	0.516	0.00102994
KDM6A	5.87704979954806e-10	0.356294	0.386	0.271	1.46432572805539e-05
MTMR3	3.36154094130772e-12	0.356103	0.473	0.341	8.37561540936232e-08
CD44	8.33082780645218e-13	0.355461	0.937	0.924	2.07570905625563e-08
RUNX1	2.20745751686896e-06	0.354095	0.527	0.439	0.055001
AZIN1-AS1	1.98167001688855e-07	0.353613	0.184	0.107	0.00493753
RAB11FIP1	9.17304106543532e-08	0.352938	0.502	0.409	0.00228555
IPMK	5.87778209705039e-10	0.351487	0.431	0.323	1.46450818730108e-05
TLE4	9.40998073641704e-07	0.35123	0.54	0.459	0.0234459
STK10	1.10312890203516e-10	0.350723	0.83	0.772	2.74855597231081e-06
MAPKAPK2	4.81935529105639e-12	0.349277	0.545	0.422	1.20079056431961e-07
TRAK1	2.92869246775522e-12	0.348358	0.302	0.179	7.29713015265891e-08
TMEM131	5.16175791930156e-09	0.347704	0.329	0.223	0.00012861
FGD4	1.35647026673724e-08	0.347468	0.398	0.291	0.000337978
RIN2	1.73458602117383e-05	0.347153	0.382	0.303	0.432189
MAML3	0.000207467	0.347026	0.435	0.384	1
RREB1	1.1118147351702e-06	0.346197	0.48	0.391	0.027702
MON2	2.92088269758324e-08	0.346109	0.352	0.256	0.000727767
UTY	1.82446492649636e-07	0.34593	0.443	0.348	0.00454584
MAP2K1	6.46596732363831e-11	0.345868	0.49	0.367	1.61106041835772e-06
DAPK1	1.01825553304674e-06	0.345712	0.4	0.311	0.0253709
FBXW7	4.72342952902253e-06	0.345543	0.507	0.436	0.117689
DENND5A	2.16584722445399e-11	0.345329	0.829	0.784	5.39642494444957e-07
PSEN1	9.16773834072451e-09	0.345206	0.601	0.508	0.000228423
POU2F1	6.05692255333054e-06	0.345148	0.35	0.269	0.150914
RFX2	4.97222165980259e-08	0.344424	0.374	0.275	0.00123888
OOEP	5.05331183410812e-25	0.343337	0.187	0.044	1.25908317658638e-20
TAOK3	3.70180098074279e-09	0.342825	0.61	0.529	9.22340732361875e-05
IRAK2	2.33232522007984e-06	0.342083	0.33	0.244	0.0581122
LDLRAD4	1.65586570949926e-05	0.341159	0.461	0.39	0.412576
HIVEP1	3.61855366816194e-08	0.3411	0.402	0.301	0.000901599
TOP1	6.85408091865965e-09	0.340936	0.612	0.524	0.000170776
MAP4K3	5.10127239532552e-07	0.339374	0.359	0.268	0.0127103
AUTS2	0.000422063	0.339259	0.297	0.236	1
GAS7	1.23643028398289e-06	0.33902	0.455	0.356	0.0308069
PTK2B	6.91132016684832e-07	0.338743	0.529	0.437	0.0172202
TRIO	4.60636781151392e-08	0.338469	0.508	0.423	0.00114772
CCNL1	3.37728109536496e-11	0.338283	0.633	0.523	8.41483357721133e-07
IL1B	1.10646927411859e-23	0.337254	0.68	0.506	2.75687884339389e-19
RAPGEF2	5.41596965095719e-12	0.33723	0.331	0.198	1.34944299823249e-07
GATAD2B	1.69969644354365e-08	0.337166	0.547	0.445	0.000423496
ICAM1	2.86613625251612e-06	0.337139	0.631	0.563	0.0714127
ADAM17	4.74656996124754e-09	0.336903	0.467	0.358	0.000118266
ENSA	1.57931416535509e-10	0.336898	0.554	0.438	3.93501917439874e-06
PLCB1	4.62393016305679e-06	0.336237	0.345	0.26	0.11521
BRD4	1.26834883121686e-09	0.336001	0.688	0.608	3.16021794785992e-05
GOLGA4	2.04222124003089e-09	0.335976	0.475	0.371	5.08839844166097e-05
AVL9	7.57861664158441e-11	0.335823	0.487	0.358	1.88828812241717e-06
LATS2	3.00064766890746e-12	0.335228	0.313	0.19	7.47641373184983e-08
PNPLA8	4.99484088724267e-11	0.335067	0.422	0.292	1.24451455546538e-06
NOTCH2	1.14040742588305e-05	0.335034	0.548	0.475	0.284144
MT-ND6	9.51598114614793e-07	0.334834	0.37	0.283	0.02371
ASH1L	3.74994654924229e-09	0.334734	0.612	0.507	9.34336682209208e-05
NUMB	3.56243617506872e-08	0.333678	0.79	0.738	0.000887617
BTBD9	5.95686352535526e-06	0.332397	0.351	0.266	0.148421
KMT2E-AS1	3.85081663938271e-14	0.330738	0.265	0.138	9.59469473868595e-10
PAN3	8.88981930017873e-10	0.330157	0.701	0.612	2.21498737683253e-05
RSRP1	2.30419077289547e-11	0.329251	0.481	0.346	5.74112172974635e-07
ELMO1	1.09697097478947e-05	0.327416	0.375	0.3	0.273321
FOXO1	1.20092285401647e-07	0.327263	0.367	0.275	0.00299222
HFM1	6.09601313315112e-27	0.327189	0.117	0.006	1.51888263225593e-22
SLC49A4	2.22188822381363e-06	0.326275	0.422	0.342	0.0553606
MRTFA	7.40420304906679e-08	0.325794	0.436	0.341	0.00184483
TCF7L2	1.79641636911949e-08	0.325552	0.323	0.22	0.000447595
UBAP1	6.30567696837571e-10	0.325388	0.572	0.468	1.57112247344049e-05
AC009226.1	2.79487196663444e-12	0.325288	0.238	0.125	6.96370299206636e-08
NDRG1	0.000666715	0.324589	0.447	0.392	1
MAPK6	1.13316460211266e-09	0.324586	0.442	0.328	2.8233929226239e-05
CLASP1	2.97941362556953e-08	0.324292	0.286	0.191	0.000742351
AC007384.1	3.91622874038886e-13	0.32424	0.216	0.102	9.75767552955288e-09
MAP4K4	1.85118122302688e-05	0.324204	0.5	0.433	0.46124
LCOR	4.19891170606798e-08	0.323415	0.529	0.436	0.0010462
AGTPBP1	7.06869965139582e-08	0.323382	0.617	0.529	0.00176124
PTPRE	7.28391536517742e-11	0.323015	0.83	0.761	1.8148603523876e-06
ATP11B	1.40877981784701e-07	0.322878	0.545	0.456	0.00351012
EML4	9.73331826180276e-06	0.322817	0.531	0.454	0.242515
ATP1A1	3.58831648644863e-08	0.322712	0.454	0.349	0.000894065
TANK	1.03156966872786e-05	0.322561	0.705	0.667	0.257026
WDR26	4.55545171079602e-10	0.322294	0.522	0.401	1.13503634826194e-05
BTAF1	2.99179647413804e-07	0.321732	0.464	0.367	0.00745436
CD109	2.91727710649043e-09	0.321161	0.234	0.139	7.26868763853155e-05
LRRFIP1	1.06530941349861e-11	0.320253	0.881	0.856	2.65432493467314e-07
MCL1	1.37857969552139e-13	0.319757	0.817	0.729	3.4348691693611e-09
ANTXR2	9.00665955736343e-06	0.319153	0.347	0.264	0.22441
TRIP12	7.15563623577382e-08	0.319063	0.528	0.432	0.0017829
SGK1	4.34311947561761e-10	0.31833	0.604	0.491	1.08213164854488e-05
ENTPD1	2.16894103504961e-06	0.318321	0.238	0.159	0.0540413
SULF2	0.000261831	0.31832	0.617	0.565	1
MYO9B	1.1363291860821e-14	0.318136	0.94	0.913	2.83127780004217e-10
DENND3	6.76402719038433e-06	0.317722	0.537	0.455	0.168533
IRAK3	8.01684781834501e-08	0.31535	0.664	0.595	0.00199748
KDM2A	2.26170075090467e-09	0.315278	0.775	0.694	5.63525359095408e-05
ANKRD28	5.84719353255471e-13	0.315001	0.203	0.095	1.45688674057133e-08
EMP1	0.000324851	0.314704	0.203	0.152	1
SMCHD1	1.48703098669176e-05	0.313223	0.519	0.462	0.370509
PRKCE	1.54970331204917e-06	0.313067	0.301	0.219	0.0386124
B4GALT5	1.99408465180548e-07	0.312866	0.474	0.381	0.00496846
FNDC3A	0.00084266	0.312726	0.31	0.255	1
FAM49B	6.95899893054979e-07	0.312382	0.888	0.88	0.017339
TSC22D2	7.48186349803896e-10	0.311091	0.385	0.264	1.86418110917139e-05
ZNF292	4.43390737168596e-05	0.31107	0.648	0.606	1
CHD1	0.000140331	0.310543	0.663	0.607	1
PTPN1	3.24932271095062e-08	0.309125	0.497	0.401	0.000809601
OSBPL8	8.51439821195989e-07	0.309124	0.435	0.344	0.0212145
MIR222HG	5.88514368152912e-10	0.309092	0.182	0.093	1.4663423996898e-05
IGF2R	1.37909210333718e-05	0.30907	0.34	0.26	0.343615
MCTP1	8.4492676188707e-07	0.308846	0.344	0.258	0.0210522
KMT2E	6.71794504800492e-09	0.308461	0.734	0.661	0.000167384
ASAP1	1.28201844678283e-06	0.307562	0.608	0.542	0.0319428
PIAS1	1.85880056312724e-08	0.306691	0.651	0.569	0.000463139
DUSP6	2.45484010005596e-06	0.306567	0.499	0.41	0.0611648
ADAM10	9.90634442093072e-09	0.306563	0.432	0.321	0.000246826
AGO2	8.54600657537031e-07	0.306162	0.426	0.336	0.0212932
AL138963.4	1.6059773405816e-12	0.305733	0.221	0.11	4.00145314179311e-08
MT-ND3	2.21166295153623e-21	0.305622	0.994	0.995	5.51057941004767e-17
NR4A1	8.91888710015914e-09	0.305045	0.202	0.117	0.000222223
HELZ	3.42468333150075e-08	0.304973	0.398	0.292	0.000853294
OTUD1	1.35396330718475e-08	0.304669	0.258	0.159	0.000337353
KDM4B	2.20596640820448e-06	0.304425	0.451	0.362	0.0549639
STAG2	2.42729687143494e-06	0.303061	0.522	0.452	0.0604785
PCM1	5.54188551928993e-09	0.302072	0.337	0.233	0.000138082
PFKFB3	1.97943650549709e-05	0.302055	0.768	0.706	0.493196
TGFBR2	1.17826662098633e-06	0.301135	0.693	0.636	0.0293577
RLF	8.71315871517607e-07	0.300822	0.537	0.453	0.0217097
E2F3	1.3617835771556e-07	0.300672	0.364	0.265	0.00339302
PACS1	2.83348195310901e-06	0.299917	0.327	0.249	0.070599
PBX3	0.000134197	0.299258	0.461	0.405	1
TBL1X	7.43420701745668e-06	0.299144	0.459	0.386	0.185231
KAT6B	1.41537029672853e-05	0.298821	0.324	0.249	0.352654
AC243829.1	2.85338567504575e-12	0.298072	0.19	0.088	7.10949574794398e-08
AC025580.2	0.000753043	0.297677	0.414	0.354	1
NCOA3	4.71330253520444e-07	0.296922	0.543	0.467	0.0117437
HOOK3	2.18862482588683e-07	0.296802	0.462	0.366	0.00545318
EP300	2.87257614484869e-09	0.296367	0.611	0.497	7.157310722505e-05
CHMP4B	1.85604438287497e-07	0.296334	0.611	0.54	0.00462452
ZBTB20	4.40499964396121e-05	0.295785	0.281	0.211	1
PPP1R12A	2.25330437122305e-07	0.295668	0.464	0.366	0.00561433
IQSEC1	3.06894476920491e-06	0.295236	0.481	0.403	0.0764658
ZFC3H1	9.78462260092954e-07	0.295018	0.413	0.333	0.0243794
RBFOX1	1.39366340808751e-21	0.294773	0.119	0.016	3.47245174759084e-17
HIVEP2	2.05181201558892e-08	0.294239	0.299	0.198	0.000511229
MT-ND1	1.16399338192063e-28	0.294137	0.998	0.999	2.90020591039344e-24
HIVEP3	0.00132749	0.29387	0.321	0.272	1
PPP3CA	6.94980494797427e-05	0.293836	0.444	0.377	1
AFF1	7.20908659467813e-10	0.293219	0.277	0.169	1.79621601593e-05
ERBIN	2.43807583249411e-06	0.293008	0.408	0.329	0.0607471
IL1RAP	3.18103018801691e-05	0.292845	0.321	0.243	0.792585
RNF111	1.20268124620825e-06	0.292319	0.424	0.335	0.029966
RIPK2	7.62580437459956e-08	0.292276	0.531	0.444	0.00190005
RGCC	9.57827238371926e-06	0.292267	0.561	0.492	0.238652
KLHL5	2.13535794686062e-07	0.291942	0.493	0.396	0.00532046
PPP3R1	3.66335866697017e-07	0.291665	0.463	0.366	0.00912762
ATP13A3	0.000333548	0.291545	0.572	0.523	1
FRYL	1.00296396623865e-06	0.291062	0.445	0.351	0.0249899
DLEU2	5.44091923773085e-07	0.290946	0.5	0.402	0.0135566
RPS6KA3	0.000469092	0.290799	0.381	0.316	1
ARID4B	2.04676621815657e-05	0.290653	0.592	0.525	0.509972
PITPNC1	0.000353989	0.290359	0.36	0.302	1
PICALM	3.1536229214875e-08	0.290234	0.897	0.885	0.000785757
ARHGAP31	0.00015653	0.289982	0.323	0.259	1
REL	6.97927975453027e-08	0.289341	0.831	0.781	0.00173896
AL136962.1	0.00564919	0.288385	0.156	0.118	1
CHD6	2.98222079576841e-05	0.288212	0.296	0.224	0.74305
NF1	2.42275227597394e-07	0.288096	0.416	0.321	0.00603653
GNA13	2.30116251307574e-07	0.287784	0.566	0.474	0.00573358
CDKAL1	1.17158853850206e-07	0.287731	0.254	0.164	0.00291913
AC015912.3	0.000368363	0.287489	0.352	0.293	1
FNBP1	8.72771866892819e-08	0.287399	0.663	0.568	0.0021746
MYCBP2	2.11719882311522e-05	0.287179	0.433	0.364	0.527521
KDM6B	1.59679851703657e-08	0.286532	0.587	0.492	0.000397858
CTBP2	0.000125236	0.285902	0.379	0.31	1
SMG1	4.06162868770889e-07	0.285313	0.423	0.33	0.01012
ARID2	7.21874486083659e-06	0.284882	0.415	0.331	0.179862
GSK3B	5.61005976675474e-07	0.284822	0.358	0.269	0.013978
SCAF8	1.03158426758827e-08	0.284295	0.321	0.219	0.00025703
BRAF	9.9242751259454e-06	0.283448	0.554	0.485	0.247273
AC012447.1	1.44043966931176e-12	0.283187	0.198	0.091	3.58899948005719e-08
IER3	0.000804945	0.281266	0.702	0.681	1
SH3KBP1	1.00458002527191e-06	0.280811	0.587	0.508	0.0250301
SETD2	4.1516020427578e-08	0.280504	0.37	0.264	0.00103441
MALT1	8.37798715480103e-05	0.280479	0.353	0.282	1
NFKBIA	1.11290932631737e-11	0.280304	0.95	0.938	2.77292487745235e-07
FNIP2	1.11592099410451e-05	0.279812	0.248	0.176	0.278043
FOXP1	6.16920688202737e-05	0.279199	0.531	0.472	1
BBX	2.88590736027161e-06	0.279131	0.431	0.342	0.0719053
MT-ND2	2.93314052010224e-17	0.278853	0.986	0.989	7.30821291988674e-13
PHKB	1.87814368771798e-05	0.278792	0.288	0.211	0.467958
B4GALT1	2.94278645570801e-06	0.27847	0.58	0.498	0.0733225
BACH1	2.51330353307856e-07	0.278252	0.819	0.767	0.00626215
FBXO34	1.28630291248429e-06	0.277851	0.344	0.252	0.0320495
CERT1	2.98675439493014e-06	0.277351	0.45	0.355	0.074418
MAP3K2	3.2398556076543e-07	0.27655	0.732	0.684	0.00807242
CCDC200	1.22987286212299e-15	0.276453	0.17	0.06	3.06435122326564e-11
TMX4	1.61686876199982e-06	0.276438	0.253	0.171	0.0402859
NEDD9	1.92633291456607e-06	0.276106	0.349	0.266	0.0479965
RRP12	2.65091481672074e-10	0.27599	0.201	0.105	6.6050193573414e-06
PRDM2	1.3298369131335e-07	0.275988	0.337	0.242	0.00331342
TRA2A	6.13843758483043e-07	0.275923	0.406	0.317	0.0152945
CSNK1D	1.0871742394891e-05	0.275499	0.428	0.351	0.27088
ARAP2	0.00145965	0.275355	0.28	0.226	1
ATP2B1-AS1	4.36607248002311e-08	0.275291	0.909	0.908	0.00108785
WAC	3.1449348264916e-08	0.275058	0.64	0.555	0.000783592
MEF2A	0.00305928	0.275044	0.663	0.63	1
AP3B1	7.97517954480367e-05	0.274684	0.431	0.368	1
PTPN12	0.00427277	0.274151	0.596	0.567	1
LCP2	3.17562659702297e-06	0.273868	0.58	0.503	0.0791239
NUP98	4.4912109792957e-06	0.27326	0.454	0.37	0.111903
MTSS1	0.00126804	0.273113	0.558	0.505	1
TNS1	0.000265995	0.272878	0.396	0.333	1
WNK1	2.85934001271155e-07	0.272741	0.412	0.315	0.00712433
ARL8B	3.85649831467548e-08	0.272267	0.547	0.453	0.000960885
PAM	0.00232315	0.272158	0.193	0.147	1
CELF1	3.58838238301124e-06	0.2719	0.424	0.341	0.0894081
CELF2	7.00992801452378e-05	0.27167	0.651	0.582	1
MT-ND4	2.89182809474242e-16	0.271654	0.989	0.995	7.20527888086022e-12
LPP	8.66896459959654e-07	0.271455	0.388	0.296	0.0215996
NR3C1	3.90355075939547e-06	0.270712	0.614	0.535	0.0972609
CBL	1.81363259464208e-05	0.270514	0.455	0.379	0.451885
ATF6	7.23723998825913e-05	0.270442	0.382	0.309	1
XPO6	2.61127637344048e-08	0.270325	0.292	0.197	0.000650626
ARID1B	7.07835192444835e-05	0.270129	0.38	0.311	1
TRERF1	0.000723659	0.269798	0.297	0.236	1
TAOK1	4.86180323554473e-08	0.269512	0.439	0.334	0.00121137
EFCAB2	6.59753052047319e-13	0.269487	0.163	0.064	1.6438407044811e-08
ZFYVE16	4.43680950445046e-08	0.269286	0.361	0.255	0.00110548
NBPF14	4.37110221839111e-06	0.269045	0.43	0.351	0.10891
ACSL5	1.09370540999604e-06	0.268297	0.245	0.165	0.0272508
MINK1	1.8032158880476e-05	0.26828	0.416	0.338	0.449289
PKN2	9.27950997027113e-06	0.26824	0.472	0.386	0.231208
TMEM51	0.00165254	0.26755	0.286	0.236	1
PARP4	6.8645008446869e-05	0.26709	0.334	0.265	1
CSRNP1	7.84953444789e-06	0.267038	0.425	0.342	0.195579
PTPN2	0.000216166	0.266926	0.492	0.422	1
PPP6R3	3.26429264466647e-07	0.266874	0.408	0.312	0.00813331
SMAP2	2.28058569113978e-06	0.26648	0.586	0.51	0.0568231
RIC1	0.00220036	0.266323	0.51	0.477	1
NBEAL1	1.2252082072777e-14	0.266162	0.176	0.067	3.05272876925313e-10
LRMDA	0.000390541	0.266076	0.349	0.29	1
ACAP2	1.29930441963551e-05	0.265831	0.734	0.686	0.323735
TAB2	7.71575244983467e-06	0.265827	0.593	0.512	0.192246
PLCL2	0.00061216	0.265406	0.397	0.338	1
ARFGEF2	1.05289007173356e-06	0.265306	0.335	0.243	0.0262338
MIR181A1HG	0.000633262	0.265022	0.289	0.232	1
YEATS2	4.09306130204446e-05	0.264985	0.314	0.241	1
TNKS	2.31146691395421e-05	0.264871	0.27	0.199	0.575925
PPFIA1	1.81061861660155e-05	0.26485	0.406	0.325	0.451134
DNAJA1	1.49668215471609e-05	0.26423	0.374	0.292	0.372913
GADD45B	2.13676763789844e-08	0.264081	0.409	0.302	0.000532397
CSF2RA	3.32298578384899e-05	0.263622	0.708	0.668	0.827955
LIMD1	0.00214803	0.263319	0.343	0.292	1
EFR3A	6.58934365939261e-05	0.262018	0.341	0.272	1
N4BP1	7.38589998674324e-06	0.261926	0.254	0.181	0.184027
VMP1	0.000315489	0.261536	0.629	0.575	1
ARFGEF1	1.45548082653374e-06	0.261519	0.418	0.323	0.0362648
TRIB1	7.20519700794867e-07	0.261082	0.282	0.194	0.0179525
LRP1	1.60849363186052e-05	0.260245	0.654	0.598	0.400772
KDM7A	1.04762880131297e-05	0.260009	0.429	0.35	0.261027
IVNS1ABP	1.30716001833488e-05	0.259137	0.562	0.472	0.325692
PCBP1-AS1	2.43565246530404e-08	0.259025	0.275	0.181	0.000606867
RAB8B	0.000174178	0.258886	0.654	0.604	1
PTAFR	0.00010464	0.25843	0.332	0.261	1
CEP170	3.89991502934548e-05	0.258428	0.628	0.571	0.971703
MED13	0.000188199	0.258336	0.437	0.369	1
ELF2	1.3551064219844e-05	0.258275	0.543	0.471	0.337638
PLEKHA2	1.95749671481686e-06	0.258147	0.312	0.226	0.048773
ZNFX1	6.60229124304985e-06	0.258131	0.434	0.353	0.164503
SLC9A8	4.85034986097714e-06	0.258069	0.384	0.298	0.120851
PITPNA	0.000233101	0.258044	0.476	0.414	1
RBPJ	1.2520706504127e-07	0.257835	0.832	0.822	0.00311966
ABCA1	0.00219291	0.257654	0.25	0.202	1
NUFIP2	1.19565119627564e-06	0.257541	0.376	0.288	0.0297908
FTX	4.80469252733628e-05	0.257535	0.303	0.229	1
PPP1CB	8.45327426227411e-07	0.257324	0.634	0.571	0.0210622
PTBP3	3.19432519739397e-05	0.257278	0.5	0.433	0.795898
EXOC4	3.98249586381828e-05	0.256572	0.283	0.213	0.992279
CSNK1A1	2.19448710543962e-06	0.256536	0.751	0.718	0.0546778
PREX1	3.23450547359714e-06	0.256109	0.676	0.618	0.0805909
SLC7A11	0.0601371	0.256058	0.141	0.116	1
PDK1	2.56860228020487e-05	0.255852	0.333	0.26	0.639993
SMG6	6.44579293354703e-07	0.255386	0.237	0.156	0.0160603
MYH9	4.03175618091126e-05	0.25524	0.545	0.486	1
AC253572.2	2.09337472647191e-07	0.255086	0.188	0.111	0.00521585
DYM	3.65145012364355e-06	0.255049	0.382	0.292	0.0909795
MAP3K20	6.9842518502122e-05	0.2549	0.451	0.382	1
SESTD1	0.000225009	0.25469	0.455	0.39	1
DNAJC5	2.057100575926e-06	0.254059	0.486	0.399	0.0512547
RICTOR	2.15202286607398e-05	0.252593	0.443	0.369	0.536198
RGS2	0.000359486	0.252117	0.556	0.507	1
TUT7	3.7189151686326e-05	0.252025	0.394	0.317	0.926605
MEF2C	0.000161337	0.25148	0.748	0.723	1
UVRAG	5.86140483962554e-06	0.251458	0.357	0.267	0.146043
RNF213	6.29816780432014e-05	0.251442	0.383	0.31	1
FBXO42	3.42903866240413e-05	0.251289	0.365	0.291	0.854379
CAPN7	0.000112181	0.251236	0.312	0.246	1
NSMCE2	7.97986324053763e-05	0.251015	0.337	0.266	1
KPNA4	2.22196721021805e-06	0.250195	0.377	0.296	0.0553625
GLRX	1.68664883167199e-07	-0.250252	0.307	0.398	0.00420245
EIF3G	3.61003337256367e-09	-0.250326	0.739	0.807	8.99475915107963e-05
TWF2	7.79528941759983e-09	-0.25049	0.527	0.641	0.000194227
TMSB4X	6.19367710852798e-20	-0.25352	0.987	1	1.54321658836083e-15
SF3B6	2.33658323540802e-06	-0.254151	0.352	0.433	0.0582183
CFL1	3.18025956118187e-16	-0.255739	0.946	0.984	7.92393472264074e-12
CTSD	6.70419656960353e-10	-0.25744	0.89	0.925	1.67041761728241e-05
CD151	8.47258645789266e-09	-0.258405	0.355	0.474	0.000211103
SYNGR2	4.6202025335818e-09	-0.258474	0.446	0.555	0.000115117
PSME2	7.30013030812211e-07	-0.259427	0.346	0.431	0.018189
SUB1	9.07099472782041e-13	-0.262184	0.753	0.84	2.26012904638373e-08
ATP5PO	6.52050727722411e-10	-0.262197	0.581	0.681	1.62464959319316e-05
ATP6V1F	2.94638228143379e-12	-0.262737	0.874	0.924	7.34120609242042e-08
RPL24	2.05493792902152e-24	-0.262891	0.965	0.997	5.12008334395002e-20
ATP5MC2	1.79269356091287e-18	-0.263556	0.936	0.986	4.4666752763705e-14
RPL29	2.05598411931253e-27	-0.263856	0.977	0.999	5.1226900316791e-23
RPS27L	3.42312156716805e-08	-0.264081	0.349	0.452	0.000852905
PGAM1	1.51412451135075e-09	-0.264351	0.694	0.786	3.77259263248153e-05
SH3BGRL3	2.20975364416527e-22	-0.264762	0.98	0.999	5.50582217980219e-18
COX7B	2.24296970306419e-10	-0.265343	0.634	0.729	5.58858331215473e-06
LAPTM4A	1.74612538578741e-10	-0.267504	0.448	0.571	4.3506460112279e-06
ANXA2	1.0215241724828e-08	-0.268677	0.564	0.671	0.000254523
UQCRH	7.71154805451639e-11	-0.268883	0.686	0.776	1.9214093132633e-06
GRN	7.53601102577545e-09	-0.268945	0.542	0.652	0.000187767
FKBP2	8.26787659385084e-15	-0.269456	0.1	0.221	2.06002413212387e-10
FCGRT	1.92209949990706e-12	-0.27109	0.667	0.768	4.78910311396843e-08
RPL28	1.35868709702541e-41	-0.272575	0.976	1	3.38530477094852e-37
PSME1	8.54695983913612e-10	-0.27304	0.67	0.773	2.12956051351916e-05
UBE2M	8.56452213696798e-09	-0.273242	0.334	0.446	0.000213394
NDUFA12	5.24235225361833e-10	-0.274071	0.295	0.408	1.30618448751154e-05
MS4A6A	7.36742723734439e-06	-0.274424	0.379	0.452	0.183567
RPS15A	5.88123620849172e-31	-0.275252	0.973	1	1.4653688137078e-26
SRP14	7.1683232134425e-15	-0.276862	0.794	0.888	1.78605941186133e-10
RPS14	2.65034364169962e-34	-0.277285	0.977	0.999	6.60359621765877e-30
FTH1	2.44207009453756e-27	-0.277503	0.999	1	6.08466184754979e-23
RPS7	2.9746563406671e-30	-0.281547	0.97	0.999	7.41165373840614e-26
CIB1	4.95151702865012e-11	-0.285523	0.679	0.775	1.23371998285846e-06
PSMA6	2.35823679995076e-09	-0.286436	0.543	0.656	5.87578281075731e-05
MYL6	7.06714162870901e-16	-0.286692	0.925	0.967	1.76084900820914e-11
GNG5	2.02229013012796e-16	-0.286917	0.886	0.942	5.03873808822683e-12
GSTO1	5.06033672216539e-13	-0.286971	0.735	0.841	1.26083349769473e-08
GABARAP	1.06723539808666e-26	-0.287874	0.966	0.996	2.65912371787272e-22
GPSM3	1.03418164413794e-11	-0.288071	0.736	0.825	2.5767669845341e-07
ALDH2	3.06220646046875e-08	-0.288595	0.451	0.558	0.000762979
SAP18	1.05963713309233e-13	-0.288905	0.469	0.612	2.64019188081285e-09
CLEC2B	8.38122276140491e-07	-0.289511	0.52	0.606	0.0208827
RPL18	3.02011666405123e-34	-0.290674	0.972	1	7.52492268015005e-30
CALM2	3.4311669520905e-09	-0.293506	0.713	0.796	8.5490955778287e-05
ACTB	2.05105163493795e-20	-0.293787	0.984	0.999	5.1104002536114e-16
RPL36AL	1.64556905638805e-17	-0.294833	0.867	0.933	4.10009986089647e-13
HMOX1	1.60181615708791e-06	-0.295623	0.488	0.575	0.0399109
ATP5MC3	4.37837498161884e-10	-0.295884	0.524	0.642	1.09091591042015e-05
CHCHD2	2.84096990269078e-17	-0.296537	0.835	0.921	7.07856060954436e-13
SLC25A5	2.79729348511394e-14	-0.297856	0.751	0.855	6.96973644750989e-10
GMFG	8.63796615219011e-13	-0.299198	0.693	0.783	2.15223564647969e-08
EIF3K	1.20404237869891e-17	-0.301892	0.87	0.931	2.9999919907662e-13
HLA-DPA1	8.9847225096888e-12	-0.3031	0.779	0.876	2.23863346051406e-07
PLP2	1.36859485657393e-12	-0.306508	0.716	0.83	3.40999094463961e-08
AIF1	1.52851417523387e-14	-0.309809	0.761	0.881	3.80844591901272e-10
RPL10	6.39136714031433e-41	-0.310376	0.985	1	1.59247303668072e-36
HLA-DMA	5.31725346750042e-11	-0.310542	0.633	0.741	1.32484687396241e-06
GSTK1	4.76256559680756e-13	-0.311307	0.504	0.641	1.18664084410057e-08
CAPG	5.68224348952282e-11	-0.312302	0.474	0.592	1.41578778784951e-06
PPIB	1.13985661577085e-12	-0.314447	0.588	0.703	2.84006674385464e-08
PSMB3	9.62567767698231e-16	-0.315131	0.541	0.691	2.39833384999691e-11
BTF3	1.57011365423219e-23	-0.315387	0.902	0.971	3.91209518088492e-19
CD68	3.52590798395601e-17	-0.317872	0.842	0.93	8.7851523328248e-13
SSR4	1.76332954891828e-16	-0.31843	0.671	0.799	4.39351190408479e-12
FABP5	0.962165	-0.319859	0.236	0.234	1
ITM2B	4.42597889068662e-13	-0.320314	0.849	0.902	1.10277690040348e-08
SERF2	1.65572241845806e-21	-0.322724	0.915	0.979	4.12539797783011e-17
CD9	6.02838941269982e-08	-0.324069	0.387	0.481	0.00150203
MYL12A	3.01266340634027e-12	-0.324291	0.543	0.675	7.5063521432374e-08
RPS4Y1	7.62749721389632e-21	-0.327308	0.831	0.908	1.90046720581441e-16
NDUFC2	1.10195305113057e-11	-0.328077	0.337	0.463	2.74562622219694e-07
COX6A1	3.38714070565765e-18	-0.331456	0.709	0.83	8.4393997822166e-14
NOP10	9.56203761705423e-15	-0.333128	0.647	0.769	2.38247729266523e-10
FPR1	6.90318131793587e-10	-0.334613	0.625	0.71	1.7199966571769e-05
LY6E	1.22335553063463e-07	-0.335736	0.591	0.674	0.00304811
NDUFA13	1.81564390826498e-13	-0.336009	0.446	0.577	4.52385836183301e-09
COX5B	2.93036316130604e-17	-0.33661	0.736	0.84	7.30129285271013e-13
TSPO	7.66901385489834e-15	-0.33761	0.794	0.884	1.91081149208647e-10
COX4I1	7.27380703498614e-36	-0.338936	0.966	0.997	1.81234176083715e-31
PSMB1	1.28496728984484e-18	-0.339109	0.542	0.709	3.20162449937741e-14
HLA-DRA	6.48594626317607e-17	-0.339432	0.949	0.978	1.61603837093295e-12
NACA	8.92387777368101e-36	-0.34001	0.963	0.996	2.22347338609036e-31
IFI6	5.44546933872133e-08	-0.340033	0.287	0.389	0.00135679
CKLF	1.06614423676242e-10	-0.340712	0.467	0.582	2.65640498031726e-06
LDHA	0.000162659	-0.341639	0.736	0.78	1
HCST	5.93134627952874e-15	-0.353576	0.739	0.825	1.47785423900738e-10
IFITM3	4.61013279747501e-06	-0.353669	0.676	0.737	0.114866
SERPINA1	1.21883158577717e-14	-0.358037	0.708	0.818	3.0368407791224e-10
IFITM2	7.50049137341097e-10	-0.36085	0.441	0.552	1.86882243059908e-05
LYZ	2.26991851011639e-20	-0.362143	0.953	0.98	5.65572895980599e-16
GSTP1	3.31904583442614e-19	-0.362829	0.824	0.924	8.26973460105617e-15
APOBEC3A	3.26201072448228e-05	-0.365731	0.405	0.481	0.812763
S100A6	9.79867124774368e-38	-0.366511	0.981	0.999	2.44143692808782e-33
RNASEK	1.50015475141951e-38	-0.366561	0.969	0.993	3.73778557863685e-34
BCL2A1	1.08495118002566e-13	-0.369439	0.689	0.792	2.70326436015193e-09
ATP6V0B	1.27368764145358e-23	-0.371511	0.829	0.927	3.17352012744574e-19
TYROBP	1.89113469648272e-53	-0.372451	0.977	0.999	4.71195120975634e-49
IFITM1	9.02211929752192e-05	-0.374925	0.164	0.227	1
C15orf48	9.77628859846992e-06	-0.37758	0.708	0.753	0.243586
H3F3A	9.46775608377854e-37	-0.378567	0.973	0.995	2.35898610583426e-32
HLA-DQB1	9.90924476859132e-17	-0.381919	0.82	0.897	2.46898742654221e-12
LGALS1	1.19249776869985e-34	-0.38442	0.962	0.992	2.97122744049255e-30
S100A4	7.81386369591017e-28	-0.387467	0.958	0.994	1.94690227847298e-23
RPS5	5.06145001322903e-34	-0.391845	0.938	0.989	1.26111088529615e-29
S100A11	6.53090717462676e-29	-0.400841	0.951	0.991	1.62724083163e-24
ARPC3	4.12627621666993e-35	-0.40241	0.905	0.975	1.02810298214548e-30
ALOX5AP	1.21854284200778e-09	-0.409459	0.519	0.608	3.03612134514658e-05
MYL12B	3.77926357460455e-22	-0.414579	0.701	0.821	9.4164131224847e-18
CYBA	5.07285827936406e-36	-0.422691	0.916	0.977	1.26395336888635e-31
WDR83OS	2.73653981786817e-25	-0.424228	0.611	0.783	6.81836261020034e-21
NDUFA4	1.23739864725953e-24	-0.434844	0.655	0.807	3.08310246951185e-20
S100A8	3.15077365844608e-06	-0.439818	0.716	0.768	0.0785047
GAPDH	5.36574329742935e-34	-0.440283	0.981	1	1.3369285999875e-29
AC105402.3	1.50754470830754e-21	-0.447144	0.644	0.792	3.75619839521906e-17
FCN1	2.89039047275432e-26	-0.45207	0.837	0.907	7.20169690191467e-22
CD63	1.91220314808485e-20	-0.455265	0.775	0.865	4.76444536376821e-16
CD74	3.19310818173919e-31	-0.459916	0.988	0.995	7.95594834562137e-27
S100A9	2.54053169369761e-10	-0.461992	0.692	0.783	6.32998876801697e-06
HLA-DQA1	2.60891220035335e-13	-0.469287	0.538	0.651	6.5003656384004e-09
CLIC1	1.01577566618697e-42	-0.472742	0.92	0.985	2.53090664987147e-38
HLA-B	6.14889378799271e-66	-0.493505	0.998	0.998	1.53205837621626e-61
CST3	2.95099600664615e-49	-0.497823	0.973	0.997	7.35270165015955e-45
EMP3	5.05872695212271e-51	-0.502593	0.944	0.993	1.2604324073909e-46
NPC2	3.25808595721346e-47	-0.505828	0.891	0.975	8.11784697099307e-43
LGALS3	3.76817509802799e-25	-0.527165	0.888	0.942	9.38878507424654e-21
CFD	4.11370067547273e-29	-0.533288	0.496	0.696	1.02496966030078e-24
ALDOA	2.28633367839955e-43	-0.549854	0.917	0.987	5.69662899310032e-39
IFI30	1.23048998343219e-58	-0.551779	0.987	1	3.06588884271964e-54
HLA-C	1.02872663354523e-91	-0.591123	0.988	1	2.5631752801413e-87
DDIT4	1.4726470327605e-13	-0.623857	0.518	0.608	3.66924734682606e-09
B2M	3.11197823613377e-104	-0.636944	0.996	1	7.7538049731509e-100
FCER1G	5.66102635180034e-73	-0.645719	0.931	0.984	1.41050132581457e-68
CCL7	0.0125567	-0.685185	0.124	0.159	1
TIMP1	1.08111179371302e-48	-0.779537	0.976	0.988	2.69369814521536e-44
CCL2	0.140918	-0.818477	0.173	0.194	1
HLA-DRB1	1.56111795051875e-73	-0.94166	0.817	0.94	3.88968148551251e-69

## Sheet: Mono_PBMC1_12M_vs_PBMC1_fresh_s
Supplemental Data 2B -PBMC1_Single_Cell_DEGs:monocytes 12 months
	p_val	avg_log2FC	pct.1	pct.2	p_val_adj
MTRNR2L12	5.03685615437548e-250	3.58079	0.983	0.619	1.25498307942419e-245
KIF5C	5.16039926668468e-83	2.44197	0.335	0.009	1.28576508128716e-78
JUN	1.06034419259246e-104	2.19556	0.77	0.349	2.64195359026337e-100
AL138963.4	1.85299630246782e-62	1.87055	0.438	0.11	4.61692558722882e-58
FOSB	2.5248282168547e-119	1.65061	0.691	0.18	6.29086198511517e-115
CCDC200	2.44146927764758e-118	1.61426	0.542	0.06	6.08316485218671e-114
AC020916.1	8.53271606634653e-102	1.60552	0.715	0.286	2.1260115350909e-97
FOS	2.28818096834415e-144	1.60501	0.982	0.826	5.70123170072628e-140
DUSP1	1.63293229715793e-149	1.58643	0.965	0.812	4.06861411159871e-145
CCL3	1.82795204331047e-86	1.2071	0.668	0.225	4.55452531111237e-82
ZFP36	1.28423464425423e-66	1.13354	0.921	0.801	3.19979903962385e-62
KLF2	7.61228388913022e-62	1.09845	0.513	0.149	1.89667665381569e-57
CCL3L1	6.19089737468382e-67	1.00556	0.645	0.244	1.54252398987622e-62
KLF6	8.41785248021757e-69	0.98383	0.904	0.742	2.09739212397101e-64
TSC22D3	1.3881308191778e-32	0.935746	0.639	0.427	3.4586667490634e-28
AC007952.4	3.27395335900914e-31	0.873096	0.405	0.17	8.15738218930718e-27
RPS10	2.50090129092485e-54	0.843322	0.47	0.142	6.23124565646836e-50
PPP1R15A	6.8545696089976e-42	0.835704	0.831	0.666	1.70788456377784e-37
PPBP	0.00181407	0.813742	0.143	0.094	1
AL133415.1	5.62108452521589e-21	0.812756	0.527	0.342	1.40054942030279e-16
DDT	1.45234761996478e-46	0.787912	0.431	0.137	3.61866932990424e-42
NRGN	0.000609967	0.764888	0.332	0.273	1
KLF4	6.77505713477318e-33	0.717766	0.403	0.159	1.68807323570009e-28
AL355075.4	1.34845344793435e-11	0.682548	0.269	0.145	3.35980661087322e-07
EREG	2.83723258139969e-14	0.66728	0.521	0.358	7.06924869981548e-10
AL691403.1	2.59049326664981e-23	0.665409	0.414	0.204	6.45447302318467e-19
NR4A2	2.88363393616943e-27	0.638422	0.393	0.169	7.18486231535975e-23
VIM-AS1	7.39620771394323e-25	0.625359	0.338	0.14	1.8428391140061e-20
ARHGAP26	2.91220786302862e-12	0.608126	0.747	0.652	7.25605711152211e-08
AL450992.3	2.03031564101734e-25	0.607399	0.19	0.039	5.05873445115882e-21
MT-ATP6	8.27532688683535e-39	0.594967	0.971	0.992	2.0618804471239e-34
CXCL8	6.18841781888722e-22	0.587693	0.881	0.775	1.54190618375394e-17
ANXA1	1.39474611383334e-15	0.580911	0.796	0.759	3.47514941722715e-11
ATF3	1.10965647379946e-23	0.57375	0.463	0.25	2.76482007011872e-19
TNFAIP3	3.5001914538071e-15	0.573623	0.68	0.554	8.72107702630578e-11
TEX14	1.47420997514791e-12	0.565177	0.522	0.38	3.67314157407854e-08
IL1B	1.18146272737691e-39	0.559611	0.75	0.506	2.94373253153231e-35
AC009226.1	2.17230364138201e-16	0.557189	0.275	0.125	5.41251175286742e-12
CD83	4.08073672899317e-18	0.550694	0.804	0.704	1.01675636339594e-13
CCL5	8.67118699766888e-10	0.547251	0.163	0.07	2.16051295233918e-05
LINC00877	1.10059806816553e-22	0.536663	0.271	0.095	2.74225014664124e-18
ARHGEF40	1.50551902294934e-15	0.52942	0.28	0.131	3.75115119758058e-11
PDE4B	4.58229352021028e-16	0.508814	0.505	0.325	1.14172425349559e-11
TNFAIP6	2.68713906172952e-15	0.507939	0.259	0.117	6.69527568620526e-11
CXCL2	2.81031081415962e-07	0.499851	0.505	0.417	0.00700217
OVCA2	2.36818944840516e-34	0.493584	0.247	0.047	5.90058082964631e-30
CCL4	3.78286637896664e-20	0.485803	0.303	0.118	9.42538986983329e-16
NFKBIA	9.70394403143837e-27	0.478937	0.963	0.938	2.41783469487318e-22
NFKBIZ	2.5478776459979e-12	0.460281	0.717	0.624	6.34829194276837e-08
ANKRD28	4.57989313977414e-17	0.453344	0.242	0.095	1.14112617470613e-12
AC245014.3	1.65728074121687e-17	0.446492	0.167	0.046	4.12928069481595e-13
DNLZ	4.04695913709397e-36	0.445627	0.198	0.021	1.00834033859833e-31
AC011611.3	1.13284390278075e-17	0.445349	0.122	0.022	2.82259386816851e-13
HLA-DQA2	3.05765813640865e-09	0.443845	0.484	0.373	7.61846101267578e-05
SIK3	5.8306482091795e-11	0.442631	0.699	0.618	1.45276430779916e-06
ENSA	1.73389622110826e-09	0.434783	0.545	0.438	4.32017582451334e-05
LMNA	6.71462712916724e-06	0.417706	0.492	0.421	0.167302
AC015912.3	3.72237214951692e-08	0.41693	0.411	0.293	0.000927466
RGCC	8.36627565809121e-07	0.414962	0.562	0.492	0.0208454
CCL4L2	3.04577308783916e-22	0.414107	0.317	0.122	7.58884822566005e-18
ATP2B1-AS1	2.24585795889472e-16	0.412455	0.928	0.908	5.59577969038209e-12
OTUD1	4.4391655001473e-10	0.411367	0.279	0.159	1.1060624760167e-05
RAB11FIP1	2.98330125615479e-08	0.41085	0.502	0.409	0.000743319
JUND	8.09789882457275e-24	0.409445	0.96	0.948	2.01767247113055e-19
AC022217.3	1.50385434131071e-11	0.402073	0.428	0.275	3.74700347680977e-07
JARID2	0.00239834	0.401273	0.836	0.831	1
MTRNR2L8	2.34937439108457e-19	0.386631	0.142	0.027	5.85370123282633e-15
AC007384.1	4.02864715535497e-15	0.382484	0.244	0.102	1.00377772522824e-10
CAVIN2	5.5179440924056e-05	0.378622	0.1	0.05	1
LINC00910	2.11552848647294e-12	0.378316	0.213	0.095	5.27105077689598e-08
MBNL1	6.32638112215638e-08	0.374989	0.711	0.681	0.00157628
NFKB1	9.35808750592451e-07	0.372339	0.661	0.586	0.0233166
ACSL5	1.29132291390721e-07	0.371505	0.265	0.165	0.00321746
AC006064.4	2.95453247323735e-13	0.362318	0.177	0.066	7.36151311031818e-09
STK17B	4.18806642222868e-09	0.360291	0.743	0.686	0.00010435
IER2	3.35782234119745e-05	0.355855	0.76	0.758	0.836635
IRAK2	1.12595910280153e-06	0.355625	0.346	0.244	0.0280544
CITED2	0.0037001	0.351953	0.317	0.262	1
PRKAG2	0.000144639	0.34884	0.703	0.676	1
ARIH1	6.23900161674621e-06	0.347572	0.489	0.421	0.155451
STX11	4.09243466616373e-08	0.345831	0.594	0.503	0.00101967
RNF145	8.36502002393391e-09	0.342511	0.861	0.835	0.000208423
LINC02384	3.19216085567872e-15	0.341896	0.161	0.049	7.95358798800909e-11
RRP12	1.31827814867127e-09	0.340534	0.209	0.105	3.28462183522933e-05
GLUD1	3.74809042237135e-07	0.340368	0.346	0.247	0.00933874
C5orf17	4.9405898417383e-27	0.337296	0.114	0.003	1.23099736496751e-22
RFX2	1.65071574241168e-06	0.336736	0.376	0.275	0.0411292
TAF9	0.00171622	0.333996	0.312	0.247	1
HLA-DRB5	0.0103423	0.333715	0.82	0.851	1
ADGRE5	2.47236471571007e-05	0.333105	0.406	0.325	0.616014
PNRC1	8.57644491203364e-14	0.328817	0.951	0.963	2.1369070142823e-09
RIPK2	7.02697357876583e-05	0.325667	0.504	0.444	1
RFLNB	0.00010728	0.324972	0.266	0.192	1
AHNAK	4.39748266483646e-07	0.32336	0.677	0.58	0.0109568
NFE2L2	4.90818344879403e-06	0.32302	0.592	0.523	0.122292
ERCC1	2.53261558477181e-08	0.320633	0.434	0.308	0.000631026
EFCAB2	2.84481208250264e-13	0.319988	0.177	0.064	7.08813378476359e-09
ZFP36L2	0.000350266	0.31701	0.469	0.403	1
AZIN1-AS1	3.10985010272908e-09	0.315403	0.21	0.107	7.74850251595978e-05
AC253572.2	2.44623223900065e-05	0.311452	0.178	0.111	0.609503
CREB1	1.46020186568723e-06	0.310605	0.335	0.238	0.0363824
ARL4A	6.43507469507827e-07	0.310154	0.394	0.292	0.0160336
SMAD3	0.000107913	0.305375	0.795	0.795	1
SLCO3A1	0.000186394	0.305346	0.545	0.466	1
RHOB	5.79204336595895e-05	0.304349	0.169	0.104	1
CREB5	1.34506073519012e-08	0.301796	0.17	0.081	0.000335135
FOXN3	8.28631575489203e-06	0.300673	0.664	0.594	0.206462
FCAR	0.00157602	0.296877	0.524	0.457	1
CD44	2.31692424962139e-07	0.29623	0.928	0.924	0.00577285
JMJD1C	8.59045205353815e-05	0.29511	0.629	0.575	1
AC073332.1	1.25399885104603e-06	0.294592	0.321	0.22	0.0312446
ALCAM	0.147612	0.293793	0.242	0.214	1
AKAP13	0.000773941	0.291225	0.571	0.537	1
MIR222HG	2.23131438294737e-05	0.290778	0.158	0.093	0.555954
WDR74	5.13792824044956e-05	0.28973	0.233	0.161	1
TAGAP	9.84897666022086e-08	0.289544	0.285	0.175	0.00245397
HCAR3	2.66716897829935e-07	0.288015	0.178	0.095	0.00664552
DUSP2	0.000214309	0.286019	0.381	0.307	1
SNX9	0.986406	0.283583	0.443	0.458	1
NR4A1	2.7413829030653e-06	0.282596	0.195	0.117	0.0683043
GNG11	2.44645810806894e-05	0.279036	0.105	0.051	0.60956
HECW2	8.92189407027524e-09	0.275395	0.134	0.055	0.000222298
EMP1	0.000493182	0.275387	0.213	0.152	1
SLC8A1	0.510299	0.274783	0.556	0.575	1
SDC2	0.604792	0.271593	0.361	0.375	1
AC044849.1	3.79042635397696e-19	0.271208	0.108	0.012	9.444226303569e-15
ADAMTSL4-AS1	4.52291184202502e-05	0.268862	0.419	0.336	1
KDELR2	1.04850825324363e-07	0.267824	0.222	0.127	0.00261246
TCF7L2	0.000113736	0.267785	0.297	0.22	1
NEAT1	1.52847786978017e-05	0.266255	0.979	0.97	0.380836
NUFIP2	0.000142356	0.265927	0.364	0.288	1
AUTS2	0.0200412	0.265333	0.289	0.236	1
RBM47	0.00160588	0.265234	0.728	0.691	1
ARMH1	0.0835086	0.264963	0.213	0.183	1
GADD45B	0.000516694	0.263198	0.381	0.302	1
PHLDA1	0.014884	0.263013	0.419	0.368	1
PRKAR2B	0.00209253	0.262448	0.105	0.064	1
AC020911.2	9.41060137210098e-20	0.261475	0.108	0.011	2.34474543787268e-15
EPB41L3	0.000181396	0.260845	0.705	0.666	1
MCTP1	0.00613733	0.258818	0.311	0.258	1
RGS1	9.29320816439532e-16	0.25832	0.12	0.025	2.31549574624074e-11
ZNF516	0.00185333	0.258167	0.227	0.171	1
GNG2	0.000772931	0.256953	0.463	0.399	1
FOXO1	0.00124194	0.254593	0.335	0.275	1
DMXL2	0.00393326	0.251029	0.668	0.632	1
SRGN	3.45239049311603e-09	-0.25049	0.986	0.995	8.60197615264789e-05
LYZ	1.06070969465299e-08	-0.25067	0.962	0.98	0.000264286
FKBP2	1.53708027463995e-10	-0.253598	0.1	0.221	3.82978921229289e-06
CPVL	3.615149471481e-07	-0.25426	0.237	0.352	0.00900751
CYBA	1.21401398227145e-13	-0.256088	0.901	0.977	3.02483723822754e-09
THBS1	0.330943	-0.256787	0.624	0.619	1
ATP6AP1	1.81305675608377e-07	-0.260212	0.237	0.353	0.00451741
S100A11	3.74522004962182e-11	-0.261425	0.96	0.991	9.33159027563774e-07
LY6E	2.94494836931432e-05	-0.262075	0.577	0.674	0.733763
RNASET2	0.000112534	-0.263864	0.705	0.786	1
SERTAD3	1.55853985798633e-08	-0.265323	0.18	0.303	0.000388326
CAPG	1.30316337022147e-07	-0.270754	0.455	0.592	0.00324696
HMOX1	0.000142786	-0.271327	0.478	0.575	1
CSF3R	2.66720312853786e-05	-0.272283	0.735	0.835	0.66456
ATP6AP2	2.08670095648316e-08	-0.273513	0.39	0.527	0.000519922
LAPTM4A	1.50763461650332e-08	-0.276173	0.438	0.571	0.000375642
HIST2H2AA4	1.29459326384779e-13	-0.276392	0.02	0.12	3.22560857620316e-09
UQCRHL	3.42175822671201e-13	-0.277113	0.041	0.153	8.52565279767565e-09
SLC2A3	0.0270957	-0.277645	0.729	0.727	1
PLIN2	0.535745	-0.279221	0.682	0.688	1
CD300E	6.12923961819161e-05	-0.27944	0.565	0.649	1
CST3	2.8064999436627e-13	-0.279603	0.973	0.997	6.99267525962997e-09
MT-ND5	1.90625353152448e-12	-0.281293	0.796	0.892	4.74962129914639e-08
SSR4	1.32056814844422e-09	-0.284026	0.677	0.799	3.29032759866362e-05
FCER1G	3.39258129082089e-15	-0.284799	0.941	0.984	8.45295554420932e-11
PLAUR	0.00597571	-0.284817	0.708	0.753	1
HLA-DRA	9.70027711902983e-11	-0.287508	0.928	0.978	2.41692104697747e-06
ALDOA	4.23792801606754e-11	-0.291024	0.941	0.987	1.05592214448339e-06
FPR1	6.66911648930289e-09	-0.291406	0.578	0.71	0.000166168
NOP10	4.86486435688319e-10	-0.291645	0.636	0.769	1.21212960316101e-05
CXCL1	0.69156	-0.295391	0.131	0.137	1
HLA-C	9.88599003349518e-24	-0.298614	0.988	1	2.46319327674566e-19
GLUL	0.000279382	-0.299146	0.764	0.84	1
EMP3	1.05839376154227e-15	-0.299388	0.944	0.993	2.63709389625871e-11
NPC2	3.91411368063265e-14	-0.299549	0.887	0.975	9.7524056466643e-10
CD9	2.29493682232082e-07	-0.300317	0.356	0.481	0.00571806
B2M	2.60223819295708e-23	-0.300543	0.994	1	6.48373668157187e-19
TXNIP	1.24351428630663e-07	-0.301968	0.6	0.711	0.00309834
HILPDA	0.0885284	-0.302163	0.286	0.311	1
IFNGR1	3.8159099359848e-10	-0.305942	0.49	0.625	9.50772119649973e-06
IFI6	0.00016239	-0.307711	0.301	0.389	1
CFD	6.72664668220652e-11	-0.311418	0.533	0.696	1.67601128733858e-06
HLA-DQB1	4.0766642832156e-10	-0.316809	0.807	0.897	1.015741672806e-05
CD74	3.12004611289774e-16	-0.317571	0.994	0.995	7.773906894896e-12
PSAP	1.38037928925165e-22	-0.320075	0.97	0.996	3.43935303709942e-18
ALOX5AP	1.32288673483794e-05	-0.326781	0.533	0.608	0.32961
MATR3.1	2.3406545780748e-15	-0.328076	0.065	0.208	5.83197494673116e-11
SPP1	0.213717	-0.343695	0.088	0.105	1
MT-CO3	3.80704197076508e-28	-0.348176	0.986	0.997	9.48562577435828e-24
CD14	1.70265658387282e-07	-0.352017	0.518	0.625	0.00424234
CTSD	8.7730601863746e-13	-0.352564	0.869	0.925	2.1858956760371e-08
CTSB	7.16570134910219e-13	-0.355507	0.709	0.85	1.7854061481423e-08
GRN	3.05062060743347e-11	-0.370107	0.498	0.652	7.60092630548124e-07
BCL2A1	1.3069280037504e-10	-0.372626	0.679	0.792	3.25634181414449e-06
HLA-B	2.0357096202039e-34	-0.39351	0.992	0.998	5.07217408970005e-30
S100A9	5.53588234602276e-05	-0.393755	0.699	0.783	1
MT-CO2	1.073121595797e-27	-0.395034	0.991	0.999	2.67378976808781e-23
FCN1	8.35372222455061e-21	-0.441544	0.778	0.907	2.08141342946903e-16
C15orf48	3.17144741652363e-07	-0.443668	0.664	0.753	0.00790198
CD63	3.50640430583903e-17	-0.45372	0.728	0.865	8.73655696842852e-13
MT-CYB	4.31233576497397e-32	-0.457398	0.925	0.983	1.07446157920091e-27
MT-CO1	1.32222357965112e-42	-0.457752	0.995	0.997	3.29445227105873e-38
LGALS3	1.05143713714382e-14	-0.472065	0.874	0.942	2.61976077090754e-10
IFI30	2.11118406562407e-35	-0.49706	0.989	1	5.26022621790893e-31
CTSL	0.00466974	-0.546048	0.254	0.309	1
SERPINB2	0.711986	-0.550251	0.199	0.201	1
MT-ND4L	2.83586815135786e-34	-0.565995	0.755	0.927	7.06584908592325e-30
HLA-DQA1	3.07070223809776e-20	-0.624825	0.444	0.651	7.65096169644439e-16
TIMP1	7.54310630597351e-24	-0.663193	0.963	0.988	1.87944036719636e-19
DDIT4	8.89936142284985e-18	-0.804921	0.458	0.608	2.21736489211727e-13
CCL7	0.0357819	-0.861157	0.125	0.159	1
HLA-DRB1	2.41765253673469e-55	-0.929658	0.781	0.94	6.02382306052815e-51
CCL2	0.0761465	-0.984056	0.164	0.194	1
AC105402.3	3.18246493085986e-68	-1.07997	0.391	0.792	7.92942962173043e-64
MT-ATP8	6.44331569908183e-198	-2.45632	0.524	0.967	1.60541653958323e-193

## Sheet: DC_PBMC1_6M_vs_PBMC1_fresh_sig_
Supplemental Data 2C -PBMC1_Single_Cell_DEGs: DC cells 6 months
	p_val	avg_log2FC	pct.1	pct.2	p_val_adj
DUSP1	3.27721279521803e-14	1.48954	0.703	0.566	8.16550340056525e-10
MTRNR2L12	5.27285200073505e-31	1.46884	0.952	0.734	1.31378380450315e-26
IL1B	0.00533614	1.26906	0.388	0.295	1
RASGEF1B	8.82453587361618e-32	1.24512	0.895	0.457	2.19872135827021e-27
FOS	8.30343377778814e-10	1.12987	0.785	0.653	2.06888356007369e-05
JUN	3.17767500338111e-07	1.11925	0.421	0.208	0.0079175
FOSB	5.10229768435621e-20	1.00826	0.483	0.064	1.27128849103419e-15
AP006565.1	2.93786822980014e-27	0.999121	0.507	0	7.31999248137003e-23
FCHSD2	0.0319751	0.984484	0.675	0.595	1
TCF4	0.0033386	0.963506	0.555	0.434	1
RUNX2	0.00664154	0.802172	0.66	0.549	1
PDE4B	2.96105701770582e-08	0.798458	0.718	0.468	0.000737777
TEX14	0.14924	0.782462	0.44	0.405	1
EREG	0.00457448	0.758904	0.383	0.277	1
SLC26A3	2.39411872131354e-17	0.753563	0.426	0.046	5.96518620602481e-13
LDLRAD4	2.24231179782755e-07	0.749578	0.66	0.393	0.00558694
AC007952.4	5.15025119652315e-09	0.746031	0.45	0.173	0.000128324
HLA-DRB5	1.02302411029388e-06	0.738374	0.981	0.977	0.0254897
PTGDS	0.27053	0.736102	0.12	0.087	1
RGS1	8.5668739130474e-12	0.723459	0.445	0.127	2.13452230417489e-07
CXCL8	0.0236471	0.670814	0.344	0.26	1
NR4A2	1.29078298838359e-05	0.666526	0.474	0.277	0.321611
PCM1	8.02398090571045e-05	0.639287	0.536	0.358	1
COBLL1	0.0194941	0.628679	0.282	0.191	1
ZFP36	3.94985590189894e-09	0.624848	0.976	0.925	9.8414609651714e-05
FOXP1	0.000103156	0.624381	0.766	0.607	1
AC020916.1	1.83834958039984e-08	0.60737	0.411	0.168	0.000458043
ELF1	2.63810869673782e-10	0.575249	0.847	0.688	6.57311162879196e-06
TNFAIP3	5.69678390997232e-05	0.57447	0.665	0.48	1
AL133415.1	2.75850447489445e-05	0.56762	0.545	0.353	0.687309
ARHGAP15	0.0318462	0.561431	0.732	0.699	1
AL691403.1	2.07655841522242e-11	0.560601	0.364	0.081	5.17395294736818e-07
CHD9	0.00131953	0.548138	0.598	0.439	1
GAB1	0.00567651	0.527439	0.306	0.185	1
AFF3	0.00985975	0.526575	0.507	0.416	1
JMJD1C	2.0151519555251e-05	0.525111	0.813	0.682	0.502095
MALAT1	7.1635782528455e-08	0.524687	1	1	0.00178488
CD2AP	0.0506129	0.52035	0.598	0.532	1
NFKB1	0.00357068	0.515113	0.737	0.618	1
ZEB2	0.00244515	0.515087	0.871	0.78	1
ITPR2	0.00132427	0.509577	0.455	0.301	1
EGR1	0.0837203	0.509519	0.234	0.173	1
NUP58	4.77063653294936e-05	0.507117	0.617	0.474	1
SLC38A1	0.00666145	0.502992	0.507	0.37	1
CARD11	0.0980936	0.502537	0.344	0.277	1
PHEX	0.000261756	0.49888	0.22	0.081	1
JARID2	0.0367636	0.496997	0.751	0.74	1
TBL1XR1	5.31947005858998e-07	0.49629	0.622	0.37	0.013254
HIST1H1E	0.00388389	0.495331	0.608	0.497	1
PPP1R16B	0.000174263	0.487616	0.493	0.318	1
ITCH	0.000498432	0.483479	0.656	0.514	1
ERN1	0.173872	0.481395	0.402	0.37	1
RAB11FIP1	3.60373843597033e-05	0.478502	0.77	0.636	0.897907
SLC15A4	0.0700032	0.478022	0.469	0.387	1
ARID2	0.000659656	0.472572	0.55	0.387	1
AMBRA1	8.69390969524058e-08	0.470973	0.431	0.185	0.00216617
SETBP1	0.0345873	0.467368	0.22	0.139	1
TMCC1	0.00086935	0.466596	0.411	0.266	1
MAPRE2	3.62069649044786e-07	0.465919	0.517	0.254	0.00902133
SGK1	0.00370081	0.464276	0.483	0.347	1
ATP2B1-AS1	0.00144935	0.462253	0.584	0.486	1
EIF2AK3	0.000256254	0.462102	0.268	0.121	1
KAT2B	0.000250467	0.461413	0.258	0.116	1
FAM160A1	0.013997	0.461264	0.206	0.116	1
PBRM1	0.000495365	0.457882	0.55	0.41	1
PRKCB	0.0151964	0.457319	0.675	0.578	1
RAP1GAP2	0.0317351	0.456807	0.244	0.162	1
AL136962.1	0.0236547	0.456603	0.201	0.116	1
MAP3K2	0.000559274	0.454788	0.813	0.688	1
HIVEP1	0.000542942	0.452073	0.67	0.538	1
CDYL	0.0269012	0.451348	0.474	0.376	1
NUFIP2	0.000190816	0.449424	0.502	0.324	1
UBAC2	5.31717124402559e-05	0.44781	0.569	0.399	1
PIK3CD	0.0150073	0.447534	0.373	0.277	1
TNRC6B	0.268811	0.447448	0.636	0.618	1
MON2	0.00173175	0.447432	0.502	0.353	1
MT-ATP6	2.03022805357113e-09	0.444841	0.981	0.983	5.05851621827783e-05
REL	0.00935182	0.444767	0.842	0.815	1
CD44	0.0122172	0.444693	0.818	0.751	1
PTPRJ	0.000332134	0.439196	0.498	0.329	1
TRAF3	3.46417397330476e-05	0.4389	0.574	0.393	0.863134
CD83	0.311755	0.434331	0.636	0.676	1
NAMPT	0.0155859	0.433989	0.636	0.607	1
IFNAR2	0.0975954	0.432979	0.742	0.751	1
AKAP13	0.00134346	0.430474	0.847	0.78	1
SLC35F3	0.0367552	0.430166	0.258	0.173	1
ZMYM2	0.0337772	0.426215	0.66	0.601	1
SIPA1L1	0.0456781	0.422854	0.665	0.647	1
RALGPS2	0.000819962	0.421384	0.225	0.104	1
SLC41A2	0.000114896	0.420477	0.541	0.353	1
ERCC1	1.91431044049763e-05	0.418397	0.603	0.387	0.47697
SYTL3	0.00267371	0.416745	0.455	0.324	1
SERTAD2	0.0214936	0.416668	0.517	0.439	1
MED13L	0.00633203	0.412183	0.799	0.746	1
SRSF11	0.00337676	0.410784	0.78	0.653	1
PIK3AP1	0.122223	0.410459	0.474	0.393	1
INPP4A	0.0721835	0.410277	0.469	0.376	1
SAMSN1	0.0688605	0.409132	0.579	0.561	1
KLF6	0.000510537	0.407607	0.837	0.717	1
RUBCN	0.00176313	0.407266	0.608	0.468	1
DENND4A	0.00502675	0.406108	0.45	0.335	1
IQGAP2	0.00118089	0.405955	0.488	0.329	1
CDC42SE2	0.00178381	0.404992	0.871	0.809	1
FLT3	0.0288009	0.404213	0.426	0.324	1
GBE1	0.00402895	0.40245	0.411	0.283	1
RPS6KA3	0.00120947	0.401903	0.746	0.618	1
NFKBIZ	0.0074353	0.401266	0.665	0.578	1
LCOR	0.00142064	0.40061	0.507	0.393	1
CYTH1	0.000974417	0.400011	0.689	0.584	1
IER2	0.039025	0.400005	0.675	0.636	1
FAM214A	0.115348	0.399314	0.378	0.306	1
FBXW11	0.000226813	0.398742	0.45	0.266	1
MBP	0.00163171	0.398554	0.823	0.751	1
SPIB	0.0160597	0.398213	0.306	0.208	1
PBX3	0.00772522	0.397694	0.541	0.393	1
MBNL2	0.000307031	0.396505	0.364	0.208	1
APP	0.054834	0.396471	0.55	0.462	1
ANKRD11	0.00666683	0.395535	0.799	0.763	1
SETD2	0.00251736	0.395355	0.569	0.434	1
SMG1	0.00021717	0.395227	0.67	0.514	1
RB1CC1	3.31990782870503e-05	0.39511	0.56	0.341	0.827188
HERC1	0.00120526	0.393562	0.522	0.364	1
NR4A1	0.000978094	0.39282	0.455	0.301	1
ELMO1	0.00018667	0.392195	0.665	0.497	1
RREB1	0.000945752	0.391736	0.598	0.451	1
ANKRD28	5.80154145186266e-05	0.389875	0.268	0.104	1
CSF2RB	0.027707	0.389693	0.359	0.254	1
GPR183	0.000364147	0.388878	0.789	0.682	1
ZFY	4.73661919253469e-06	0.387283	0.301	0.11	0.118018
KMT2C	0.00362034	0.38561	0.794	0.728	1
SF1	0.000297595	0.385155	0.871	0.751	1
ERC1	0.0106926	0.383496	0.373	0.26	1
MT-ND6	0.000464499	0.382486	0.641	0.486	1
UTY	0.0237623	0.382273	0.579	0.491	1
EIF4G3	0.00146814	0.381317	0.584	0.439	1
SLC2A3	0.121655	0.381049	0.455	0.41	1
SSBP2	0.00355356	0.380685	0.373	0.243	1
VAV3	0.0457791	0.380432	0.397	0.306	1
NRARP	0.0204821	0.379375	0.23	0.145	1
SLC7A6	0.00147186	0.377549	0.244	0.116	1
BTAF1	0.000982783	0.377485	0.632	0.514	1
CREM	1.86733057863234e-05	0.376923	0.478	0.266	0.465264
CSF2RA	0.0620911	0.376597	0.732	0.734	1
CCL3	0.000560137	0.37597	0.144	0.04	1
CCDC50	0.160666	0.374694	0.603	0.526	1
NEAT1	0.11213	0.374655	0.679	0.653	1
ETV6	0.00170021	0.373799	0.967	0.942	1
NFAT5	0.000792003	0.372976	0.651	0.538	1
TAGAP	2.16745111489042e-05	0.372173	0.397	0.191	0.540042
ZNF407	0.018402	0.371974	0.258	0.168	1
HILPDA	0.185588	0.371879	0.258	0.22	1
HIP1	0.0200546	0.371223	0.335	0.237	1
LRBA	0.016205	0.369344	0.335	0.237	1
NSD1	0.0422149	0.368204	0.526	0.439	1
MTRNR2L8	4.24867126672161e-07	0.368116	0.254	0.064	0.010586
TET2	0.00878254	0.368095	0.708	0.624	1
AREG	0.0857911	0.36742	0.478	0.387	1
STK17B	5.26623867936434e-06	0.367043	0.89	0.763	0.131214
PTPRS	0.151877	0.365292	0.359	0.295	1
ELMSAN1	0.00139337	0.365281	0.483	0.341	1
FYTTD1	0.00163449	0.36483	0.689	0.555	1
ILF3	0.0191787	0.364507	0.651	0.549	1
CHST11	0.187654	0.364506	0.679	0.647	1
SAT1	0.134535	0.364246	0.904	0.919	1
CYB5R4	0.000201838	0.364211	0.459	0.277	1
BRAF	0.00369778	0.364202	0.55	0.422	1
ENSA	0.000274093	0.363974	0.727	0.618	1
BIRC6	0.0091133	0.363722	0.694	0.607	1
QKI	0.00154088	0.363389	0.813	0.775	1
ANTXR2	0.00467468	0.362624	0.526	0.387	1
MKLN1	0.000293347	0.361923	0.722	0.566	1
CNOT6L	0.00128928	0.361912	0.507	0.353	1
NGLY1	0.00783929	0.361716	0.627	0.503	1
MCOLN2	0.0743566	0.360762	0.421	0.341	1
HLA-DQA2	0.000717983	0.360328	0.818	0.786	1
ARMH3	0.000142249	0.35997	0.431	0.249	1
PAN3	0.0100516	0.35983	0.794	0.676	1
PIK3CB	0.034847	0.359485	0.478	0.41	1
ANKRD17	0.0120603	0.359281	0.488	0.393	1
RNF213	0.0382693	0.35767	0.292	0.208	1
CHMP1B	2.49294451924622e-05	0.355597	0.359	0.173	0.621142
HPCAL1	0.0167966	0.354687	0.383	0.272	1
B4GALT1	0.00644944	0.354156	0.737	0.584	1
CBLB	0.212076	0.35346	0.321	0.283	1
TTC7A	0.00189004	0.353401	0.455	0.289	1
CCNL1	0.000494896	0.352903	0.718	0.566	1
ZNRF2	0.175236	0.351542	0.464	0.393	1
MT-ND3	3.55549821956793e-06	0.351222	0.976	0.994	0.0885888
PLEKHD1	0.00490819	0.349887	0.196	0.092	1
CLASP2	0.00311877	0.349684	0.579	0.422	1
ZNF791	0.027592	0.347346	0.392	0.283	1
ARID1B	0.0244198	0.346538	0.579	0.48	1
NREP	0.0286519	0.345804	0.196	0.116	1
ALCAM	0.0214538	0.345663	0.732	0.601	1
TMEM107	0.0747541	0.345516	0.23	0.162	1
GNG7	0.0209814	0.344943	0.335	0.225	1
MAPKAPK2	0.0155606	0.344747	0.722	0.63	1
PPP1R15A	0.00066418	0.344477	0.813	0.711	1
CYFIP2	0.0606703	0.34355	0.373	0.301	1
PPP3CA	0.00387828	0.343483	0.464	0.341	1
DOCK2	0.013205	0.342865	0.651	0.561	1
AC103591.3	0.0150088	0.342439	0.278	0.168	1
CELF1	0.00303075	0.342339	0.397	0.272	1
ESYT2	0.000790611	0.341395	0.526	0.376	1
ATAD2B	0.0232523	0.339704	0.675	0.584	1
WAKMAR2	8.20167548452143e-06	0.339277	0.316	0.116	0.204353
CRLF2	0.327651	0.338034	0.263	0.231	1
MED15	2.06089976463192e-05	0.337852	0.493	0.266	0.513494
DENND4C	0.00588737	0.337058	0.378	0.254	1
OGT	0.0504845	0.337038	0.416	0.318	1
ZNF331	0.00701539	0.336816	0.215	0.116	1
ATF3	0.00146152	0.336222	0.359	0.225	1
RAP1GDS1	0.0233761	0.336145	0.44	0.335	1
VEGFA	0.0401574	0.334712	0.416	0.329	1
TNPO1	0.014755	0.333677	0.402	0.301	1
TXNDC5	0.410455	0.333664	0.301	0.277	1
DDX5	3.76997809781606e-05	0.333263	0.976	0.942	0.939328
TAB2	0.002991	0.333123	0.684	0.584	1
BCLAF1	0.00167081	0.333026	0.713	0.618	1
CLINT1	0.00151135	0.332874	0.565	0.428	1
NCOA3	0.00850081	0.332406	0.608	0.468	1
PTPRC	0.000262297	0.332293	0.947	0.89	1
TMEM131	0.00101242	0.332276	0.608	0.457	1
PHF20L1	0.0076883	0.332246	0.445	0.312	1
PCNX1	0.00919391	0.331671	0.56	0.416	1
DYRK1A	0.00300148	0.330474	0.483	0.341	1
HNRNPU	0.00173836	0.329328	0.818	0.676	1
MAN1A1	0.235656	0.329237	0.44	0.416	1
C5orf56	2.22403929186566e-05	0.329017	0.191	0.046	0.554142
AC079793.1	0.0004822	0.328678	0.234	0.098	1
CUX1	0.00323404	0.327261	0.78	0.711	1
OLR1	0.0689287	0.326749	0.268	0.197	1
NBEAL1	1.96702055813555e-07	0.326745	0.282	0.069	0.00490103
KDM4C	0.00910709	0.326005	0.507	0.416	1
EGLN3	0.00383592	0.325896	0.407	0.272	1
TRIP12	0.232984	0.325488	0.56	0.514	1
SP3	0.00433224	0.32521	0.612	0.474	1
RUBCNL	0.153049	0.325026	0.402	0.347	1
TBC1D8	0.0023003	0.324766	0.55	0.376	1
WDR70	0.00965614	0.324709	0.349	0.225	1
TNFRSF21	0.0421384	0.324302	0.545	0.468	1
RGS7	0.0760435	0.324113	0.1	0.052	1
ZEB1	0.0113525	0.323502	0.344	0.237	1
LINC02812	0.00393553	0.323137	0.191	0.087	1
NSD2	0.00562615	0.323037	0.239	0.127	1
TBC1D22A	0.0107562	0.32203	0.569	0.468	1
SH2B3	0.00433686	0.321417	0.689	0.607	1
MT-ND2	8.03889100608943e-05	0.32101	0.981	0.977	1
TFDP2	0.0296573	0.319859	0.388	0.306	1
PAG1	0.40585	0.319466	0.306	0.272	1
PHACTR1	0.00605745	0.318878	0.751	0.642	1
TSC22D3	0.00456793	0.318812	0.589	0.451	1
GALNT2	0.477483	0.318728	0.292	0.283	1
AC007384.1	0.000117724	0.318443	0.287	0.127	1
MALT1	0.031959	0.318401	0.67	0.584	1
THOC2	0.00457777	0.317226	0.383	0.249	1
CNOT2	0.00114186	0.317107	0.55	0.382	1
ASH1L	0.0146253	0.317027	0.703	0.618	1
KLHDC4	0.016882	0.316776	0.182	0.098	1
IGF2R	0.265661	0.316609	0.282	0.249	1
KLF3	0.00854365	0.316421	0.569	0.445	1
FAM49A	0.203873	0.315635	0.55	0.543	1
C15orf48	0.417506	0.315477	0.522	0.509	1
FUS	0.0208324	0.315272	0.665	0.584	1
FNBP1	0.0163238	0.31461	0.77	0.682	1
FARP2	0.0140183	0.313595	0.321	0.214	1
SCAF11	0.0282863	0.312629	0.722	0.613	1
UST	0.000492872	0.31259	0.344	0.173	1
VIM-AS1	2.17521640706573e-05	0.31222	0.268	0.104	0.541977
C9orf72	0.0103889	0.311951	0.478	0.364	1
WSB1	0.0415434	0.31161	0.675	0.59	1
FAM241A	0.0269918	0.311573	0.268	0.179	1
KLF4	0.0034787	0.31072	0.33	0.208	1
BHLHE40	0.00301901	0.31064	0.679	0.555	1
FP236383.3	5.20797817956206e-06	0.309919	0.23	0.064	0.129762
GNAQ	0.0447334	0.309316	0.627	0.538	1
ZFC3H1	0.00203316	0.309263	0.512	0.353	1
CCDC88A	0.00381169	0.308827	0.818	0.728	1
ITSN2	0.0120873	0.308259	0.703	0.601	1
AL627171.2	0.0007053	0.308099	0.33	0.168	1
G0S2	0.0537014	0.307774	0.488	0.382	1
POM121	0.00030162	0.307398	0.411	0.237	1
AC022217.3	6.55417482965162e-05	0.307374	0.311	0.145	1
OGA	0.0117309	0.307311	0.483	0.353	1
KDELR2	0.00348798	0.307308	0.349	0.231	1
RGS2	0.0525949	0.307298	0.531	0.445	1
SCAF4	0.000158158	0.307249	0.392	0.214	1
SFT2D2	0.0885586	0.307107	0.507	0.434	1
SERPINB9	0.161749	0.306544	0.555	0.486	1
GPATCH8	0.000195227	0.306305	0.555	0.353	1
MT-ND5	0.00363335	0.305983	0.957	0.925	1
DLEU2	0.0182539	0.305971	0.45	0.353	1
SLC20A1	0.150101	0.305843	0.211	0.156	1
TM9SF3	0.00328759	0.305222	0.584	0.434	1
LRRC40	0.000220454	0.304947	0.196	0.069	1
MCL1	0.00151265	0.304614	0.813	0.757	1
CHD4	0.000226667	0.304583	0.378	0.202	1
NRP1	0.0529352	0.304258	0.158	0.092	1
PPP4R3B	0.00764125	0.304142	0.541	0.399	1
FPR3	3.48521223493589e-06	0.303847	0.244	0.064	0.0868375
SENP6	0.00344476	0.302059	0.622	0.474	1
ETNK1	0.00410448	0.301963	0.316	0.191	1
SFMBT2	0.159433	0.301384	0.359	0.306	1
ZFAND3	0.0353329	0.301358	0.77	0.665	1
IGHM	0.229283	0.301276	0.287	0.249	1
STIM2	0.000657371	0.301214	0.378	0.22	1
SCARB2	0.36532	0.300782	0.292	0.266	1
STK10	0.0295141	0.299738	0.541	0.462	1
EIF5B	0.0100694	0.299168	0.344	0.231	1
TACC1	0.194377	0.298952	0.794	0.711	1
ETV3	0.394533	0.298585	0.464	0.462	1
DNAJB14	0.0531466	0.298551	0.426	0.341	1
VOPP1	0.0263366	0.298195	0.804	0.734	1
TNS3	0.00910164	0.29816	0.196	0.104	1
NR4A3	0.0738491	0.297379	0.488	0.41	1
PPP2R5C	0.0041109	0.297377	0.627	0.486	1
MIR4435-2HG	0.00109473	0.297085	0.316	0.179	1
KDM6B	0.00267724	0.296909	0.536	0.416	1
DUSP2	0.188835	0.296723	0.397	0.364	1
RUNX1	0.037302	0.296722	0.536	0.428	1
HMGCS1	0.990105	0.296605	0.1	0.104	1
KDM4B	0.0035269	0.296592	0.392	0.254	1
UBE2E2	0.153446	0.295297	0.703	0.642	1
RAPGEF1	0.0102508	0.295043	0.842	0.78	1
P4HA1	0.0116673	0.294954	0.522	0.41	1
COL24A1	0.0585403	0.294935	0.12	0.064	1
MTMR1	0.0133099	0.294912	0.335	0.225	1
EPS15	0.000208183	0.294675	0.502	0.306	1
ARID3A	0.0433758	0.294454	0.407	0.306	1
GALNT7	0.121584	0.294371	0.263	0.197	1
AC068282.1	0.00506935	0.293435	0.297	0.179	1
MGAT5	0.00113969	0.293389	0.244	0.11	1
ARIH1	0.00035726	0.293359	0.675	0.474	1
PLXNA4	0.54507	0.293313	0.225	0.208	1
BEST1	0.0062257	0.293008	0.426	0.283	1
ALG2	0.00273407	0.292731	0.474	0.335	1
FYN	0.0266143	0.291829	0.632	0.584	1
MXD1	0.00235491	0.291828	0.397	0.266	1
CYTH4	0.00797875	0.290135	0.483	0.341	1
NRF1	0.00774007	0.289957	0.349	0.231	1
ANKRD12	0.0144384	0.289687	0.909	0.89	1
FOXN3	0.055631	0.289425	0.737	0.688	1
ADD1	0.044295	0.289368	0.493	0.399	1
CASP8	0.00988313	0.289303	0.612	0.486	1
C12orf57	0.337242	0.289034	0.512	0.468	1
PELI1	0.160214	0.289021	0.344	0.283	1
SRSF4	0.00679025	0.288789	0.699	0.59	1
RFTN1	0.0377455	0.288141	0.617	0.607	1
FOXN2	0.0291462	0.287207	0.502	0.399	1
MEF2C	0.00606354	0.286784	0.962	0.96	1
PALD1	0.133942	0.286748	0.321	0.249	1
CCDC91	0.000666511	0.28645	0.421	0.249	1
FAM126A	0.000146176	0.285564	0.258	0.104	1
EP400	0.000565627	0.2855	0.325	0.168	1
KIAA0100	0.00338598	0.285058	0.273	0.15	1
RNF111	0.0440989	0.284381	0.498	0.387	1
SEPTIN11	0.331635	0.284232	0.254	0.22	1
UBE2G2	0.000156392	0.284047	0.301	0.139	1
UGCG	0.232231	0.283972	0.545	0.486	1
ZMIZ1	0.0143896	0.283967	0.627	0.549	1
RALGAPA2	0.113707	0.2839	0.263	0.202	1
BLNK	0.177544	0.283285	0.258	0.202	1
IGKC	0.234981	0.282742	0.359	0.306	1
EPC2	0.00516618	0.282713	0.33	0.208	1
SLC9A8	0.00867235	0.28249	0.306	0.202	1
CSRNP1	0.0149145	0.282144	0.517	0.41	1
OXSR1	0.00344596	0.281839	0.498	0.37	1
CTNNB1	0.0411399	0.281022	0.636	0.584	1
ACTN4	0.00412703	0.280711	0.55	0.434	1
SRGAP2	0.0512753	0.280336	0.344	0.26	1
MAN2A1	0.00971646	0.280298	0.316	0.197	1
NLRP3	0.0896379	0.279762	0.474	0.422	1
NAA35	0.00249555	0.278945	0.23	0.11	1
RSRC1	0.0643265	0.278815	0.359	0.266	1
PDCD4	0.00561346	0.278575	0.632	0.486	1
TRRAP	0.0150232	0.27854	0.321	0.208	1
PPM1K	0.0548975	0.278266	0.287	0.202	1
MTMR6	0.00109083	0.277937	0.44	0.289	1
GOSR1	0.0559712	0.277553	0.435	0.347	1
PI4KA	0.082379	0.277146	0.411	0.329	1
PRDM2	0.0159778	0.276069	0.34	0.214	1
FLNB	0.175945	0.275988	0.23	0.179	1
SLC9A7	0.0667074	0.275715	0.517	0.439	1
ANKHD1	0.0103933	0.275644	0.579	0.451	1
SEC24A	0.00436735	0.27541	0.268	0.156	1
WAC	0.0309384	0.27498	0.761	0.659	1
SEL1L3	0.0843494	0.274895	0.732	0.653	1
USP9X	0.00331753	0.274409	0.455	0.318	1
SOCS3	0.00373891	0.274405	0.249	0.133	1
OTUD1	0.0178507	0.273974	0.134	0.064	1
PPP1CB	0.0207055	0.273491	0.589	0.509	1
LHFPL2	0.107809	0.273086	0.287	0.202	1
ZCCHC2	0.0180309	0.27283	0.23	0.139	1
WDR45B	0.00613329	0.272796	0.416	0.301	1
BICD2	0.0173706	0.27239	0.225	0.133	1
SNRNP200	0.00186231	0.27165	0.411	0.266	1
FAR1	0.0040893	0.271597	0.455	0.289	1
SLC8A1	0.366127	0.271223	0.526	0.509	1
COL26A1	0.00894636	0.271167	0.148	0.064	1
ACAP2	0.00604732	0.270973	0.675	0.538	1
NUMB	0.0111786	0.270696	0.507	0.41	1
SNX9	0.0389431	0.270064	0.732	0.647	1
SIK3	0.0062129	0.269638	0.641	0.549	1
GNA13	0.0605014	0.268941	0.636	0.572	1
CCDC88B	0.0237014	0.268688	0.282	0.185	1
TNFRSF1B	0.461422	0.268603	0.569	0.59	1
IKZF1	0.174553	0.268418	0.804	0.803	1
AL390957.1	4.63428798637441e-06	0.26789	0.225	0.058	0.115468
PLEKHG2	9.08965884604444e-05	0.2676	0.239	0.092	1
SLTM	0.0443027	0.267326	0.483	0.382	1
ADAM28	0.322394	0.266978	0.593	0.63	1
AL138963.4	0.00012208	0.266929	0.273	0.116	1
PUM2	0.0128294	0.26683	0.517	0.399	1
ZZEF1	0.030251	0.266764	0.368	0.289	1
MT-CO1	5.03503088460455e-05	0.266308	0.995	1	1
AGFG1	0.0107709	0.265988	0.416	0.277	1
GPBP1	0.00693124	0.265877	0.593	0.445	1
KDM7A	0.000457325	0.265311	0.378	0.214	1
POLB	0.120636	0.265281	0.378	0.283	1
CORO1C	0.494643	0.265225	0.407	0.399	1
TXNRD1	0.00683733	0.265141	0.33	0.214	1
SATB1-AS1	0.000418063	0.264898	0.172	0.058	1
DMXL1	0.00283813	0.26484	0.541	0.382	1
ORMDL3	0.0996286	0.264748	0.187	0.127	1
SERPINF1	0.177025	0.264511	0.483	0.422	1
TBC1D32	0.00346851	0.264374	0.134	0.046	1
ITPR1	0.0222602	0.264338	0.254	0.162	1
RHEX	0.0762679	0.264332	0.249	0.173	1
CALCRL	0.181263	0.26418	0.483	0.451	1
SPTLC1	0.0109816	0.263878	0.388	0.266	1
MOB3A	0.0146347	0.263786	0.579	0.514	1
ECPAS	0.0208762	0.263275	0.325	0.225	1
LYST	0.0542801	0.263098	0.459	0.393	1
ATG10	0.000927192	0.263029	0.196	0.081	1
PLEKHA2	0.169006	0.262971	0.392	0.324	1
PACSIN1	0.213159	0.262576	0.263	0.214	1
PSEN1	0.0346685	0.262461	0.493	0.399	1
WDR7	0.0044647	0.262141	0.163	0.069	1
MTAP	0.0848353	0.262073	0.12	0.069	1
CERS6	0.161853	0.261305	0.488	0.422	1
EXOC4	0.0381554	0.26121	0.306	0.225	1
HOOK2	0.00208189	0.261079	0.373	0.225	1
RAI1	0.103271	0.260998	0.263	0.191	1
AKT2	0.00367842	0.260741	0.225	0.116	1
DANCR	0.00151916	0.260048	0.311	0.162	1
BANP	0.023843	0.26002	0.526	0.416	1
PLAGL1	0.0297142	0.259987	0.498	0.405	1
AHI1	0.0253241	0.259927	0.244	0.156	1
CD55	0.0100444	0.259067	0.608	0.497	1
FOXO3	0.0145875	0.258806	0.349	0.237	1
FRMD4B	0.0246018	0.258754	0.211	0.127	1
LUC7L2	0.0300239	0.25854	0.589	0.486	1
PIAS1	0.072072	0.258515	0.675	0.624	1
KDM5B	0.0703749	0.258401	0.306	0.237	1
RGCC	0.107198	0.258191	0.316	0.249	1
ADAM10	0.112881	0.258124	0.383	0.312	1
UBXN7	0.00775057	0.2578	0.282	0.168	1
GLS	0.0791051	0.25756	0.478	0.399	1
IL3RA	0.0336569	0.257437	0.598	0.503	1
DNAJC1	0.113445	0.257025	0.593	0.52	1
SHOC2	0.0304617	0.256916	0.632	0.514	1
EFCAB14	0.000517037	0.256334	0.392	0.22	1
RSRP1	0.00715667	0.255917	0.574	0.428	1
VPS13C	0.15763	0.255772	0.541	0.509	1
UBE2H	0.0046106	0.255759	0.45	0.301	1
MORF4L2	0.019315	0.255604	0.555	0.445	1
LASP1	0.0163825	0.254996	0.402	0.301	1
CD4	0.367602	0.2549	0.402	0.376	1
ARHGEF7	0.904368	0.254667	0.34	0.364	1
SLC30A9	0.00636962	0.254413	0.325	0.208	1
ATP9B	0.0593766	0.254148	0.431	0.364	1
ENTPD4	0.0167458	0.254115	0.354	0.243	1
RELL1	0.0237947	0.253931	0.364	0.243	1
PTPMT1	0.00318399	0.253928	0.177	0.075	1
RAB11A	0.0289442	0.25388	0.488	0.393	1
SLC7A5	0.00145358	0.253839	0.359	0.202	1
SMAP2	0.0558486	0.253701	0.656	0.607	1
EIF2AK4	0.0598976	0.253692	0.55	0.474	1
MDM4	0.0386763	0.253627	0.55	0.445	1
ZNF292	0.0420766	0.253531	0.732	0.676	1
CUBN	1.47966838118554e-05	0.253105	0.163	0.029	0.368674
FRS2	0.00105556	0.252265	0.239	0.11	1
FH	0.0110091	0.252194	0.177	0.087	1
ATP11B	0.0775021	0.251773	0.574	0.474	1
DENND1B	0.0721378	0.251749	0.67	0.578	1
CYP20A1	0.00135163	0.251633	0.349	0.191	1
RASSF3	0.00618004	0.251483	0.392	0.266	1
ZBTB10	0.0274279	0.251151	0.273	0.185	1
ANGEL2	0.00484605	0.250925	0.22	0.116	1
SKIL	0.031811	0.250907	0.584	0.497	1
AGO3	0.0522476	0.250813	0.359	0.277	1
ZNF431	0.0351297	0.25063	0.301	0.22	1
FOXJ3	0.0139744	0.250316	0.397	0.283	1
AUTS2	0.116458	0.250275	0.598	0.532	1
RSRC2	0.00588986	0.250182	0.675	0.561	1
HIST2H2AA4	0.00187993	-0.250618	0.086	0.191	1
SH3BGRL3	0.028024	-0.251547	0.933	0.994	1
SMIM26	0.00285718	-0.251844	0.694	0.803	1
IGFLR1	0.0708618	-0.253097	0.722	0.757	1
RPL18	1.04034533236287e-08	-0.253266	0.967	1	0.000259212
MATR3.1	0.00356367	-0.254344	0.349	0.474	1
FCN1	0.931418	-0.254887	0.335	0.301	1
LGALS2	0.0944391	-0.255002	0.335	0.405	1
LIME1	0.553914	-0.255525	0.234	0.237	1
GABARAP	0.000163465	-0.256279	0.947	0.994	1
RTRAF	0.0511165	-0.256345	0.789	0.832	1
TOMM6	0.00224061	-0.256386	0.636	0.728	1
ERH	0.00821744	-0.25734	0.656	0.728	1
DYNLRB1	0.000554422	-0.258539	0.091	0.214	1
WDR83OS	0.00229869	-0.258631	0.756	0.838	1
SF3B5	0.011237	-0.259013	0.641	0.717	1
DDIT4	0.0329124	-0.259671	0.751	0.786	1
PTRHD1	0.00064397	-0.260303	0.656	0.763	1
RPL10	5.52732879644526e-12	-0.260884	0.981	1	1.3771892429223e-07
HLA-DQA1	0.0349965	-0.26233	0.928	0.925	1
ALKBH7	0.0123903	-0.262727	0.603	0.676	1
UXT	0.0190351	-0.263109	0.794	0.832	1
BAG1	0.0495378	-0.263236	0.364	0.422	1
LST1	0.03427	-0.263469	0.593	0.653	1
TIMM8B	0.0252404	-0.264923	0.273	0.358	1
CIRBP	0.00158052	-0.268283	0.947	0.988	1
NDUFAB1	0.00179961	-0.268804	0.426	0.549	1
GNG5	2.19976202318863e-05	-0.270296	0.938	0.983	0.548093
FCGRT	0.000314108	-0.270485	0.78	0.861	1
IDH3B	0.0230138	-0.270818	0.287	0.364	1
NDUFS7	0.00263069	-0.270997	0.478	0.578	1
ANXA2	0.0370116	-0.271805	0.574	0.653	1
NDUFB11	0.000615738	-0.271874	0.78	0.844	1
CD300E	0.00193744	-0.272	0.105	0.214	1
HLA-DPB1	0.0479142	-0.27293	0.976	1	1
CSF3R	0.0334593	-0.276088	0.383	0.462	1
NDUFB10	0.00362951	-0.276962	0.608	0.717	1
LAP3	0.0221784	-0.277455	0.464	0.549	1
RPS13	3.55820458254859e-12	-0.278023	0.976	1	8.86562253787807e-08
SNRPB	0.00151457	-0.278156	0.718	0.775	1
S100A11	0.192446	-0.278157	0.651	0.705	1
RPL7	0.000577941	-0.278604	0.885	0.971	1
SNX3	0.094135	-0.280278	0.847	0.884	1
MRPL41	0.00476583	-0.282023	0.311	0.416	1
CAPG	0.000565835	-0.282913	0.689	0.844	1
IFITM3	0.53113	-0.28292	0.426	0.439	1
SMARCD2	0.000486942	-0.283178	0.153	0.289	1
ATP5MG	6.14497554762789e-06	-0.28366	0.952	1	0.153108
VSIR	0.0124353	-0.285658	0.426	0.538	1
TOR2A	0.00031189	-0.287481	0.187	0.341	1
COX6A1	0.00035149	-0.289353	0.9	0.948	1
NDUFB9	0.00018442	-0.291037	0.603	0.734	1
HLA-C	2.15136346214626e-06	-0.291771	0.99	1	0.0536034
GSTK1	0.000817847	-0.291977	0.627	0.717	1
GSTP1	0.0106431	-0.293172	0.876	0.931	1
EIF3D	0.00211706	-0.299349	0.699	0.798	1
RPL28	7.45160465671653e-14	-0.300417	0.971	1	1.85664181626749e-09
TIMP1	0.158853	-0.302173	0.646	0.665	1
NDUFA11	0.00742901	-0.302245	0.603	0.665	1
CORO1A	9.92321441308491e-05	-0.303741	0.885	0.942	1
S100A4	0.0224737	-0.304365	0.775	0.855	1
IFITM2	0.0246271	-0.306268	0.378	0.457	1
MS4A6A	0.0327046	-0.306343	0.297	0.376	1
SLC25A5	0.00011031	-0.310339	0.914	0.942	1
UBA52	3.26259927898357e-06	-0.312214	0.947	0.994	0.0812909
GZMB	0.693101	-0.312997	0.33	0.283	1
TMEM14C	0.00260989	-0.313237	0.421	0.538	1
PFDN5	3.28409986820566e-07	-0.314498	0.971	1	0.00818266
NDUFA4	0.000177067	-0.318104	0.947	0.988	1
CD68	0.0482382	-0.319334	0.574	0.636	1
TMSB10	0.000308437	-0.319372	0.971	1	1
MNDA	0.000915845	-0.323118	0.263	0.405	1
LGALS1	0.00829084	-0.327393	0.837	0.884	1
CALR	0.0208726	-0.327592	0.589	0.659	1
HMOX1	0.00483943	-0.334231	0.187	0.306	1
FCER1G	0.0597895	-0.340592	0.713	0.74	1
SNRPF	0.000132015	-0.342053	0.699	0.786	1
EMP3	0.00756455	-0.342088	0.789	0.844	1
LY6E	0.0121558	-0.344818	0.574	0.671	1
NDUFA12	4.24635997684538e-05	-0.345154	0.56	0.723	1
FABP5	0.838496	-0.367465	0.459	0.451	1
HLA-DPA1	0.00427803	-0.375413	0.967	0.988	1
FTL	0.0174976	-0.386301	0.976	1	1
HIGD1A	8.13660837950254e-06	-0.393499	0.153	0.341	0.202732
TSPAN33	0.00308814	-0.395909	0.392	0.52	1
S100A6	0.00995765	-0.39621	0.89	0.925	1
HCST	0.000583278	-0.426715	0.574	0.694	1
IFI30	0.0249392	-0.455336	0.651	0.676	1
CST3	0.000125443	-0.472756	0.986	1	1
MBD2	2.8380140013642e-06	-0.472816	0.589	0.688	0.070712
COMMD1	3.45999463662602e-10	-0.618411	0.325	0.618	8.6209226366174e-06
CPVL	0.0112244	-0.625574	0.373	0.474	1
LGALS3	0.0398854	-0.683626	0.541	0.595	1
AC105402.3	1.43248810636852e-08	-0.797841	0.651	0.809	0.000356919
HLA-DRB1	4.41590692286604e-17	-1.24435	0.952	1	1.1002673689013e-12

## Sheet: DC_PBMC1_12M_vs_PBMC1_fresh_sig
Supplemental Data 2D -PBMC1_Single_Cell_DEGs: DC cells 12 months
	p_val	avg_log2FC	pct.1	pct.2	p_val_adj
MTRNR2L12	3.83519724647043e-47	3.50111	1	0.734	9.55577745930572e-43
DUSP1	7.51772625535565e-22	2.27741	0.795	0.566	1.87311667378441e-17
KIF5C	1.13930635814452e-15	2.01927	0.376	0.023	2.83869572195289e-11
IL1B	3.30244051765626e-07	1.95044	0.53	0.295	0.00822836
AL138963.4	1.26492043920244e-18	1.82738	0.581	0.116	3.15167576631681e-14
FOS	1.97109488018733e-22	1.82009	0.915	0.653	4.91118000347476e-18
JUN	2.91128162309577e-13	1.68225	0.564	0.208	7.25374929210543e-09
FOSB	3.15716579761295e-31	1.51146	0.701	0.064	7.86639430133243e-27
MT-ATP6	5.75864704721345e-35	1.36882	1	0.983	1.4348244982837e-30
CCDC200	2.28214662516398e-25	1.24432	0.564	0.029	5.68619653125857e-21
AC020916.1	2.52277345562298e-20	1.24078	0.667	0.168	6.28574234203022e-16
RGS1	1.13718313122848e-19	1.23784	0.607	0.127	2.83340548976889e-15
AL133415.1	4.42010902045431e-10	1.18969	0.675	0.353	1.1013143635364e-05
DDT	1.5523392348762e-22	1.08593	0.752	0.22	3.86780843761754e-18
HLA-DQA2	2.3849747347797e-14	1.06777	0.923	0.786	5.94240304917711e-10
ZFP36	5.4053794414002e-20	1.04948	0.983	0.925	1.34680434161927e-15
CXCL8	2.17775574975293e-06	0.996249	0.504	0.26	0.054261
ATF3	4.00532834076722e-10	0.976417	0.53	0.225	9.97967609385561e-06
EREG	0.000113551	0.956608	0.462	0.277	1
TSC22D3	5.66238911840976e-10	0.915913	0.735	0.451	1.41084087274297e-05
NR4A2	7.83531255639623e-10	0.906991	0.59	0.277	1.95224647655169e-05
AL691403.1	2.98950849584477e-17	0.902817	0.504	0.081	7.44865936824684e-13
RPS10	1.33014911052554e-15	0.902191	0.59	0.162	3.31419952378543e-11
KLF6	1.17587853049656e-12	0.879668	0.915	0.717	2.92981894658522e-08
ATP2B1-AS1	1.86960909171289e-07	0.843308	0.684	0.486	0.00465832
HLA-DRB5	2.82546576552613e-06	0.821525	1	0.977	0.0703993
CCL4L2	0.00137993	0.749003	0.171	0.058	1
NAPSA	1.20895957922403e-13	0.711617	0.453	0.087	3.01224368759458e-09
NAMPT	5.80327094411856e-06	0.69612	0.761	0.607	0.144594
KLF4	5.33731376887425e-07	0.686091	0.462	0.208	0.0132985
ARHGAP26	4.69871738879892e-05	0.6711	0.479	0.272	1
CCL3	2.0838468407188e-07	0.659949	0.239	0.04	0.00519211
SGK1	7.1637147937959e-06	0.657416	0.573	0.347	0.178491
AC007952.4	5.47839147156151e-10	0.644803	0.513	0.173	1.36499601905427e-05
GPR183	1.03529459587551e-05	0.644801	0.821	0.682	0.257954
LDLRAD4	1.15415891561355e-06	0.608349	0.675	0.393	0.028757
TNFAIP3	0.000627272	0.606092	0.624	0.48	1
G0S2	0.000332964	0.603293	0.607	0.382	1
TUBA1A	0.000105162	0.598452	0.573	0.399	1
NEAT1	0.000434437	0.593501	0.752	0.653	1
PDE4B	0.000284077	0.588804	0.615	0.468	1
TEX14	0.00145073	0.587074	0.547	0.405	1
SOCS3	2.08830093760431e-08	0.585651	0.419	0.133	0.000520321
RGCC	0.000443913	0.579254	0.427	0.249	1
KLF2	9.57563212003036e-12	0.578961	0.274	0.012	2.38586449902677e-07
ELF1	2.67593185637739e-07	0.578586	0.829	0.688	0.00666735
CCL3L1	7.81379640301247e-07	0.575716	0.342	0.11	0.0194689
IER2	0.000709276	0.572892	0.769	0.636	1
MTRNR2L8	0.000816273	0.572065	0.188	0.064	1
VIM-AS1	1.55358038920537e-08	0.566251	0.368	0.104	0.00038709
PPP1R15A	2.28260736511255e-07	0.566023	0.855	0.711	0.00568734
CD44	0.000692137	0.562391	0.812	0.751	1
SAT1	4.38979738784292e-05	0.560913	0.932	0.919	1
AC007384.1	2.71467123626955e-09	0.54324	0.427	0.127	6.7638748522892e-05
DNLZ	6.90478616807639e-12	0.533098	0.35	0.046	1.72039652163791e-07
CHMP1B	3.3646559754718e-06	0.526462	0.41	0.173	0.0838338
BCL2A1	0.132579	0.524205	0.436	0.376	1
EGR1	0.0535331	0.523562	0.256	0.173	1
ANTXR2	0.000293858	0.51493	0.598	0.387	1
C9orf72	0.000793895	0.504459	0.53	0.364	1
SYTL3	0.000176573	0.502054	0.521	0.324	1
EMP1	5.01005234515619e-06	0.495276	0.274	0.081	0.12483
ATP2B1	0.00231002	0.493992	0.726	0.561	1
SIPA1L1	0.000495046	0.481464	0.744	0.647	1
PLIN2	0.0268418	0.477158	0.299	0.197	1
JUNB	0.000733667	0.47701	0.855	0.815	1
CSRNP1	0.00180124	0.476262	0.581	0.41	1
MAPRE2	0.00020497	0.464009	0.462	0.254	1
OTUD1	1.38696041581671e-08	0.461853	0.308	0.064	0.000345575
DUSP2	0.00170536	0.460177	0.513	0.364	1
OVCA2	2.08025599611081e-08	0.457304	0.342	0.081	0.000518317
AC022217.3	1.66073237297817e-06	0.45532	0.376	0.145	0.0413788
ANXA1	0.00190539	0.452975	0.769	0.671	1
VCAN	0.0158546	0.452867	0.299	0.185	1
PTPMT1	4.44087639229729e-08	0.448338	0.333	0.075	0.00110649
NR4A1	0.000504823	0.446352	0.487	0.301	1
NUP58	0.000843959	0.446306	0.598	0.474	1
ANKRD28	1.61592496991571e-07	0.443334	0.368	0.104	0.00402624
ERCC1	2.21862719049716e-05	0.436244	0.615	0.387	0.552793
ENSA	4.17706029798989e-05	0.434108	0.786	0.618	1
GLUL	0.000894661	0.433313	0.427	0.243	1
SLC2A3	0.00151789	0.431842	0.581	0.41	1
GABARAPL1	0.000515562	0.430977	0.641	0.457	1
KDELR2	0.000311701	0.425999	0.419	0.231	1
NRARP	0.000282601	0.42335	0.325	0.145	1
CEBPD	0.00579764	0.419799	0.778	0.676	1
NFKB1	0.0194535	0.419327	0.761	0.618	1
TBL1XR1	0.000264253	0.408114	0.598	0.37	1
CD69	5.73264657278103e-07	0.40318	0.231	0.04	0.0142835
FAM49B	0.00106716	0.402496	0.906	0.832	1
STK17B	8.85064056069477e-05	0.402319	0.863	0.763	1
LMNA	0.00488999	0.401453	0.684	0.543	1
MGAT5	0.0664461	0.399636	0.188	0.11	1
GNG2	0.000121311	0.399181	0.496	0.272	1
JUND	7.98295099241687e-07	0.398175	0.974	0.977	0.0198903
RGS2	0.000773694	0.397097	0.624	0.445	1
RNF145	0.00119002	0.396368	0.855	0.827	1
RBPJ	0.0109995	0.395054	0.718	0.676	1
GNB1	0.000719389	0.394731	0.846	0.763	1
ADAMTSL4-AS1	0.000177566	0.392455	0.35	0.168	1
AMZ1	2.59385670592917e-06	0.389637	0.282	0.081	0.0646285
IRAK3	0.00287008	0.387616	0.359	0.202	1
RAPGEF1	0.000601681	0.383062	0.846	0.78	1
MCL1	0.000603141	0.382999	0.838	0.757	1
BNIP3L	0.00415892	0.381139	0.795	0.665	1
AVL9	0.0234976	0.380305	0.453	0.341	1
RCOR1	0.00160866	0.379958	0.547	0.376	1
TRAF3	0.00367234	0.378412	0.538	0.393	1
NLRP3	0.0183979	0.3763	0.538	0.422	1
AL450992.3	5.04826086248123e-05	0.374651	0.137	0.017	1
RFX2	3.78365669793631e-06	0.373814	0.299	0.092	0.0942736
RABGEF1	0.0173868	0.37338	0.573	0.457	1
GK	0.000242417	0.371696	0.496	0.295	1
SMAD3	0.0218864	0.371093	0.598	0.48	1
TBL1X	5.31273135527059e-05	0.369293	0.479	0.254	1
CREM	2.3170156888015e-05	0.369244	0.53	0.266	0.577308
ZNF331	0.00774789	0.36855	0.231	0.116	1
SSBP2	0.00195677	0.367529	0.41	0.243	1
PTPRJ	0.00158288	0.367503	0.496	0.329	1
JARID2	0.12743	0.366729	0.718	0.74	1
ILF3	0.021509	0.364038	0.65	0.549	1
ZFAND3	0.0192934	0.362984	0.752	0.665	1
UBAC2	0.00436654	0.356792	0.556	0.399	1
PPP1CB	0.0046692	0.350439	0.658	0.509	1
MARCKS	0.154954	0.348705	0.291	0.237	1
FOXO1	0.00437419	0.346424	0.444	0.306	1
RRP12	0.000115928	0.344204	0.239	0.075	1
FAM160A1	0.387424	0.343089	0.145	0.116	1
SOD2	0.0709598	0.342148	0.684	0.59	1
HIST1H1E	0.0169614	0.341768	0.607	0.497	1
EIF4G3	0.0619391	0.340608	0.521	0.439	1
NEDD9	0.00129013	0.340304	0.308	0.15	1
ARL4A	0.00577259	0.339224	0.376	0.243	1
FAM49A	0.0431431	0.338679	0.598	0.543	1
RAB11FIP1	0.00058583	0.338617	0.795	0.636	1
ATP1B3	0.152567	0.338425	0.538	0.474	1
TIPARP	0.000569187	0.337432	0.274	0.121	1
RYBP	0.000851944	0.335242	0.504	0.312	1
MBP	0.00717406	0.335113	0.829	0.751	1
AC009522.1	3.38075649900599e-07	0.334592	0.239	0.04	0.00842349
SEL1L	0.00133295	0.333835	0.453	0.26	1
CEP170	0.00270532	0.332004	0.658	0.491	1
CCSER1	0.112404	0.327752	0.393	0.341	1
GAS7	0.00017864	0.324414	0.504	0.283	1
ELMO1	0.0012652	0.324325	0.684	0.497	1
SLC8A1	0.0959439	0.323919	0.573	0.509	1
METRNL	0.00558808	0.32165	0.769	0.653	1
NFAT5	0.18865	0.32152	0.556	0.538	1
HDAC9	0.134693	0.321308	0.325	0.254	1
LINC00623	0.000769283	0.321294	0.248	0.104	1
YBX3	0.011424	0.321287	0.684	0.543	1
AL390957.1	3.23571351436782e-06	0.321011	0.248	0.058	0.080621
IPMK	0.00930022	0.320333	0.359	0.243	1
DMXL1	0.0152118	0.31971	0.504	0.382	1
RAB1A	0.000793628	0.318365	0.581	0.376	1
CYTH1	0.0177103	0.317757	0.658	0.584	1
TRAK1	0.0017297	0.317243	0.385	0.22	1
LILRA5	0.00495529	0.316617	0.385	0.237	1
SMG1	0.00730468	0.316269	0.658	0.514	1
NCOA3	0.0178134	0.31595	0.598	0.468	1
TBC1D1	0.0022159	0.315087	0.615	0.434	1
TTC7A	0.0509042	0.313936	0.419	0.289	1
GBE1	0.00944549	0.311844	0.419	0.283	1
TNK2	0.0320099	0.311618	0.171	0.087	1
SAMSN1	0.0744577	0.311506	0.65	0.561	1
GSTO1	0.029097	0.311241	0.615	0.468	1
MAML3	0.0139043	0.309114	0.538	0.41	1
ARL8B	0.0021564	0.308581	0.607	0.428	1
AC068282.1	0.0226255	0.308351	0.291	0.179	1
POU2F1	0.0152435	0.306685	0.402	0.283	1
SLC43A2	0.00352468	0.306674	0.368	0.22	1
WDFY3	0.000264841	0.306547	0.316	0.133	1
LPP	0.00293569	0.306526	0.427	0.272	1
NPLOC4	0.00794617	0.306435	0.35	0.208	1
SLC11A1	1.66057717230606e-05	0.306402	0.222	0.052	0.413749
ENO1	0.0486635	0.306324	0.855	0.832	1
STK3	0.000379427	0.305854	0.316	0.139	1
HLA-DQB2	9.55057009870803e-06	0.30316	0.265	0.075	0.237962
MRPL23	3.66185594808279e-07	0.302877	0.239	0.04	0.00912388
TBC1D22A	0.004683	0.302461	0.615	0.468	1
MED12L	0.2016	0.301852	0.171	0.121	1
FBXL15	0.0022887	0.301757	0.248	0.11	1
CXCL3	0.00110197	0.301256	0.205	0.069	1
S100A8	0.0349042	0.301034	0.239	0.145	1
POLR2M	7.83033146363482e-07	0.300464	0.248	0.046	0.0195101
XYLT1	0.020992	0.299996	0.402	0.289	1
PRMT9	0.000274865	0.299843	0.274	0.104	1
DENND1B	0.0325511	0.298335	0.675	0.578	1
EGLN3	0.140982	0.297843	0.342	0.272	1
NARF	0.00430309	0.296456	0.453	0.306	1
PMEPA1	0.201596	0.295809	0.231	0.179	1
UBE2R2	0.00918468	0.295465	0.863	0.815	1
MOB3B	0.0170954	0.295203	0.291	0.173	1
MAP2K2	0.0161181	0.294744	0.581	0.509	1
SELENOO	0.0312454	0.294024	0.496	0.353	1
MT-ND2	0.00134014	0.29383	1	0.977	1
RB1CC1	0.00327533	0.292688	0.556	0.341	1
PRKAG2	0.0356067	0.292064	0.419	0.301	1
DENND4A	0.165514	0.292045	0.402	0.335	1
STK10	0.052565	0.290844	0.547	0.462	1
NBEAL2	0.00622187	0.290681	0.282	0.15	1
FYN	0.0198822	0.2904	0.667	0.584	1
CMIP	0.0215769	0.290287	0.607	0.543	1
KAT2B	0.00764546	0.288518	0.239	0.116	1
AC044849.1	2.01164925960462e-08	0.287656	0.188	0.006	0.000501223
DHRSX	0.00269749	0.287503	0.35	0.197	1
TCTN3	0.00297887	0.287325	0.436	0.272	1
LDHA	0.115978	0.28501	0.735	0.728	1
CHST11	0.0102817	0.284863	0.726	0.647	1
MAP3K8	0.00709201	0.284624	0.726	0.659	1
FOXP1	0.0107406	0.284454	0.752	0.607	1
HIPK1	0.00825872	0.284399	0.299	0.168	1
SLCO3A1	0.342877	0.28364	0.376	0.364	1
AL118516.1	0.0186338	0.283567	0.393	0.277	1
WDR45B	0.00970908	0.282493	0.444	0.301	1
PFKFB4	0.0742265	0.282456	0.188	0.116	1
BRAF	0.0156777	0.281521	0.538	0.422	1
RAB11A	0.0109246	0.280448	0.53	0.393	1
AHNAK	0.128304	0.27917	0.624	0.538	1
CAPZA1	0.0853653	0.27838	0.667	0.613	1
MAP3K2	0.0392917	0.278269	0.752	0.688	1
PMPCB	0.188374	0.277502	0.436	0.376	1
WDR7	0.00219795	0.277439	0.188	0.069	1
CALM2	0.00634935	0.276517	0.855	0.757	1
FOXO3	0.000887222	0.276101	0.427	0.237	1
UPP1	0.0320429	0.275249	0.573	0.451	1
UCP2	0.0370935	0.275101	0.607	0.503	1
PPA2	0.30921	0.274916	0.368	0.329	1
DIPK2A	0.0153158	0.274835	0.282	0.168	1
LRRFIP1	0.00745591	0.274145	0.906	0.861	1
REL	0.022036	0.273775	0.88	0.815	1
ERO1A	0.0227622	0.273285	0.427	0.306	1
ATP6V1H	0.134662	0.273226	0.385	0.306	1
SAMD4B	0.0161122	0.273157	0.342	0.214	1
CYP20A1	0.00631911	0.272905	0.333	0.191	1
LINC00513	0.000238938	0.272395	0.333	0.145	1
TNKS	0.0371457	0.271626	0.35	0.225	1
ZCWPW2	2.46729423078641e-07	0.271529	0.179	0.012	0.00614751
PRMT2	0.0332301	0.271422	0.359	0.237	1
ZFHX3	0.00086749	0.271256	0.256	0.11	1
PHLDA1	0.00397785	0.271017	0.419	0.243	1
SKIL	0.0540091	0.270342	0.59	0.497	1
ZNF33A	0.00216298	0.269936	0.393	0.225	1
PIK3R5	0.121739	0.26933	0.786	0.699	1
SMAP2	0.0566869	0.268932	0.692	0.607	1
B4GALT1	0.0693712	0.267306	0.692	0.584	1
FPR3	5.91094331950401e-05	0.267164	0.231	0.064	1
CTNNB1	0.0178409	0.266494	0.684	0.584	1
PHC2	0.025601	0.26645	0.47	0.358	1
ANKHD1	0.321562	0.266426	0.47	0.451	1
ZNF395	0.0744054	0.266402	0.299	0.214	1
PIK3CB	0.11118	0.266308	0.462	0.41	1
IER3	0.0809605	0.264958	0.385	0.289	1
HPCAL1	0.0421989	0.26468	0.376	0.272	1
TGFB1	0.061712	0.264464	0.838	0.78	1
VOPP1	0.0568538	0.264176	0.821	0.734	1
KLF3	0.0197031	0.264097	0.59	0.445	1
FURIN	0.0115578	0.263801	0.436	0.283	1
THOC2	0.127584	0.263747	0.333	0.249	1
BCLAF3	0.00618923	0.263344	0.12	0.035	1
MAN2A1	0.0832649	0.262664	0.299	0.197	1
AC025580.2	0.00422182	0.262283	0.256	0.121	1
SEMA6B	0.00724106	0.261978	0.41	0.254	1
KLHL5	0.0156756	0.261317	0.53	0.405	1
NFE2L2	0.0125593	0.261278	0.735	0.601	1
EIF5B	0.0676076	0.260903	0.325	0.231	1
PITPNC1	0.000400572	0.260714	0.205	0.069	1
NFKBIA	0.186945	0.260605	0.872	0.908	1
PTK2B	0.0239197	0.260558	0.538	0.393	1
YY1	0.016278	0.260171	0.658	0.532	1
RARA	0.0566837	0.259931	0.462	0.364	1
TNFRSF1B	0.182078	0.259909	0.59	0.59	1
IGHM	0.88297	0.25982	0.222	0.249	1
TMEM70	0.418817	0.259571	0.231	0.277	1
SIK3	0.00178353	0.259366	0.718	0.549	1
RAPGEF2	0.00277468	0.259024	0.308	0.156	1
SPIDR	0.0088117	0.258503	0.59	0.434	1
ZNF580	0.00376247	0.258229	0.504	0.353	1
CUBN	1.0628665967529e-05	0.25818	0.179	0.029	0.264824
CTBP2	0.000971155	0.258063	0.325	0.162	1
R3HDM4	0.0305539	0.257932	0.641	0.572	1
GNAQ	0.113286	0.257322	0.607	0.538	1
RUNX1	0.0862221	0.257089	0.513	0.428	1
OAZ2	0.541919	0.256794	0.291	0.272	1
ANXA5	0.0525486	0.256715	0.675	0.572	1
MED13L	0.131205	0.25644	0.752	0.746	1
AMBRA1	0.0130002	0.256214	0.299	0.185	1
GPR160	0.172928	0.256098	0.393	0.312	1
APC	0.157052	0.255681	0.256	0.197	1
BTG2	0.122212	0.255265	0.709	0.642	1
CTSS	0.0300795	0.254881	0.838	0.815	1
RSRP1	0.0634658	0.254846	0.538	0.428	1
ZNHIT6	0.372625	0.254608	0.128	0.092	1
FOXN3	0.040533	0.254196	0.795	0.688	1
EIF2AK4	0.0044231	0.253282	0.658	0.474	1
ACSL1	0.172966	0.253202	0.265	0.197	1
AZI2	0.0247999	0.252953	0.256	0.156	1
OTUD5	0.141339	0.252738	0.325	0.26	1
CD55	0.0326162	0.252519	0.607	0.497	1
NUP54	0.0615297	0.252453	0.325	0.231	1
CERK	0.0600065	0.252257	0.538	0.422	1
RRBP1	0.245186	0.251549	0.632	0.572	1
REV3L	0.165897	0.250696	0.538	0.474	1
MRPL36	0.00470761	-0.250255	0.197	0.341	1
COMMD3	0.274192	-0.250268	0.248	0.283	1
THUMPD2	0.115348	-0.250356	0.256	0.306	1
PABPC1	0.00722569	-0.250814	0.983	0.994	1
HLA-A	0.000416961	-0.250847	0.983	0.988	1
MZB1	0.0830031	-0.252704	0.085	0.156	1
SNRPD3	0.00134165	-0.253095	0.034	0.15	1
SMIM13	0.00293405	-0.254919	0.06	0.173	1
SELENOS	0.558828	-0.255266	0.47	0.462	1
POLR2J	0.0164544	-0.255537	0.333	0.445	1
SLC30A5	0.0333077	-0.255798	0.137	0.22	1
ATRAID	0.123005	-0.256293	0.376	0.422	1
SERTAD3	0.133379	-0.25668	0.291	0.324	1
UFM1	0.0120147	-0.256881	0.368	0.491	1
RTRAF	0.0287263	-0.257898	0.709	0.832	1
MS4A6A	0.153723	-0.260158	0.325	0.376	1
MCM9	0.00225439	-0.260454	0.12	0.26	1
ERGIC2	0.0185215	-0.260613	0.145	0.249	1
UQCRHL	0.000480399	-0.261171	0.068	0.22	1
PPIG	0.0239204	-0.261283	0.47	0.59	1
PAXX	0.086741	-0.26205	0.564	0.676	1
DDIT4	0.564949	-0.262062	0.812	0.786	1
PLD4	0.178404	-0.262104	0.393	0.468	1
SLC38A2	0.0316142	-0.262304	0.368	0.457	1
MDH2	0.0345029	-0.262372	0.598	0.653	1
ECHDC1	0.0364931	-0.262546	0.162	0.254	1
IGFLR1	0.00585797	-0.262637	0.641	0.757	1
DYNLRB1	0.0130244	-0.26316	0.111	0.214	1
GTF2IRD2B	0.0334305	-0.263416	0.248	0.347	1
GAS6	0.0768844	-0.263716	0.197	0.283	1
CARD9	0.000151549	-0.264502	0.06	0.231	1
PPIB	0.172122	-0.264897	0.923	0.948	1
CHMP5	0.0416063	-0.265397	0.162	0.243	1
ZDHHC4	0.00167517	-0.265809	0.068	0.197	1
DOCK10	0.134155	-0.266601	0.333	0.405	1
PYM1	0.0280323	-0.266868	0.316	0.416	1
MRPL41	0.00345031	-0.268424	0.282	0.416	1
LIME1	0.15491	-0.268789	0.171	0.237	1
MYD88	0.014489	-0.268823	0.248	0.382	1
IDH3A	0.5489	-0.268907	0.239	0.254	1
COX6A1	0.0117484	-0.268968	0.915	0.948	1
RNH1	0.0159543	-0.271569	0.607	0.694	1
POLR2K	0.0306706	-0.271928	0.214	0.306	1
ANKIB1	0.0025213	-0.272047	0.06	0.179	1
MAT2B	0.0158442	-0.273339	0.231	0.347	1
NDUFAB1	0.00252426	-0.273853	0.419	0.549	1
SNX3	0.275628	-0.275855	0.855	0.884	1
PRDX6	0.0802356	-0.276069	0.744	0.786	1
AL157402.2	0.00275304	-0.277172	0.145	0.289	1
KMT2E	0.0103918	-0.277452	0.778	0.838	1
ARID4A	0.112785	-0.277805	0.368	0.41	1
WDR82	0.0184771	-0.278099	0.274	0.387	1
CAPG	0.00283785	-0.278815	0.761	0.844	1
PSMD7	0.00217841	-0.278993	0.538	0.688	1
PSMB9	0.0145073	-0.279094	0.256	0.364	1
RPL23A	8.07071292984301e-06	-0.279101	0.991	1	0.20109
PEX16	0.00683517	-0.279597	0.265	0.387	1
ARF1	0.00295757	-0.279817	0.846	0.925	1
ERH	0.00597601	-0.280305	0.607	0.728	1
NPC2	0.241181	-0.280412	0.932	0.931	1
RNF114	0.0333494	-0.280878	0.538	0.618	1
ERP29	0.0143913	-0.28094	0.88	0.931	1
SLC25A25	0.0206124	-0.281798	0.256	0.37	1
SSR4	0.0245819	-0.281833	0.88	0.948	1
PRKAR1A	0.0265912	-0.282018	0.487	0.584	1
TRMT112	0.00577836	-0.282344	0.427	0.555	1
MAD2L2	0.017116	-0.287259	0.41	0.526	1
RPL23	0.00102717	-0.288848	0.94	0.977	1
MRPL18	0.0113124	-0.289681	0.145	0.243	1
USF2	0.0702077	-0.289923	0.342	0.422	1
CD63	0.170776	-0.290223	0.65	0.676	1
IFI30	0.883155	-0.291171	0.821	0.676	1
PPP1R14B	0.710165	-0.292207	0.846	0.867	1
DENR	0.0425384	-0.293554	0.214	0.295	1
MX1	0.0995165	-0.295553	0.274	0.358	1
GLT1D1	0.0244852	-0.295563	0.111	0.202	1
SEM1	0.0218249	-0.296414	0.658	0.757	1
PSMD4	0.00475494	-0.297102	0.385	0.538	1
OPN3	0.00454782	-0.297116	0.103	0.225	1
SEPTIN7	0.00428747	-0.29728	0.684	0.763	1
LILRB4	0.00514337	-0.298578	0.368	0.52	1
TATDN3	0.0573102	-0.298793	0.145	0.231	1
PCED1B	0.00878379	-0.299263	0.068	0.173	1
GNPTAB	0.0485091	-0.299464	0.282	0.376	1
NDUFC2	0.001432	-0.299655	0.564	0.746	1
VPS28	0.00331902	-0.29989	0.521	0.636	1
ZNRF2	0.309328	-0.299919	0.376	0.393	1
GRSF1	0.0244337	-0.3014	0.453	0.543	1
SMC6	0.027611	-0.301602	0.094	0.185	1
RPLP2	1.11530512410229e-07	-0.305581	0.991	1	0.00277889
IRF9	0.0652727	-0.306015	0.385	0.462	1
HP1BP3	0.00493261	-0.307156	0.479	0.607	1
NDUFA4	0.00145021	-0.307972	0.932	0.988	1
SEC11C	0.0217636	-0.308623	0.325	0.434	1
CD68	0.0319751	-0.309697	0.504	0.636	1
CPVL	0.517877	-0.310239	0.556	0.474	1
SELL	0.0928104	-0.310816	0.256	0.318	1
IRF7	0.331051	-0.311138	0.462	0.48	1
BORCS7	0.00864017	-0.313896	0.41	0.503	1
OTUB1	0.00304439	-0.315338	0.496	0.682	1
RUBCNL	0.268309	-0.316734	0.299	0.347	1
CLEC4C	0.108692	-0.319116	0.094	0.156	1
GNG5	3.75228784137574e-05	-0.319395	0.949	0.983	0.93492
CDKN2D	0.0402926	-0.320466	0.53	0.682	1
CSNK2A1	2.58374871257938e-05	-0.321359	0.265	0.491	0.643767
CTSC	0.105173	-0.321617	0.444	0.503	1
MRPL22	0.00151923	-0.322259	0.256	0.439	1
MTDH	0.000597575	-0.323033	0.692	0.803	1
ANXA2	0.0899363	-0.324884	0.615	0.653	1
HMGN3	0.0255099	-0.325739	0.487	0.59	1
CRLF3	0.0197377	-0.32654	0.197	0.289	1
GRN	0.00229782	-0.330061	0.735	0.815	1
CAND1	0.00550949	-0.331177	0.154	0.283	1
TXNDC5	0.149346	-0.331841	0.214	0.277	1
GHITM	0.000274206	-0.33251	0.564	0.74	1
TOR3A	0.181288	-0.333737	0.179	0.225	1
HIST2H2AA4	0.000139284	-0.335954	0.043	0.191	1
TMED10	0.000875282	-0.337164	0.769	0.867	1
DHX29	7.66696233321847e-05	-0.337211	0.162	0.387	1
PPP6R1	0.0609112	-0.338692	0.316	0.399	1
PLAC8	0.0715741	-0.340049	0.325	0.422	1
SUB1	0.000542311	-0.346475	0.897	0.96	1
SEC61B	0.111805	-0.347825	0.94	0.965	1
FKBP2	0.000664508	-0.349898	0.137	0.295	1
ITM2C	0.122997	-0.357887	0.333	0.416	1
SNRPF	0.000639853	-0.360153	0.684	0.786	1
TSPAN3	0.008639	-0.362839	0.299	0.439	1
UBXN4	0.0146463	-0.362964	0.564	0.63	1
CD9	0.055154	-0.374294	0.248	0.335	1
SRP14	0.00738095	-0.377327	0.949	0.988	1
RAN	0.000259856	-0.379007	0.667	0.798	1
SPCS1	0.183183	-0.385605	0.769	0.844	1
TRIM28	4.49161246920946e-05	-0.394117	0.188	0.405	1
CTSB	0.00808464	-0.398775	0.769	0.827	1
NUDT22	0.0146114	-0.409877	0.214	0.329	1
PRDX5	0.0768161	-0.413223	0.487	0.549	1
CDC40	0.000442999	-0.425096	0.342	0.555	1
EIF2S3	6.81947932161791e-05	-0.425491	0.444	0.636	1
PSMB8	0.000212105	-0.429798	0.368	0.555	1
HSP90B1	0.117828	-0.432394	0.709	0.746	1
HIGD1A	8.01832648960966e-05	-0.438757	0.145	0.341	1
LGALS3	0.736411	-0.442852	0.692	0.595	1
CXXC5	0.0460076	-0.451837	0.547	0.613	1
HLA-DQA1	0.00277622	-0.46794	0.88	0.925	1
PTPRCAP	4.35295967380037e-05	-0.468782	0.017	0.168	1
JCHAIN	0.151751	-0.490229	0.222	0.283	1
TXNIP	0.0134676	-0.500275	0.607	0.642	1
MATR3.1	1.28475312592213e-07	-0.556209	0.188	0.474	0.00320109
COMMD1	4.24187336966459e-07	-0.575208	0.35	0.618	0.0105691
PTCRA	0.0160665	-0.586912	0.128	0.237	1
GZMB	0.118858	-0.594459	0.214	0.283	1
FABP5	0.183087	-0.727416	0.359	0.451	1
HLA-DRB1	5.23384921719498e-08	-0.928858	0.966	1	0.00130407
AC105402.3	4.22288925676651e-15	-1.31602	0.487	0.809	1.05217508721594e-10
MT-ATP8	3.97155619762952e-39	-2.21458	0.863	0.994	9.89552942201371e-35

## Sheet: NK_PBMC1_6M_vs_PBMC1_fresh_sig_
Supplemental Data 2E-PBMC1_Single_Cell_DEGs: NK cells 6 months
	p_val	avg_log2FC	pct.1	pct.2	p_val_adj
MTRNR2L12	1.82353151598564e-142	1.68995	0.885	0.447	4.54351112522981e-138
RASGEF1B	1.63329199543341e-105	1.39675	0.542	0.095	4.0695103358219e-101
DUSP1	4.39645110453601e-57	1.11058	0.598	0.266	1.09541975720619e-52
AP006565.1	1.38735270211978e-65	0.973522	0.244	0.003	3.45672799260165e-61
FOS	4.43617311985362e-30	0.815411	0.191	0.035	1.10531689454273e-25
SLC26A3	1.80041016910862e-40	0.695244	0.18	0.012	4.48590197735104e-36
MTRNR2L8	5.13824214294565e-37	0.666282	0.168	0.012	1.28024441233634e-32
MT-ATP6	7.3046313542428e-44	0.563407	0.948	0.855	1.82002194822314e-39
AL627171.2	3.39991814202682e-08	0.523304	0.23	0.138	0.000847124
NR4A2	1.35338362730046e-17	0.509862	0.19	0.065	3.37209064578183e-13
TNFAIP3	6.39935040176772e-15	0.476768	0.663	0.502	1.59446214610445e-10
JUN	5.75901036860726e-17	0.463408	0.463	0.275	1.43491502344218e-12
AC022217.3	1.03738218895299e-20	0.453691	0.154	0.035	2.58474146199526e-16
HIST1H1E	3.04412591119226e-10	0.435347	0.656	0.539	7.58474412032664e-06
MALAT1	1.72291567526204e-61	0.428771	1	1	4.2928166964829e-57
CNOT6L	1.0995137266987e-08	0.419272	0.503	0.368	0.000273955
SNHG3	1.57983138189006e-14	0.407557	0.242	0.109	3.93630787111728e-10
CDK17	1.16867684606371e-10	0.403754	0.411	0.268	2.91187522965235e-06
CMIP	2.01838585360851e-09	0.372329	0.381	0.25	5.02901019285097e-05
MAPRE2	2.37470019089216e-08	0.360997	0.534	0.402	0.00059168
CCNH	1.84340393490661e-08	0.358716	0.525	0.395	0.000459303
SETD2	1.13638865914987e-09	0.358604	0.362	0.23	2.83142598313782e-05
AKT3	3.43876358007588e-06	0.35791	0.41	0.307	0.0856802
KDELR2	9.18961700370708e-11	0.355157	0.206	0.103	2.28968497264366e-06
DDX3X	2.1931150703707e-09	0.353986	0.29	0.174	5.46436550933563e-05
CCL4L2	2.7766323067343e-08	0.352423	0.467	0.341	0.000691826
PDE3B	3.39773183568332e-07	0.352385	0.367	0.259	0.00846579
FP236383.3	2.79763920752756e-13	0.345936	0.139	0.046	6.97059784947567e-09
HELZ	4.23789367050926e-07	0.344087	0.392	0.279	0.0105591
YES1	6.2038981222694e-08	0.33975	0.415	0.286	0.00154576
SYNE2	6.72108679409329e-09	0.335845	0.641	0.514	0.000167463
ETS1	9.07720594397989e-12	0.335387	0.807	0.678	2.26167663300203e-07
ZEB2	4.0640275679174e-10	0.333105	0.822	0.741	1.0125931088223e-05
AKAP13	1.1465822382634e-07	0.332068	0.51	0.386	0.00285682
LINC00623	3.13054661449173e-10	0.331208	0.174	0.08	7.80006994466759e-06
TENT5C	3.20910232483833e-09	0.330822	0.215	0.116	7.99579935256719e-05
ATP2B1-AS1	6.64674208504582e-09	0.329284	0.17	0.084	0.00016561
ARL2BP	1.7834168191623e-08	0.321233	0.193	0.103	0.000444356
PIP4K2A	9.96761694991619e-07	0.319828	0.544	0.417	0.0248353
PTPRC	5.5514748788342e-14	0.318858	0.939	0.902	1.38320548081033e-09
MT-ND3	2.5221795706845e-18	0.318302	0.987	0.977	6.2842626183175e-14
PARP8	9.48308571558306e-08	0.318016	0.584	0.437	0.00236281
IGF2R	1.01129221782852e-08	0.317936	0.344	0.219	0.000251974
SCML4	3.24930207177921e-06	0.316683	0.19	0.115	0.0809596
AKNA	8.32053631168775e-09	0.314279	0.595	0.44	0.000207314
AMBRA1	4.99063207990681e-10	0.311484	0.177	0.084	1.24346588902958e-05
BRAF	8.17521701789599e-07	0.301003	0.31	0.207	0.0203694
ARHGAP15	2.56758542262774e-05	0.298633	0.5	0.397	0.63974
STK17B	5.01123186721143e-07	0.297675	0.54	0.416	0.012486
PPP3R1	6.60992795055733e-07	0.294934	0.336	0.226	0.0164693
AC007384.1	5.92816501080411e-10	0.290484	0.147	0.062	1.47706159409195e-05
KLF6	4.25209838753547e-05	0.290338	0.619	0.517	1
ZBTB20	2.02197480808547e-05	0.290023	0.46	0.366	0.503795
NEAT1	3.18045801938114e-07	0.289323	0.467	0.339	0.00792443
DYRK1A	6.36624818868238e-06	0.288194	0.286	0.196	0.158621
JUNB	7.0891659913237e-05	0.287931	0.53	0.443	1
KLRC3	5.76196354295822e-05	0.28679	0.45	0.351	1
RSRP1	1.52659931123175e-06	0.285663	0.505	0.38	0.0380367
PITPNC1	2.06880800973901e-06	0.28379	0.631	0.518	0.0515464
SLC38A1	2.86113616705113e-05	0.282761	0.454	0.361	0.712881
USP9Y	1.90641769027683e-06	0.282311	0.252	0.163	0.0475003
CD69	6.68435661139154e-08	0.27819	0.645	0.489	0.00166547
TRDC	2.31475748275767e-08	0.277388	0.149	0.072	0.000576745
DOCK8	1.22545090473608e-05	0.277351	0.353	0.253	0.305333
CCDC91	0.00134447	0.27383	0.295	0.227	1
USP34	7.87793863293433e-07	0.272294	0.435	0.308	0.0196287
SAMSN1	1.98485951108919e-06	0.271418	0.303	0.203	0.0494548
MBNL1	2.47156968252684e-06	0.271196	0.735	0.626	0.0615816
DTHD1	3.29713524699517e-07	0.270693	0.122	0.058	0.00821514
BCLAF1	1.44283686475955e-05	0.269731	0.452	0.345	0.359497
STAT4	1.61044399526897e-05	0.268341	0.709	0.615	0.401258
SMURF2	6.61079820364024e-06	0.267778	0.224	0.143	0.164715
SYTL3	8.23298737599991e-07	0.267131	0.744	0.643	0.0205133
SF1	1.81558644408911e-06	0.266446	0.581	0.442	0.0452372
GPATCH8	4.54861411573839e-06	0.264782	0.361	0.252	0.113333
CHD1	0.000769565	0.264271	0.513	0.423	1
FAM53B	0.000125911	0.263982	0.274	0.198	1
UTY	4.00904907672351e-05	0.263811	0.27	0.189	0.998895
ESYT2	1.92529624550778e-05	0.263014	0.338	0.242	0.479707
PPP6R2	2.59882092006195e-05	0.261854	0.217	0.143	0.647522
MORF4L2	5.13467877399715e-06	0.260989	0.216	0.136	0.127936
TSPYL2	0.00359825	0.260012	0.252	0.194	1
CDC42SE2	1.70685592024492e-06	0.25985	0.659	0.534	0.042528
CITED2	5.6254024264752e-06	0.25902	0.27	0.178	0.140163
CAB39	1.36295636366107e-05	0.25832	0.237	0.157	0.339594
ADAM10	7.00729390341682e-05	0.257628	0.282	0.198	1
BTBD9	1.59534249331806e-05	0.25736	0.29	0.199	0.397496
ARAP2	4.67915303820402e-05	0.257018	0.437	0.335	1
LINC01619	4.36175269736905e-05	0.254761	0.451	0.35	1
PPP1R16B	1.32852583707623e-05	0.254685	0.55	0.432	0.331015
NKTR	1.9567289518344e-05	0.254329	0.347	0.247	0.487539
SORL1	7.8404664339585e-05	0.254057	0.502	0.394	1
CLK1	2.65871156735396e-05	0.253715	0.316	0.226	0.662445
ARL15	0.000423937	0.253335	0.165	0.11	1
BCL9L	6.41039483018317e-05	0.253164	0.165	0.105	1
CYLD	1.51491285087025e-05	0.252103	0.482	0.378	0.377456
XRN1	1.23538267497219e-05	0.252028	0.528	0.418	0.307808
WDR26	7.62368271984282e-06	0.251737	0.284	0.193	0.189952
ATP9B	2.42094023413139e-05	0.251152	0.238	0.159	0.603201
KLF2	0.0004011	-0.250289	0.818	0.805	1
SUB1	5.43665598657441e-07	-0.250668	0.604	0.648	0.013546
ACTB	0.000148353	-0.252763	0.959	0.969	1
ITGB7	0.00393785	-0.254314	0.143	0.181	1
MATR3.1	0.00164692	-0.255321	0.323	0.359	1
LGALS1	0.00150802	-0.257815	0.521	0.551	1
SF3B5	1.22835203607669e-05	-0.258621	0.443	0.483	0.306056
GIMAP7	4.01374369785194e-05	-0.260439	0.446	0.489	1
ARPC1B	0.000335225	-0.263112	0.204	0.258	1
ARPC3	4.35339742101676e-08	-0.264465	0.641	0.68	0.00108469
POLR2J	0.000119297	-0.266397	0.203	0.262	1
FCER1G	0.00178463	-0.270224	0.24	0.288	1
KLRB1	3.33229753783456e-05	-0.278055	0.549	0.613	0.830275
IGFBP7	0.000592562	-0.280791	0.085	0.127	1
C11orf98	6.846761665502e-07	-0.290826	0.083	0.149	0.0170594
SH3BGRL3	2.33698389890702e-09	-0.29241	0.808	0.846	5.82282908251674e-05
IFITM1	6.67267409379995e-14	-0.29257	0.943	0.96	1.6625634772112e-09
UBE2M	2.26937334682595e-05	-0.311463	0.21	0.271	0.565437
PSMB10	1.5348044971138e-07	-0.321715	0.343	0.422	0.00382412
COMMD1	7.5251321546436e-07	-0.329616	0.179	0.258	0.0187496
XCL1	0.0895958	-0.411753	0.107	0.128	1
DYNLRB1	1.31746979962089e-16	-0.491791	0.054	0.163	3.28260775273542e-12
HLA-DRB1	3.03985072016914e-07	-0.530374	0.118	0.189	0.00757409
PTGDS	0.0122461	-0.547553	0.188	0.227	1
AC105402.3	9.108839631836e-22	-0.717398	0.476	0.618	2.26955848266826e-17
PTPRCAP	3.88138766919871e-41	-0.770872	0.499	0.697	9.67086551657551e-37

## Sheet: NK_PBMC1_12M_vs_PBMC1_fresh_sig
Supplemental Data 2F -PBMC1_Single_Cell_DEGs: NK cells 12 months
	p_val	avg_log2FC	pct.1	pct.2	p_val_adj
MTRNR2L12	4.54814223153002e-298	3.82469	0.997	0.447	1.13321511840802e-293
FOS	2.63053166290768e-110	2.25502	0.464	0.035	6.55423269130078e-106
KIF5C	7.98880615037863e-58	2.18073	0.226	0.005	1.99049094042834e-53
DUSP1	3.11727460540874e-135	2.12479	0.778	0.266	7.76700140683641e-131
MT-ATP6	7.62520320110786e-221	1.85108	0.996	0.855	1.89989562958803e-216
AL138963.4	1.1677115228087e-43	1.25622	0.236	0.03	2.90947003023017e-39
JUN	2.76842411083392e-44	1.1881	0.576	0.275	6.89780551455379e-40
JUNB	1.04609123103319e-28	0.96073	0.629	0.443	2.6064409112423e-24
NR4A2	8.32345807868044e-41	0.900134	0.296	0.065	2.07387281488402e-36
AC044849.1	8.59908792558526e-31	0.743259	0.146	0.011	2.14254874753882e-26
TNFAIP3	1.98212670386185e-22	0.693254	0.676	0.502	4.93866689534218e-18
ZFP36	1.74934960864277e-16	0.690484	0.7	0.565	4.35867948489432e-12
RPS10	6.40453295553613e-29	0.688029	0.217	0.048	1.59575343120138e-24
CCL4	2.25738293984554e-12	0.65945	0.541	0.401	5.62449533291915e-08
PPP1R15A	7.6483198359914e-20	0.637792	0.303	0.132	1.90565537033562e-15
DDT	1.59642202522362e-23	0.606794	0.183	0.042	3.97764511804716e-19
TUBA1A	1.54066971434605e-15	0.587416	0.338	0.177	3.83873266026461e-11
CD69	1.04339204584676e-15	0.573412	0.651	0.489	2.59971562143178e-11
DUSP2	5.28392050750873e-12	0.57215	0.568	0.426	1.31654163365088e-07
PTPMT1	1.34007559075063e-24	0.558676	0.157	0.025	3.33893234191427e-20
MAPRE2	8.78038190768716e-15	0.558667	0.555	0.402	2.18771995611933e-10
DNLZ	2.3893968364542e-27	0.532369	0.121	0.006	5.95342115770928e-23
TAGAP	9.44492422913987e-14	0.531921	0.433	0.269	2.35329732093249e-09
TRDC	1.13371012888142e-14	0.524007	0.189	0.072	2.82475215712096e-10
POLR2M	3.25195831252369e-20	0.515292	0.139	0.026	8.10257933148402e-16
TSC22D3	4.77723734457425e-18	0.500398	0.822	0.713	1.19029645677412e-13
KLF6	4.77385353070647e-11	0.495494	0.636	0.517	1.18945334571082e-06
DNAJB1	2.34914851628712e-05	0.48333	0.305	0.226	0.585314
NFKBIA	9.80136448232172e-09	0.468871	0.684	0.575	0.000244211
OVCA2	7.89138757792074e-19	0.4632	0.141	0.03	1.96621812891473e-14
DDIT3	3.35694117578917e-06	0.448063	0.308	0.217	0.0836415
CITED2	6.31757473300775e-08	0.446569	0.282	0.178	0.00157409
SERTAD1	5.15943299016187e-10	0.440589	0.162	0.071	1.28552432382873e-05
SNHG3	4.86282930252508e-11	0.439658	0.225	0.109	1.21162254901715e-06
SCML4	4.15706817079272e-09	0.425805	0.217	0.115	0.000103578
BTG2	4.7172298479791e-09	0.421594	0.357	0.233	0.000117534
LINC00623	3.6510117522494e-09	0.420669	0.168	0.08	9.0968608819046e-05
TENT5C	8.3254017061091e-09	0.418572	0.213	0.116	0.000207436
JUND	2.94849075838572e-11	0.41701	0.778	0.695	7.34645957359385e-07
AC022217.3	1.10454051838798e-13	0.416469	0.126	0.035	2.7520731556155e-09
KDELR2	1.55941713273596e-09	0.414757	0.203	0.103	3.88544372792492e-05
CCL4L2	7.37302993896475e-08	0.414393	0.447	0.341	0.00183706
TRBC2	2.33225200341443e-07	0.411518	0.378	0.272	0.00581104
AC245297.3	2.5976249670071e-09	0.409445	0.287	0.169	6.4722423677949e-05
GAS7	9.9650537479827e-09	0.404677	0.132	0.056	0.000248289
IER2	2.699323856676e-07	0.403845	0.539	0.442	0.00672564
ZNF331	4.02445999411992e-10	0.394652	0.143	0.057	1.00273445213492e-05
CCL3	5.77453740040524e-05	0.389821	0.178	0.114	1
CSRNP1	3.54337654534406e-08	0.382826	0.161	0.08	0.000882868
RBM34	2.11744799580313e-10	0.373336	0.116	0.039	5.27583342634308e-06
ARL2BP	2.21592990653256e-07	0.361021	0.187	0.103	0.00552121
CMIP	2.38947014985108e-05	0.354892	0.333	0.25	0.59536
ABLIM1	1.63899120928096e-05	0.339272	0.241	0.162	0.408371
TRBC1	0.000354351	0.33884	0.405	0.335	1
RSRP1	2.53183269362501e-05	0.319533	0.467	0.38	0.630831
TVP23B	7.67954881310597e-09	0.318611	0.111	0.041	0.000191344
CDK17	0.000677115	0.317938	0.338	0.268	1
NFKB1	3.03382024163038e-06	0.313875	0.282	0.187	0.0755907
AC007384.1	3.8851247058725e-06	0.310851	0.124	0.062	0.0968018
MALAT1	3.40197224400872e-21	0.310699	1	1	8.47635404317213e-17
B3GNT2	7.07790625616819e-06	0.308719	0.225	0.145	0.176353
CXCR4	0.0002101	0.308416	0.604	0.543	1
ATP2B1-AS1	2.6795615536307e-05	0.301446	0.145	0.084	0.66764
SMAD7	0.000352229	0.300059	0.262	0.195	1
SKIL	0.000152577	0.300036	0.253	0.18	1
HIST1H1E	0.00468258	0.298981	0.587	0.539	1
PTGER4	0.00267853	0.29763	0.238	0.185	1
WASHC1	3.77765794689452e-05	0.294126	0.326	0.24	0.941241
FURIN	0.000254364	0.29331	0.134	0.083	1
FCGR3A	0.00053688	0.291892	0.234	0.17	1
FBXL15	1.69682769406488e-06	0.288148	0.113	0.053	0.0422782
ATP2B4	0.000158044	0.283232	0.179	0.116	1
CD44	0.000303716	0.281385	0.489	0.415	1
HLA-DRB5	0.00493431	0.280844	0.132	0.091	1
REL	0.0015247	0.280323	0.507	0.444	1
RALGAPA1	0.00166517	0.27899	0.246	0.186	1
C1orf43	0.0023748	0.278353	0.372	0.315	1
SYTL3	9.51298838704452e-07	0.277355	0.717	0.643	0.0237026
ROMO1	0.00200621	0.276595	0.259	0.199	1
SLC2A3	0.00489659	0.275516	0.33	0.276	1
KLRC2	0.000282092	0.271733	0.526	0.451	1
DANCR	1.5364379687529e-07	0.270864	0.111	0.045	0.00382819
PNRC1	3.48426314441584e-11	0.267082	0.975	0.975	8.68139005062651e-07
CHD1	0.00851904	0.265903	0.458	0.423	1
GNG2	0.000316349	0.26382	0.624	0.563	1
RNF6	0.000543715	0.261283	0.162	0.107	1
TUBB4B	0.000141308	0.260605	0.158	0.098	1
NEMF	0.000165017	0.26011	0.316	0.234	1
AC243829.2	0.735939	0.259732	0.116	0.115	1
CCNH	0.00343612	0.257685	0.453	0.395	1
AMBRA1	0.0234686	0.256719	0.114	0.084	1
STK17B	0.000235753	0.255665	0.487	0.416	1
NFIL3	0.00114221	0.254967	0.212	0.154	1
NDFIP1	0.00193278	0.253646	0.329	0.263	1
SETD2	0.00137588	0.25027	0.301	0.23	1
YES1	0.000535455	0.250006	0.364	0.286	1
VPS13B	0.00162348	-0.253381	0.151	0.203	1
CNOT1	2.08992076303213e-05	-0.253406	0.375	0.46	0.520725
LGALS1	0.00373056	-0.254732	0.503	0.551	1
IFITM1	2.13205106816354e-09	-0.258743	0.925	0.96	5.31221844143629e-05
TMSB4X	7.70092008676414e-18	-0.260433	0.991	0.998	1.91876124881815e-13
SSR4	1.04815873935708e-07	-0.267636	0.547	0.648	0.00261159
C11orf98	5.74863596611406e-06	-0.27326	0.08	0.149	0.143233
LINC01138	1.86621303060736e-05	-0.288457	0.259	0.34	0.464986
ALDOA	3.26747453131963e-08	-0.295728	0.553	0.655	0.000814124
CALR	2.44781988074859e-06	-0.303468	0.467	0.557	0.0609899
MT-ND6	9.41719578545176e-05	-0.353207	0.318	0.393	1
MYO1F	7.98108780948563e-09	-0.361675	0.314	0.436	0.000198857
PRKAR1A	1.17850401738598e-08	-0.369832	0.174	0.28	0.000293636
TXNIP	3.12691944251518e-08	-0.37486	0.596	0.698	0.000779103
DYNLRB1	3.01345788373184e-09	-0.3805	0.071	0.163	7.50833166310624e-05
POLR2J	1.96731593743799e-08	-0.392627	0.158	0.262	0.000490176
IFITM3	1.78197263417401e-08	-0.419407	0.272	0.395	0.000443996
COMMD1	3.91720164217124e-11	-0.454552	0.134	0.258	9.76009961163387e-07
H1FX	0.00427153	-0.473422	0.351	0.405	1
AL157402.2	1.37628272632614e-15	-0.541692	0.097	0.239	3.42914604091421e-11
KLRC3	1.2853627925146e-14	-0.554629	0.196	0.351	3.20260993382937e-10
HLA-DRB1	7.35116921551091e-11	-0.591196	0.084	0.189	1.8316173217367e-06
MATR3.1	2.15789403764891e-28	-0.817812	0.136	0.359	5.37660878420602e-24
AC105402.3	1.99784474734312e-70	-1.46763	0.209	0.618	4.97782997248011e-66
PTPRCAP	8.7393945516265e-95	-1.48745	0.236	0.697	2.17750754648326e-90
MT-ATP8	6.99582818831096e-263	-2.46255	0.721	0.995	1.74308055139956e-258

## Sheet: CD4 T_PBMC1_6M_vs_PBMC1_fresh_s
Supplemental Data 2G -PBMC1_Single_Cell_DEGs: CD4 T cells 6 months
	p_val	avg_log2FC	pct.1	pct.2	p_val_adj
MTRNR2L12	0	1.53974	0.867	0.48	0
RASGEF1B	0	1.20383	0.536	0.119	0
FOS	2.29232531381692e-162	1.05418	0.515	0.201	5.71155775190624e-158
DUSP1	1.91666998439556e-139	0.834434	0.621	0.335	4.77557493311998e-135
AP006565.1	1.96565324214945e-234	0.803569	0.248	0.001	4.89762161813958e-230
SLC26A3	4.81512308921163e-152	0.603883	0.191	0.01	1.19973606890797e-147
CD69	7.26727644169195e-60	0.541629	0.747	0.608	1.81071459821197e-55
OOEP	7.32889879286672e-115	0.541402	0.234	0.05	1.82606842323067e-110
JUN	2.85659373601246e-43	0.535981	0.67	0.508	7.11748895264864e-39
JUNB	3.79268190448402e-60	0.52973	0.883	0.816	9.44984623321238e-56
TNFAIP3	3.46653025433047e-47	0.529346	0.635	0.497	8.63720678168979e-43
MTRNR2L8	7.64797686124902e-117	0.508871	0.165	0.014	1.90556991474881e-112
AL627171.2	1.98002336813492e-29	0.501305	0.244	0.14	4.93342622404496e-25
MT-ATP6	9.52828544869404e-106	0.489752	0.935	0.857	2.37406760239661e-101
PPP1R15A	6.84944991980051e-45	0.453466	0.269	0.137	1.7066089420175e-40
LINC01619	1.83562894358312e-35	0.45268	0.605	0.483	4.57365307583171e-31
MALAT1	3.93405600672503e-165	0.451676	0.998	1	9.80209394635607e-161
FOSB	2.78684501878745e-46	0.431651	0.14	0.044	6.94370304881081e-42
AL138963.4	7.95348936834787e-60	0.412522	0.19	0.065	1.98169141101756e-55
AMBRA1	1.94461104840647e-60	0.400915	0.213	0.079	4.84519288820955e-56
PDE3B	1.25906558509611e-26	0.3873	0.682	0.579	3.13708781182548e-22
RSRP1	2.7930096333227e-41	0.386377	0.473	0.316	6.95906280238683e-37
ZFP36	1.42636076397313e-32	0.378106	0.766	0.668	3.55392047951544e-28
RASA3	4.46256183590828e-31	0.369875	0.685	0.563	1.11189190703491e-26
DNAJB1	3.11560711833125e-15	0.365319	0.712	0.642	7.76284669603414e-11
NBEAL1	1.63154260815122e-66	0.349242	0.134	0.027	4.06515156246958e-62
HIST1H1E	2.93346850097147e-15	0.347047	0.499	0.416	7.30903011702052e-11
CNOT6L	7.85753533246286e-25	0.342609	0.533	0.412	1.95778350343645e-20
FP236383.3	6.15496140159594e-46	0.34	0.159	0.057	1.53357018282165e-41
ZBTB20	1.54853454119824e-23	0.333131	0.503	0.383	3.85832866284953e-19
NEAT1	2.15973379050342e-17	0.324781	0.353	0.26	5.38119271241831e-13
ETS1	8.99739858730763e-32	0.32288	0.746	0.633	2.24179183201357e-27
TUBA1A	4.37466193584872e-18	0.31953	0.437	0.336	1.08999076793607e-13
SESN3	9.38082539553898e-11	0.318862	0.321	0.254	2.33732645555249e-06
SNHG3	2.27855802809133e-29	0.318577	0.351	0.229	5.67725518279236e-25
GPATCH8	6.52161099453467e-31	0.317877	0.296	0.18	1.62492459539826e-26
SYNE2	2.05592816794213e-17	0.314981	0.384	0.288	5.1225506232446e-13
IER2	2.03137984752313e-09	0.312032	0.43	0.358	5.06138602808862e-05
PTPRC	4.72030040818246e-31	0.311012	0.862	0.792	1.17611004970274e-26
CHD1	9.16307414332331e-23	0.308713	0.61	0.509	2.28307155355044e-18
MBNL1	1.3637776171214e-25	0.304899	0.75	0.653	3.39798831081967e-21
PRKCH	8.83268159379414e-22	0.303444	0.558	0.445	2.20075094590975e-17
MT-ND3	4.79613868941455e-65	0.300912	0.991	0.984	1.19500591585453e-60
GNG2	1.74248173318182e-19	0.300367	0.334	0.238	4.34156748639582e-15
MPZL3	3.09899232443282e-22	0.294826	0.283	0.184	7.72144927555683e-18
SLC2A3	3.85340277071138e-19	0.292411	0.595	0.491	9.60113834350447e-15
ARIH1	9.95419034359719e-22	0.290842	0.353	0.245	2.48018606601068e-17
KDELR2	3.03622854644842e-42	0.287096	0.15	0.054	7.56506704633088e-38
CITED2	2.85602851183674e-17	0.284546	0.34	0.246	7.11608064009242e-13
ZEB1	4.63763103787142e-17	0.284267	0.565	0.473	1.15551214939604e-12
SETD2	4.52493169222194e-23	0.284048	0.351	0.24	1.12743198043402e-18
AL691403.1	1.08599956285048e-44	0.281715	0.115	0.031	2.70587651079826e-40
ARL2BP	6.43795447064183e-31	0.279131	0.215	0.114	1.60408073590512e-26
SMCHD1	8.7324179163844e-16	0.270223	0.704	0.625	2.17576924804634e-11
BTG2	8.46228125937691e-14	0.270028	0.525	0.441	2.10846199858635e-09
TBL1X	1.17918558423038e-16	0.268308	0.238	0.161	2.93805880166841e-12
AAK1	1.56208502282823e-18	0.26213	0.589	0.483	3.89209104287881e-14
MORF4L2	1.37968370756272e-19	0.261783	0.283	0.192	3.43761992576327e-15
JMJD1C	1.21548808350315e-17	0.26151	0.404	0.306	3.02851010885645e-13
MAML2	1.1189244918982e-15	0.261349	0.334	0.243	2.78791226401355e-11
ITK	5.84031959095856e-15	0.260883	0.536	0.448	1.45517402928323e-10
CDC42SE2	1.93857334835842e-18	0.260553	0.671	0.574	4.83014935476984e-14
PHF3	1.13556801305287e-18	0.260272	0.498	0.392	2.82938126132252e-14
AKT3	1.39298647092217e-14	0.256779	0.4	0.31	3.47076509094969e-10
PUM2	1.44601875853462e-15	0.256723	0.335	0.25	3.60290033876485e-11
NKTR	2.90799335066498e-17	0.256048	0.422	0.321	7.24555623251685e-13
SLC38A1	1.07754564822649e-14	0.255851	0.443	0.352	2.68481273712113e-10
ARHGAP15	1.68182028541068e-15	0.255759	0.657	0.575	4.19042342312925e-11
CASP8	1.96109907597028e-13	0.255684	0.452	0.363	4.88627445768756e-09
ETV6	8.40607900902615e-19	0.254524	0.243	0.159	2.09445864588896e-14
DPYD	4.53042993093131e-15	0.253231	0.394	0.302	1.12880192159085e-10
RORA	3.05973326361539e-12	0.253129	0.537	0.454	7.62363139962411e-08
RPS10	2.34653701085077e-23	0.252445	0.183	0.102	5.84663161623577e-19
S100A4	0.00536986	-0.276665	0.453	0.465	1
MATR3.1	6.78545894834779e-23	-0.308126	0.352	0.43	1.69066495157033e-18
LINC01138	2.55874432258412e-17	-0.309894	0.392	0.454	6.3753673541506e-13
JUND	3.49552002914874e-21	-0.350403	0.824	0.845	8.709437704627e-17
DYNLRB1	4.09857503946458e-44	-0.365083	0.053	0.148	1.02120095683299e-39
COMMD1	2.1780433482142e-86	-0.602102	0.175	0.359	5.42681280641051e-82
AC105402.3	1.56668553016183e-67	-0.642123	0.458	0.606	3.90355366695123e-63
PTPRCAP	1.02204066175514e-113	-0.698476	0.494	0.675	2.5465165128291e-109

## Sheet: CD4 T_PBMC1_12M_vs_PBMC1_fresh_
Supplemental Data 2H -PBMC1_Single_Cell_DEGs: CD4 T cells 12 months
	p_val	avg_log2FC	pct.1	pct.2	p_val_adj
MTRNR2L12	0	3.7219	0.993	0.48	0
AL138963.4	2.56131171116257e-266	2.08218	0.398	0.065	6.38176425953266e-262
KIF5C	9.3870288560833e-192	1.90844	0.27	0.03	2.33887210978172e-187
FOS	0	1.84988	0.678	0.201	0
MT-ATP6	0	1.7597	0.994	0.857	0
DUSP1	0	1.50978	0.755	0.335	0
JUNB	7.37047381669311e-147	0.956946	0.898	0.816	1.83642725616726e-142
RPS10	9.13461074135163e-170	0.891002	0.375	0.102	2.27597961231517e-165
JUN	3.34724391292005e-81	0.889776	0.709	0.508	8.33999293343158e-77
DDT	4.21855139302715e-151	0.809938	0.299	0.065	1.05109426508664e-146
PPP1R15A	1.08395352010935e-94	0.780039	0.34	0.137	2.70077859070447e-90
TNFAIP3	9.67619763963893e-68	0.692156	0.654	0.497	2.41092140389244e-63
CD69	1.87016349205378e-75	0.645172	0.741	0.608	4.65969935680119e-71
ZFP36	6.95460535384504e-54	0.644818	0.759	0.668	1.73280946996403e-49
TUBA1A	1.93342060139201e-55	0.643442	0.495	0.336	4.81731077042834e-51
DNLZ	4.71585891927847e-119	0.571975	0.173	0.016	1.17500340832742e-114
DUSP2	3.25880223318826e-28	0.56209	0.384	0.268	8.11963164421187e-24
IER2	1.99112571262877e-16	0.545751	0.439	0.358	4.96108882558585e-12
DNAJB1	2.81299128236749e-25	0.537304	0.696	0.642	7.00884907914685e-21
FOSB	2.82123969961955e-58	0.513508	0.159	0.044	7.02940083557207e-54
CITED2	8.32505785976982e-25	0.452523	0.349	0.246	2.07427141634025e-20
MTRNR2L8	1.57299773828633e-66	0.442589	0.111	0.014	3.91928116471421e-62
KLF6	3.89211265631347e-30	0.419394	0.537	0.421	9.69758789447065e-26
KDELR2	5.64516446568283e-51	0.393121	0.165	0.054	1.40654917826953e-46
OVCA2	7.37930186261829e-65	0.38695	0.118	0.019	1.83862685208997e-60
ARL2BP	8.00960948255046e-34	0.364624	0.219	0.114	1.99567429867227e-29
NR4A2	2.19339973871693e-29	0.364092	0.212	0.114	5.46507478898709e-25
AC044849.1	1.29073386264216e-49	0.363643	0.1	0.019	3.2159924921592e-45
MALAT1	5.84480522110075e-86	0.359253	1	1	1.45629166888946e-81
SERTAD1	2.52426928852774e-37	0.358354	0.13	0.046	6.28946935929572e-33
POLR2M	5.36462095424161e-53	0.351179	0.118	0.026	1.33664895695884e-48
TAGAP	7.83521076223574e-22	0.344493	0.423	0.318	1.95222111351866e-17
ANXA1	1.21949804722539e-15	0.342558	0.401	0.314	3.03850133446678e-11
PTPMT1	1.61392897326396e-43	0.342446	0.123	0.036	4.02126542978449e-39
AL691403.1	1.08531166159683e-43	0.339601	0.115	0.031	2.70416253603467e-39
DANCR	4.4945034077299e-30	0.336331	0.196	0.1	1.11985046906998e-25
HLA-DRB5	2.64381300144852e-07	0.332997	0.106	0.072	0.00658732
SOCS3	2.84469871701009e-13	0.328449	0.299	0.228	7.08785132330235e-09
AL133415.1	2.16531308137468e-23	0.327445	0.124	0.057	5.39509407355316e-19
TRBC2	6.73578319711397e-14	0.318595	0.445	0.372	1.67828774139292e-09
MPZL3	4.3972634359882e-18	0.315824	0.268	0.184	1.09562215771082e-13
GPATCH8	3.44843137104812e-18	0.31146	0.261	0.18	8.5921116041035e-14
UBALD2	9.86413361316728e-15	0.303095	0.493	0.429	2.45774753105676e-10
RSRP1	3.55085982923357e-16	0.299995	0.4	0.316	8.84732235051836e-12
TENT5C	2.49228365435873e-17	0.294311	0.27	0.187	6.20977395320021e-13
SNRPN	2.99370772846884e-25	0.292394	0.156	0.078	7.45912217625297e-21
JUND	4.42803234104992e-35	0.287765	0.884	0.845	1.103288538096e-30
BTG2	2.64103660165011e-07	0.281264	0.479	0.441	0.00658041
GLUD1	7.55821321105511e-16	0.279188	0.2	0.131	1.88320440366649e-11
PTGER4	5.57148219792907e-14	0.272786	0.222	0.154	1.38819050443601e-09
SOCS1	1.21007632538499e-19	0.269561	0.148	0.08	3.01502617232923e-15
NFKBIA	1.61846860954285e-07	0.266382	0.603	0.576	0.00403258
WASHC1	6.81210025338769e-14	0.265902	0.293	0.22	1.69730289913408e-09
GNG2	5.68619769722337e-13	0.265631	0.312	0.238	1.41677301824017e-08
TUBB4B	2.37280447309234e-17	0.257687	0.143	0.08	5.91207962515687e-13
KLHL5	5.50446194925559e-17	0.256012	0.161	0.096	1.37149173927652e-12
RBM34	5.89852440535284e-28	0.254811	0.1	0.035	1.46967634083771e-23
SLC2A3	2.31226490718115e-11	0.253022	0.55	0.491	5.76123924273255e-07
CYTOR	1.81885124164724e-08	0.251812	0.203	0.153	0.000453185
AMBRA1	3.92377845011436e-19	0.250474	0.145	0.079	9.77648638630493e-15
SNHG25	1.00693403755054e-24	-0.293438	0.199	0.308	2.50887684796092e-20
TXNIP	3.5877604471275e-22	-0.296564	0.597	0.694	8.93926393006289e-18
RPL23	1.59691029494215e-37	-0.313485	0.735	0.832	3.97886169087785e-33
DYNLRB1	6.95814822851601e-36	-0.332155	0.055	0.148	1.73369221261705e-31
AL157402.2	7.43150376567157e-39	-0.351154	0.081	0.19	1.85163347825473e-34
LINC01138	3.09515304649025e-79	-0.641568	0.245	0.454	7.7118833306351e-75
MATR3.1	9.54108040077258e-131	-0.773276	0.164	0.43	2.3772555926565e-126
COMMD1	2.94229585027161e-163	-0.855908	0.08	0.359	7.33102434053674e-159
AC105402.3	1.11093105288797e-225	-1.25088	0.229	0.606	2.76799581137567e-221
PTPRCAP	0	-1.41328	0.23	0.675	0
MT-ATP8	0	-2.42141	0.727	0.993	0

## Sheet: CD8 T_PBMC1_6M_vs_PBMC1_fresh_s
Supplemental Data 2I -PBMC1_Single_Cell_DEGs: CD8 T cells 6 months
	p_val	avg_log2FC	pct.1	pct.2	p_val_adj
MTRNR2L12	8.86598156357086e-251	1.52951	0.846	0.474	2.20904796637932e-246
RASGEF1B	3.4569724915793e-208	1.35943	0.498	0.094	8.61339266001897e-204
DUSP1	5.88810190094347e-87	0.931782	0.568	0.286	1.46707946963908e-82
FOS	5.8240536422005e-53	0.914179	0.238	0.075	1.45112120549068e-48
AP006565.1	4.29420850765214e-130	0.838198	0.219	0.001	1.06994499176661e-125
MTRNR2L8	4.16558798634031e-67	0.572839	0.151	0.014	1.03789790267655e-62
MT-ATP6	7.73484993266402e-95	0.560275	0.953	0.875	1.92721520922257e-90
AL627171.2	1.23645760375017e-20	0.559023	0.247	0.138	3.08075776550392e-16
CD8B	9.47024913978874e-34	0.557441	0.529	0.368	2.35960727566976e-29
SLC26A3	1.05656535581334e-73	0.544499	0.15	0.009	2.63253824054453e-69
JUN	1.76635127881263e-33	0.485149	0.611	0.413	4.40104084628954e-29
MALAT1	1.85008672386816e-129	0.481169	1	1	4.6096760811899e-125
JUNB	5.77639553103236e-17	0.464208	0.649	0.558	1.43924671051202e-12
OOEP	5.05055935056524e-50	0.459673	0.157	0.031	1.25839736778683e-45
HLA-DRB5	5.57423707742686e-14	0.451942	0.273	0.18	1.38887691021168e-09
TNFAIP3	2.55306964012508e-18	0.4201	0.611	0.497	6.36122831533565e-14
HIST1H1E	2.09445705668266e-11	0.412286	0.586	0.501	5.21854920243052e-07
GPATCH8	2.5176016344348e-21	0.382664	0.297	0.176	6.27285623235774e-17
RSRP1	2.55167943477489e-20	0.372045	0.492	0.352	6.35776447968513e-16
MT-ND3	3.4216588015717e-52	0.35432	0.987	0.977	8.52540506999605e-48
KDELR2	5.27736610224782e-23	0.3456	0.154	0.063	1.31490853803607e-18
NBEAL1	1.98412338158014e-31	0.343968	0.121	0.031	4.94364181754509e-27
FP236383.3	7.65582972028294e-26	0.34166	0.147	0.053	1.9075265331057e-21
CD69	2.00813520683474e-16	0.336513	0.588	0.466	5.00346968134943e-12
MAP3K2	1.0512366701128e-14	0.329973	0.311	0.207	2.61926128725305e-10
AC022217.3	1.59600255713035e-24	0.329873	0.137	0.05	3.97659997134599e-20
TAGAP	2.63806031139747e-13	0.325648	0.373	0.268	6.57299107187794e-09
NEAT1	1.96946331716581e-13	0.322503	0.378	0.271	4.90711480105032e-09
PPP1R15A	1.45962604828549e-13	0.311726	0.171	0.096	3.63680426190814e-09
AC243829.2	3.92482276474193e-07	0.31144	0.183	0.129	0.00977909
ARHGAP15	4.60224376130455e-10	0.310261	0.495	0.404	1.14669505556664e-05
ETS1	5.33891685313902e-17	0.310081	0.729	0.627	1.33024452312812e-12
ZEB2	4.61537265151355e-10	0.305582	0.653	0.583	1.14996624985112e-05
GNG2	2.69454761047912e-14	0.302802	0.512	0.397	6.71373482626977e-10
AMBRA1	7.0555481418082e-20	0.302719	0.195	0.097	1.75796037501293e-15
FP671120.4	7.11554304643336e-10	0.299223	0.192	0.124	1.77290870544934e-05
NR4A2	2.05641368390265e-15	0.293115	0.172	0.091	5.12376033481184e-11
MT-ND6	2.98332506251069e-11	0.292675	0.454	0.349	7.43325272575163e-07
ARIH1	2.89957766112795e-13	0.289816	0.31	0.211	7.22458770046641e-09
LINC01619	4.46910524765759e-10	0.287407	0.513	0.412	1.11352226350636e-05
AKAP9	8.01338671028919e-12	0.285549	0.349	0.25	1.99661543273565e-07
MAPRE2	2.16490533512195e-11	0.280061	0.384	0.283	5.39407813298984e-07
DNAJB1	1.34505335775131e-06	0.276022	0.544	0.471	0.0335133
PDE3B	1.54154738965599e-08	0.275918	0.552	0.467	0.000384092
ATP2B1-AS1	4.93752945484648e-16	0.275011	0.15	0.073	1.23023483896955e-11
ZFP36	4.38896472236142e-09	0.273454	0.649	0.57	0.000109355
SNHG3	5.03317889563554e-13	0.271843	0.249	0.16	1.25406685363655e-08
RAPGEF1	8.66478465689738e-10	0.271732	0.314	0.23	2.15891774511255e-05
CNOT6L	2.41311833239874e-09	0.269267	0.499	0.406	6.01252563700469e-05
CYTOR	1.72779008566473e-10	0.265869	0.282	0.2	4.30496177744225e-06
CELF2	1.30409401688226e-09	0.264369	0.544	0.442	3.24928065246384e-05
KLF12	1.79481092107051e-13	0.259596	0.352	0.241	4.47195089093927e-09
SCML4	2.51333593916047e-10	0.258962	0.203	0.131	6.26222782601222e-06
TUBA1A	7.23021764623025e-09	0.255793	0.346	0.261	0.000180148
DANCR	1.18971838176331e-13	0.255722	0.164	0.089	2.96430232000145e-09
CDK17	6.40828496087277e-09	0.255105	0.337	0.253	0.000159669
ZBTB20	1.66994344215572e-05	0.254321	0.493	0.427	0.416083
TENT5C	3.21016194655207e-10	0.252027	0.247	0.167	7.99843950602913e-06
CCNH	3.56276282025713e-09	0.251282	0.556	0.462	8.87697984295266e-05
SMCHD1	2.58957378179966e-08	0.250319	0.549	0.464	0.000645218
CCL5	4.59044313775427e-16	-0.253073	0.839	0.849	1.14375481220285e-11
IFITM1	1.42899199950489e-16	-0.29284	0.863	0.91	3.56047646596639e-12
CCL4L2	5.81481648834781e-09	-0.309614	0.295	0.217	0.000144882
DYNLRB1	4.27609912353285e-20	-0.340281	0.068	0.152	1.06543285761945e-15
MATR3.1	6.6041203305714e-15	-0.3502	0.325	0.406	1.64548262156517e-10
JUND	9.94642686625096e-18	-0.364592	0.693	0.758	2.47825171799509e-13
COMMD1	6.9082820227969e-32	-0.497009	0.159	0.297	1.72126754880008e-27
HLA-DRB1	3.50078102745805e-19	-0.575397	0.188	0.284	8.72254600801447e-15
CD8B2	3.63083859997327e-39	-0.623018	0.153	0.306	9.0465974556934e-35
AC105402.3	1.48206516627538e-48	-0.718677	0.429	0.603	3.69271356829175e-44
PTPRCAP	3.04963587742981e-88	-0.744466	0.527	0.736	7.59847275220411e-84

## Sheet: CD8 T_PBMC1_12M_vs_PBMC1_fresh_
Supplemental Data 2J -PBMC1_Single_Cell_DEGs: CD8 T cells 12 months
	p_val	avg_log2FC	pct.1	pct.2	p_val_adj
MTRNR2L12	0	3.77528	0.996	0.474	0
KIF5C	1.04220215455938e-132	2.11537	0.251	0.013	2.59675088830015e-128
MT-ATP6	0	1.81934	0.991	0.875	0
FOS	4.50749403112997e-158	1.73515	0.416	0.075	1.12308721279634e-153
DUSP1	3.85635242617542e-237	1.67843	0.74	0.286	9.60848770505867e-233
AL138963.4	2.76386035158891e-115	1.49872	0.29	0.045	6.88643445201892e-111
JUNB	1.26622587969147e-78	1.05517	0.735	0.558	3.15492840183926e-74
CD8B	1.06686938035807e-66	0.892213	0.584	0.368	2.65821174810017e-62
JUN	4.47828122126333e-79	0.887579	0.686	0.413	1.11580854908997e-74
RPS10	5.49084766064761e-74	0.753654	0.268	0.068	1.36809960312696e-69
DDT	5.84655832075421e-73	0.713177	0.224	0.044	1.45672847119912e-68
TNFAIP3	5.69726444341786e-42	0.670857	0.645	0.497	1.41953040872199e-37
NR4A2	1.03193049634097e-46	0.670653	0.251	0.091	2.57115802468316e-42
PPP1R15A	2.75099326262371e-40	0.605478	0.245	0.096	6.85437481315323e-36
ZFP36	4.10531365030384e-33	0.599123	0.688	0.57	1.02287994910971e-28
HLA-DRB5	1.67702851935988e-15	0.586636	0.274	0.18	4.17848425883707e-11
TUBA1A	2.87768956048654e-30	0.5716	0.413	0.261	7.17005130890826e-26
AC243829.2	1.12772075491667e-13	0.560129	0.209	0.129	2.80982903295038e-09
AC044849.1	1.12214523844843e-45	0.515955	0.12	0.016	2.7959370761181e-41
DNLZ	1.42886095647095e-54	0.501003	0.125	0.011	3.56014995914301e-50
OVCA2	1.10523719039552e-45	0.495376	0.134	0.023	2.75380898358949e-41
TENT5C	3.66987524264212e-20	0.48768	0.277	0.167	9.14386115456712e-16
CD69	5.66875084281689e-25	0.481886	0.605	0.466	1.41242595999626e-20
MAPRE2	1.01929371722679e-19	0.474293	0.397	0.283	2.53967222584228e-15
CITED2	1.91656471792773e-16	0.473638	0.29	0.191	4.77531265118873e-12
MTRNR2L8	3.59754340332313e-39	0.459216	0.103	0.014	8.96363914371992e-35
KLF6	1.77861333444624e-22	0.452627	0.602	0.489	4.43159298410626e-18
FOSB	2.1490740483618e-37	0.439921	0.102	0.015	5.35463289889827e-33
TAGAP	2.96559497922046e-17	0.439091	0.382	0.268	7.38907645022569e-13
POLR2M	2.2370594972365e-35	0.410687	0.115	0.023	5.57385744331447e-31
PTPMT1	2.71265886304735e-27	0.404586	0.138	0.045	6.75886082316877e-23
RBM34	5.80390709451353e-29	0.401206	0.123	0.034	1.44610149166899e-24
KDELR2	2.38074002104829e-23	0.387659	0.157	0.063	5.93185183644392e-19
SERTAD1	9.86034116009382e-21	0.376945	0.137	0.055	2.45680260344898e-16
GPATCH8	6.19743231577536e-18	0.37572	0.284	0.176	1.54415223579859e-13
TSC22D3	1.33849585070102e-27	0.372809	0.852	0.772	3.33499626160667e-23
TRBC2	1.20142418333535e-10	0.360048	0.45	0.369	2.99346849519836e-06
DNAJB1	4.07820127606951e-10	0.354905	0.549	0.471	1.01612462994548e-05
MALAT1	4.86668413021396e-62	0.345376	1	1	1.21258301788411e-57
NFKBIA	1.34134373732594e-11	0.345003	0.527	0.443	3.34209205592131e-07
IER2	7.57094787438078e-10	0.342865	0.445	0.37	1.88637737238072e-05
DANCR	7.38027562589642e-16	0.340127	0.171	0.089	1.83886947494835e-11
AC022217.3	2.34211664970355e-20	0.3394	0.128	0.05	5.83561784440138e-16
GLUD1	6.21399436419707e-13	0.334985	0.178	0.104	1.54827883578334e-08
LINC00623	1.81607779731037e-18	0.333535	0.146	0.065	4.52493943977851e-14
ARIH1	6.10748845289821e-11	0.331888	0.292	0.211	1.52174182292412e-06
GNG2	5.93925868772287e-11	0.330723	0.485	0.397	1.47982569463303e-06
ZNF331	3.8795314673578e-10	0.310943	0.211	0.14	9.6662406040687e-06
RSRP1	2.71605510997683e-09	0.306815	0.426	0.352	6.76732291201828e-05
ABLIM1	2.30339506352439e-08	0.302233	0.285	0.215	0.000573914
CYTOR	2.29262843656959e-07	0.301734	0.264	0.2	0.00571231
BTG2	3.82952076200862e-08	0.300141	0.3	0.232	0.000954163
ARL2BP	7.23149668167645e-13	0.297935	0.185	0.109	1.80179971320651e-08
AC245297.3	6.96154789508646e-11	0.297692	0.186	0.117	1.73453927353974e-06
JUND	1.47878056776664e-18	0.295111	0.814	0.758	3.68452966264737e-14
CDK17	9.40745795598201e-07	0.289481	0.313	0.253	0.0234396
NEAT1	7.03397480379802e-07	0.287179	0.336	0.271	0.0175259
DUSP2	4.12874791468305e-05	0.282182	0.611	0.566	1
KLRC2	4.85858415843598e-05	0.278645	0.178	0.135	1
DEK	3.94509144279626e-08	0.276093	0.36	0.288	0.000982959
ATP2B1-AS1	5.52719736670561e-09	0.265958	0.126	0.073	0.000137716
CMIP	6.50121883624905e-07	0.260866	0.279	0.217	0.0161984
SYTL3	2.28309514402135e-07	0.254724	0.539	0.47	0.00568856
SNRPN	3.61943330956644e-10	0.254413	0.124	0.07	9.01818003411573e-06
NFKB1	8.60610851618603e-07	0.251995	0.207	0.153	0.021443
IFITM1	1.57966465227325e-12	-0.254041	0.84	0.91	3.93589244760403e-08
ALDOA	7.63148517179507e-14	-0.272686	0.541	0.655	1.90146084540446e-09
TMSB4X	1.00069817344175e-40	-0.27502	0.995	0.998	2.49333956894747e-36
TXNIP	1.77646021507488e-10	-0.316546	0.603	0.668	4.42622827188056e-06
DYNLRB1	4.21857985715403e-19	-0.325849	0.064	0.152	1.0511013572085e-14
POLR2J	7.33313584303856e-16	-0.334451	0.17	0.273	1.82712412665149e-11
LINC01138	1.25250854078199e-26	-0.520382	0.212	0.355	3.12075028021241e-22
AL157402.2	5.95385525341326e-44	-0.605468	0.085	0.248	1.48346257494045e-39
COMMD1	1.58491400733436e-52	-0.659065	0.104	0.297	3.9489717406743e-48
HLA-DRB1	1.22904599398171e-29	-0.664323	0.145	0.284	3.06229099860482e-25
MATR3.1	1.42563217561256e-64	-0.747955	0.17	0.406	3.55210512875627e-60
CD8B2	7.79181976711042e-128	-1.16689	0.019	0.306	1.94140981317323e-123
AC105402.3	3.29592490273575e-135	-1.27388	0.222	0.603	8.2121264876564e-131
PTPRCAP	5.09818035690851e-243	-1.52639	0.254	0.736	1.27026261772732e-238
MT-ATP8	0	-2.47218	0.74	0.994	0

[truncated: 2 more sheets: B_PBMC1_6M_vs_PBMC1_fresh_sig_g, B_PBMC1_12M_vs_PBMC1_fresh_sig_]
