# Supplementary material for: The effects of cryopreservation on PBMCs transcriptome profile
Source: Front Immunol. 2025 Oct 17;16:1690316. doi: 10.3389/fimmu.2025.1690316 (PMC12575299; doi:10.3389/fimmu.2025.1690316)
Supplement: Supplementary file 3 [file DataSheet3.xlsx]

## Sheet: Mono_PBMC2_6M_vs_PBMC2_fresh_si
Supplemental Data 3A - PBMC2_Single_Cell_DEGs: Monocytes 6 months
	p_val	avg_log2FC	pct.1	pct.2	p_val_adj
RASGEF1B	0	2.7157	0.984	0.434	0
AP006565.1	0	2.38509	0.867	0.003	0
SLC26A3	0	1.96021	0.798	0.039	0
FOSB	3.51132029014841e-165	1.33128	0.783	0.39	8.74880563493378e-161
MTRNR2L12	8.63403057979952e-170	1.18098	0.984	0.928	2.15125505926285e-165
AL450992.3	1.36274994205292e-90	0.945061	0.375	0.079	3.39542775561906e-86
AL627171.2	1.45847881224226e-39	0.92664	0.429	0.222	3.63394580858282e-35
AC020916.1	1.55827832384909e-88	0.920485	0.639	0.332	3.88260627170239e-84
IL1B	8.60740796496025e-51	0.908047	0.335	0.12	2.1446217685495e-46
DUSP1	1.30485428674253e-149	0.873497	0.953	0.857	3.25117494084769e-145
FOS	4.10501173507083e-145	0.852486	0.99	0.95	1.02280472391025e-140
JUN	1.4015337296939e-86	0.826291	0.906	0.744	3.49206144090533e-82
KLF6	1.70937214874856e-92	0.79918	0.865	0.669	4.25907164582192e-88
MTRNR2L8	1.43977683061096e-94	0.793874	0.382	0.077	3.58734795115026e-90
EGR1	1.17534744381995e-30	0.767394	0.477	0.306	2.9284956910218e-26
ANXA1	8.92826171773359e-50	0.710969	0.835	0.738	2.2245656895905e-45
ADAMTSL4-AS1	5.97675991579517e-53	0.709376	0.543	0.291	1.48916950061952e-48
TEX14	4.5204382092607e-26	0.663334	0.613	0.465	1.1263123842194e-21
CD83	4.68567041495866e-50	0.63511	0.796	0.614	1.1674816405911e-45
CXCL8	4.06699555797913e-45	0.633419	0.876	0.772	1.01333261322608e-40
AC007952.4	1.05987135188814e-35	0.628556	0.571	0.383	2.64077546036449e-31
KLF4	2.69076486671614e-48	0.596374	0.518	0.289	6.70430974190994e-44
AL355075.4	6.79763981462339e-20	0.580797	0.314	0.183	1.69369993621156e-15
RPS29	8.30790968743719e-120	0.576766	0.973	0.957	2.06999877772185e-115
CCL3	1.55127566284872e-33	0.575648	0.173	0.041	3.86515844155387e-29
EREG	2.28646125603938e-21	0.574461	0.633	0.501	5.69694686554773e-17
CXCL2	3.68642559139128e-16	0.573229	0.384	0.272	9.18509800351051e-12
AL691403.1	1.64259131282393e-39	0.570128	0.523	0.311	4.0926805150321e-35
AC022217.3	7.00453409777555e-52	0.56699	0.463	0.22	1.74524971580176e-47
ELF1	3.9820002859048e-57	0.55174	0.884	0.736	9.92155191236041e-53
AC015912.3	3.14420818181556e-27	0.536347	0.553	0.382	7.83410910581164e-23
AL138963.4	3.93231200779044e-28	0.524714	0.485	0.326	9.79774859861066e-24
DUSP6	1.25344810310944e-29	0.515996	0.482	0.297	3.12309129370749e-25
RAB11FIP1	3.34452790692011e-31	0.514937	0.641	0.47	8.33322573288214e-27
FP236383.3	2.13038612552979e-39	0.510569	0.325	0.132	5.30807007037003e-35
EMP1	3.07114397926802e-28	0.49612	0.288	0.139	7.65206233874419e-24
AC103591.3	1.80755855338878e-36	0.494324	0.282	0.111	4.50371289162348e-32
FNDC3B	6.87172958168124e-36	0.483701	0.89	0.803	1.7121601425717e-31
MALAT1	7.11951203490511e-22	0.475533	1	1	1.77389761861696e-17
NAMPT	1.19462945965282e-44	0.469626	0.991	0.975	2.97653876167098e-40
FCAR	7.53011959931398e-27	0.461933	0.709	0.577	1.87620459936507e-22
ENSA	3.51645061144813e-30	0.45357	0.702	0.545	8.76158834348417e-26
AC012447.1	5.51079336680727e-27	0.446092	0.31	0.157	1.3730692752737e-22
PNPLA8	3.7628242959818e-28	0.445836	0.688	0.534	9.37545301586826e-24
NEAT1	3.64904256021309e-44	0.444602	0.998	0.997	9.09195444302693e-40
JARID2	6.98011114466623e-31	0.44399	0.973	0.939	1.73916449280504e-26
HECW2	1.34415875070145e-43	0.441901	0.228	0.056	3.34910594324772e-39
RPS10	5.43785542125736e-37	0.4347	0.425	0.223	1.35489605676048e-32
CCDC200	1.70112880021691e-24	0.433709	0.494	0.33	4.23853251862045e-20
PPP1R15A	1.64204174507672e-35	0.431983	0.813	0.692	4.09131121203316e-31
FNDC3A	4.17759458324885e-15	0.426422	0.475	0.351	1.04088946636228e-10
AHR	2.76341578819501e-25	0.421945	0.601	0.432	6.88532677786668e-21
RGS2	8.35099376005522e-24	0.42164	0.693	0.544	2.08073360525536e-19
KMT2E-AS1	7.24711207216473e-36	0.421532	0.36	0.17	1.80569044390056e-31
BEST1	1.12241826111406e-14	0.41649	0.62	0.533	2.7966173393918e-10
CTNNB1	1.75445318757791e-27	0.415457	0.8	0.676	4.37139556216913e-23
OOEP	1.11986136245253e-57	0.411437	0.22	0.029	2.79024657068673e-53
LINC00910	2.8422999162482e-24	0.400117	0.389	0.227	7.08187447132402e-20
WDR74	1.54941047761946e-18	0.399364	0.387	0.252	3.86051114603665e-14
RBFOX1	9.2831819637053e-50	0.395924	0.201	0.029	2.31299761807681e-45
DOCK4	2.9041924006771e-16	0.392609	0.581	0.463	7.23608578552707e-12
ARHGAP26	1.37189682284574e-30	0.392492	0.905	0.801	3.41821812380244e-26
JMJD1C	2.32244516025692e-22	0.387977	0.789	0.685	5.78660436129614e-18
GPR183	6.36733971436363e-23	0.386343	0.623	0.482	1.58648636323084e-18
RMRP	5.02745786855281e-23	0.382505	0.161	0.053	1.25264140252862e-18
CDC42SE2	3.66776716284035e-21	0.381546	0.674	0.527	9.13860866293301e-17
KLF2	8.55962269904418e-29	0.380731	0.473	0.285	2.13271559169385e-24
VIM-AS1	1.10199247678129e-26	0.378013	0.39	0.22	2.74572445514827e-22
STK17B	9.1831122743452e-27	0.376088	0.868	0.785	2.28806425427585e-22
TNFAIP3	5.4577978462519e-15	0.375775	0.297	0.187	1.35986491137212e-10
ACSL1	1.34293238190935e-13	0.368643	0.555	0.431	3.34605032276534e-09
LRRFIP1	2.29565082473918e-32	0.368486	0.955	0.922	5.71984359492014e-28
AGTPBP1	2.38293306204037e-24	0.366766	0.815	0.707	5.93731601737978e-20
PRKAG2	9.71045460705911e-21	0.36553	0.881	0.812	2.41945686989485e-16
NR4A2	4.7276940193085e-22	0.362976	0.435	0.279	1.17795224185091e-17
ZSWIM6	5.66702965517172e-16	0.359967	0.804	0.711	1.41199710888259e-11
ATP11B	1.26065469357354e-18	0.357587	0.754	0.655	3.14104723450784e-14
DMXL2	5.08207674299123e-14	0.356999	0.657	0.545	1.26625024128369e-09
ATP2B1-AS1	8.14482527468603e-30	0.356759	0.958	0.914	2.02936466544077e-25
AC007384.1	4.32723965623429e-19	0.356437	0.286	0.158	1.07817503274733e-14
ATP2B1	2.04934098283002e-27	0.355115	0.992	0.97	5.10613799281927e-23
MBNL1	1.91382100534935e-20	0.354603	0.745	0.63	4.76847641692845e-16
SMAD3	5.38150899219745e-17	0.353153	0.786	0.693	1.34085678049592e-12
SGK1	5.51399792597151e-20	0.35272	0.628	0.483	1.37386772323506e-15
ZEB2	2.88784855456763e-20	0.352487	0.956	0.909	7.19536345856071e-16
HFM1	2.28811195558705e-37	0.349938	0.147	0.019	5.7010597485407e-33
DENND4C	2.73011810503777e-15	0.347726	0.484	0.361	6.80236227051211e-11
LINC01619	1.53863696223827e-18	0.347615	0.732	0.6	3.83366785511288e-14
LINC00877	8.4387901714182e-25	0.346029	0.198	0.075	2.10260895911056e-20
LUCAT1	1.39001920533499e-12	0.344105	0.688	0.589	3.46337185201267e-08
FOXO3	1.31238847277266e-18	0.343584	0.806	0.708	3.26994711876035e-14
TRIB1	1.23351690707258e-19	0.341762	0.487	0.34	3.07343072566204e-15
GAB2	8.55325109811416e-22	0.340193	0.896	0.824	2.13112804360612e-17
FAM107B	2.38489701147987e-17	0.339356	0.842	0.745	5.94220939380323e-13
KMT2C	1.93110833925142e-24	0.338858	0.872	0.776	4.81154953807884e-20
TET2	2.23714769385003e-18	0.338379	0.729	0.622	5.57407719399673e-14
PTK2B	2.62309239194609e-21	0.338321	0.787	0.689	6.53569700377288e-17
IL1RAP	2.94498583754514e-13	0.338024	0.521	0.412	7.33772671282748e-09
RBM47	2.46945777523079e-20	0.337379	0.786	0.659	6.15290099276503e-16
UBAP1	1.01508960687669e-19	0.336259	0.656	0.527	2.52919726449395e-15
ESYT2	2.93954765318523e-17	0.33617	0.759	0.664	7.32417693267633e-13
RFX2	4.17807026515053e-15	0.333302	0.552	0.426	1.04100798726491e-10
HCAR3	7.22661781475087e-20	0.332252	0.302	0.169	1.80058409472333e-15
STK10	1.29806043112784e-20	0.331185	0.927	0.892	3.23424737019813e-16
TMX4	2.33652220585316e-09	0.328566	0.232	0.156	5.82167872810374e-05
TLE4	1.42312268059731e-16	0.327298	0.581	0.453	3.54585247097626e-12
P4HA1	5.08466989330646e-11	0.326699	0.83	0.747	1.26689635061624e-06
TNFAIP6	1.13226925858442e-12	0.324714	0.116	0.048	2.82116208468894e-08
RLF	1.29101453152767e-16	0.324604	0.656	0.541	3.21669180675435e-12
ARIH1	4.77582787410063e-17	0.323944	0.653	0.524	1.18994527311091e-12
SIK3	1.3100407038361e-22	0.32319	0.794	0.672	3.26409741767802e-18
RGCC	1.35794527005704e-15	0.323102	0.739	0.628	3.38345643487413e-11
TSC22D3	3.4253035046611e-14	0.321714	0.533	0.411	8.53448621221361e-10
WDR45B	4.16756556923972e-20	0.321126	0.743	0.626	1.03839063723177e-15
MT-ND6	9.46845666865079e-16	0.319925	0.409	0.282	2.35916066356103e-11
ANKRD28	1.822782931962e-28	0.316486	0.194	0.063	4.54164595327653e-24
FYN	1.12893559002187e-11	0.315315	0.662	0.556	2.81285591609848e-07
MXI1	1.30726245520833e-15	0.31307	0.835	0.754	3.25717513339708e-11
SAMSN1	1.29385727904641e-17	0.31283	0.858	0.796	3.22377479647203e-13
ZFAND3	5.00127385089836e-15	0.310441	0.829	0.748	1.24611739268983e-10
RHOB	1.71748508207685e-14	0.3101	0.449	0.32	4.27928583050269e-10
IER2	3.48324748123059e-12	0.309939	0.784	0.716	8.67885942423414e-08
SLC38A2	7.93952551903362e-14	0.309766	0.382	0.268	1.97821217832242e-09
MAPK6	1.26106395304039e-14	0.309121	0.53	0.411	3.14206694539544e-10
AAK1	1.35663881594086e-15	0.307636	0.692	0.568	3.38020127379825e-11
NFAT5	3.42058675668197e-13	0.306794	0.555	0.444	8.5227339629488e-09
EIF4G3	1.92194654808069e-16	0.305435	0.626	0.501	4.78872201919785e-12
MAP2K1	2.6170958214549e-17	0.304223	0.585	0.452	6.52075594873704e-13
PRKCE	3.89542987358664e-08	0.303145	0.396	0.313	0.000970585
AGFG1	2.44947410357669e-12	0.302955	0.888	0.828	6.10310967647168e-08
FGD4	2.6861935364653e-15	0.301306	0.418	0.285	6.69291981545695e-11
EAF1	4.83558500654344e-16	0.300046	0.548	0.412	1.20483436023036e-11
AC009226.1	1.57605488841757e-17	0.299836	0.151	0.059	3.92689835998122e-13
DENND4A	1.77244866792229e-12	0.299289	0.481	0.372	4.41623310099518e-08
GBE1	3.49464287607546e-10	0.297333	0.707	0.626	8.70725219002961e-06
GPCPD1	3.71994863969734e-20	0.297307	0.936	0.874	9.26862403066989e-16
EIF2AK3	2.11118230381554e-13	0.295392	0.48	0.357	5.26022182818681e-09
RUNX1	2.36278758592264e-13	0.294436	0.704	0.608	5.88712154908486e-09
NEDD9	4.68004400326237e-12	0.293495	0.601	0.493	1.16607976385285e-07
GLUD1	6.82568676554383e-11	0.290964	0.335	0.237	1.7006881145029e-06
BIRC6	1.50926104847974e-17	0.29053	0.676	0.55	3.76047482839211e-13
CMIP	2.42077752961695e-13	0.28986	0.749	0.653	6.0316092927936e-09
ELL2	2.80131239321074e-12	0.288901	0.762	0.67	6.97974995892388e-08
SPAG9	3.97293434152094e-13	0.287712	0.851	0.785	9.89896320533359e-09
ANKRD12	1.03830737528776e-14	0.286624	0.677	0.56	2.58704665626699e-10
CD53	7.79614636355855e-14	0.286127	0.662	0.558	1.94248782794425e-09
MT-ND2	4.44829091518232e-27	0.286	0.993	0.988	1.10833616442683e-22
TBC1D22A	6.12248607806194e-11	0.285886	0.707	0.61	1.52547863120991e-06
ATP9B	2.51792925491434e-13	0.285742	0.633	0.522	6.27367253154458e-09
MAP3K2	4.14024461716077e-18	0.285423	0.888	0.817	1.03158334881178e-13
NFKBIZ	6.95185757908579e-14	0.285157	0.575	0.446	1.73212483440502e-09
ZNF292	1.85982524006821e-17	0.285043	0.782	0.676	4.63394056815394e-13
MAML2	1.50810234846376e-06	0.284932	0.443	0.368	0.0375759
AC009522.1	1.28549379456294e-14	0.284458	0.281	0.17	3.20293633853303e-10
CDK14	5.99828404377968e-12	0.284252	0.458	0.345	1.49453245234815e-07
MED13L	1.20220509945192e-16	0.283905	0.787	0.688	2.99541422579441e-12
DOCK8	1.3409215614565e-07	0.282584	0.708	0.647	0.00334104
PHF21A	3.16900852161587e-10	0.282496	0.58	0.48	7.8959016324581e-06
NFKBIA	3.34901733773817e-15	0.282479	0.806	0.724	8.34441159870843e-11
PHLPP1	2.36741505196542e-12	0.279283	0.29	0.189	5.89865134347703e-08
EPB41L3	3.64403415225347e-10	0.276598	0.71	0.639	9.07947549375474e-06
MT-ND3	3.55051693468274e-28	0.276152	0.999	0.997	8.84646799445551e-24
RAB8B	7.31787731901589e-14	0.275968	0.804	0.735	1.823322312806e-09
RAB1A	1.42898949692318e-12	0.275568	0.733	0.645	3.56047023053379e-08
HIF1A	2.90205763905857e-20	0.274929	0.99	0.974	7.23076681347835e-16
BTAF1	1.30932460004314e-12	0.273895	0.617	0.516	3.26231317346749e-08
FAM13A	3.44658795229516e-11	0.272707	0.57	0.455	8.58751854193863e-07
MT-ND4L	3.69522109926595e-14	0.272571	0.948	0.916	9.20701289093105e-10
KDM2A	4.69399233596246e-14	0.272025	0.774	0.69	1.16955513042841e-09
MET	1.08123246800855e-06	0.270282	0.176	0.118	0.02694
NABP1	2.83187331467168e-09	0.269743	0.356	0.265	7.05589555083595e-05
MIR222HG	3.09957950051016e-21	0.268566	0.164	0.059	7.7229122834711e-17
AC253572.2	9.92835365380259e-16	0.267639	0.249	0.14	2.47374859638145e-11
CD109	2.05284038665576e-11	0.267026	0.358	0.257	5.11485710739148e-07
VCAN	2.26671863553137e-09	0.266406	0.961	0.939	5.64775615228995e-05
RNF24	5.03147723899959e-09	0.26561	0.548	0.457	0.000125364
NFKB1	2.29996041049609e-10	0.264941	0.339	0.242	5.73058135879205e-06
ARHGEF40	8.46899451513778e-10	0.264542	0.241	0.161	2.11013467339173e-05
PHLDA1	1.02627270682061e-07	0.264397	0.225	0.154	0.00255706
PTPRJ	1.64026108909873e-07	0.263879	0.514	0.43	0.00408687
EP300	7.13081878045753e-12	0.262489	0.502	0.386	1.7767148073388e-07
HCAR2	2.08416976353997e-14	0.262216	0.217	0.118	5.19291738283619e-10
TLR4	1.18790815511867e-08	0.261793	0.382	0.291	0.000295979
ATP13A3	3.66822015519097e-10	0.261714	0.751	0.672	9.13973733867381e-06
PPP1CB	1.82023273229195e-15	0.261691	0.743	0.64	4.53529187577862e-11
NUMB	3.9000592271505e-12	0.261591	0.715	0.63	9.71738757036819e-08
SBF2	4.05732771313479e-10	0.26094	0.748	0.667	1.01092377300467e-05
BCLAF1	2.31724806813711e-12	0.260803	0.461	0.349	5.77365528657042e-08
ARHGEF3	6.51746112521537e-06	0.260741	0.255	0.193	0.162389
PLCG2	1.82110423542325e-12	0.260505	0.262	0.162	4.53746331298058e-08
ZFC3H1	3.68531307677345e-10	0.259175	0.468	0.371	9.18232606208874e-06
NFXL1	4.03071534105581e-06	0.258589	0.616	0.554	0.100429
MT-CO1	1.33794040347533e-32	0.258281	1	0.999	3.33361230929912e-28
FBXO11	4.00102496427676e-12	0.256802	0.509	0.393	9.96895380099198e-08
ALDH1A2	2.59757142967454e-11	0.256412	0.35	0.247	6.4721089741771e-07
ASH1L	1.77655891821263e-10	0.256101	0.539	0.434	4.4264742006186e-06
AKAP13	1.33044904611992e-10	0.255835	0.621	0.508	3.3149468433124e-06
MCTP1	1.20970708365957e-12	0.255279	0.318	0.212	3.01410616964619e-08
SERPINB9	0.00173732	0.255099	0.335	0.294	1
MECP2	1.60555462702271e-10	0.253157	0.748	0.664	4.00039990868978e-06
CXCL3	1.98568389960702e-08	0.251147	0.278	0.197	0.000494753
OXSR1	8.2177058665988e-11	0.251059	0.664	0.561	2.04752359372176e-06
NCOR2	2.40330649083352e-11	0.250957	0.799	0.74	5.98807845256081e-07
LIMD1	1.15799406513975e-07	0.250792	0.612	0.535	0.00288526
PFDN1	1.20995151673139e-11	0.250554	0.532	0.427	3.01471519908793e-07
SH3RF3	3.13283010597814e-06	0.25041	0.476	0.397	0.0780576
EMP3	1.75713013238899e-20	-0.252668	0.964	0.98	4.3780654378604e-16
HLA-DQB1	2.07019925623158e-09	-0.255005	0.797	0.84	5.1581084668266e-05
S100A9	0.0004262	-0.2569	0.934	0.928	1
HLA-DMA	6.99022219588809e-11	-0.263456	0.704	0.754	1.74168376232748e-06
IFITM2	0.000333534	-0.268057	0.464	0.512	1
FCER1G	3.92568466247897e-17	-0.268331	0.908	0.929	9.78123590503261e-13
FCGRT	9.59368294048173e-15	-0.27002	0.601	0.685	2.39036204145043e-10
RPS5	1.82700793229244e-24	-0.272777	0.931	0.958	4.55217296409984e-20
HLA-DRA	1.66792867808822e-12	-0.279283	0.969	0.982	4.1558110943246e-08
GSTP1	2.21230494597892e-20	-0.282489	0.885	0.93	5.51217900340108e-16
CDKN1C	0.00359797	-0.284966	0.178	0.211	1
CFD	4.97003699341897e-10	-0.285948	0.511	0.572	1.23833441728027e-05
IFITM3	6.32771487475123e-05	-0.290098	0.45	0.505	1
CD68	3.57736537538047e-23	-0.290232	0.902	0.932	8.91336356929799e-19
UBE2M	6.63756653198342e-16	-0.297482	0.476	0.573	1.65381607710899e-11
FCN1	3.13760375208176e-27	-0.299053	0.964	0.965	7.81765350868692e-23
LGALS3	1.42840579138582e-22	-0.327744	0.904	0.927	3.5590158698169e-18
IFI30	3.65639808705452e-32	-0.331844	0.987	0.997	9.11028147370503e-28
CST3	3.71124493429157e-38	-0.333239	0.969	0.986	9.24693787828087e-34
NPC2	6.29412686224804e-27	-0.340583	0.833	0.888	1.56824464899772e-22
HLA-DPA1	1.11767682201237e-12	-0.343714	0.842	0.886	2.78480356972602e-08
HLA-DRB5	3.0829739105949e-13	-0.343755	0.407	0.51	7.68153779563825e-09
HLA-DRB1	3.86697418652605e-11	-0.35258	0.898	0.92	9.6349528831483e-07
CYBA	3.83107621081878e-39	-0.352925	0.944	0.975	9.54550948687607e-35
SERPINA1	1.94564531360844e-17	-0.367729	0.792	0.842	4.84776986338679e-13
MBD2	1.58703499863355e-27	-0.40915	0.476	0.607	3.95425640259534e-23
HLA-C	1.48014308770343e-62	-0.419228	0.989	0.992	3.68792451732186e-58
TIMP1	1.13438891554628e-12	-0.42296	0.964	0.968	2.82644342197511e-08
CD74	1.2507038053283e-36	-0.423534	0.993	0.997	3.11625360135599e-32
JUND	6.19690991279766e-32	-0.447844	0.974	0.98	1.54402207387267e-27
DDIT4	2.19673838625889e-33	-0.577047	0.785	0.825	5.47339336320264e-29

## Sheet: Mono_PBMC2_12M_vs_PBMC2_fresh_s
	p_val	avg_log2FC	pct.1	pct.2	p_val_adj
IL1B	3.45091574649409e-122	1.55675	0.511	0.12	8.59830167396466e-118
FOSB	2.21130435886478e-190	1.49329	0.831	0.39	5.50968594054749e-186
DUSP1	5.73798027988881e-223	1.32628	0.97	0.857	1.4296751665371e-218
FOS	1.87842094862569e-215	1.20403	0.992	0.95	4.68027363559576e-211
KLF6	2.18837308175378e-161	1.17059	0.918	0.669	5.45255037049771e-157
ANXA1	1.09570194607299e-118	1.14968	0.898	0.738	2.73005096883547e-114
AC020916.1	3.29479899441549e-126	1.12538	0.724	0.332	8.20932117448563e-122
CCL3	1.31990530563795e-85	1.10002	0.315	0.041	3.2886760595275e-81
MTRNR2L12	6.0194325646716e-171	1.08674	0.989	0.928	1.49980181781357e-166
JUN	5.59685671936918e-113	1.07115	0.925	0.744	1.39451282019802e-108
AL138963.4	3.60350019499495e-44	1.05733	0.535	0.326	8.97848108584942e-40
CXCL8	9.99945450585398e-88	1.03365	0.902	0.772	2.49146408467858e-83
CXCL2	1.24667555117317e-40	1.03272	0.479	0.272	3.10621680330308e-36
KLF4	2.84981657977813e-100	0.909043	0.652	0.289	7.10060299017518e-96
AL450992.3	8.43572466656443e-84	0.871148	0.378	0.079	2.10184515792119e-79
CXCL3	4.65655898674327e-33	0.842161	0.389	0.197	1.16022823713695e-28
DUSP6	1.34436518712826e-74	0.837122	0.62	0.297	3.34962030024876e-70
CCDC200	2.79545215909846e-50	0.762529	0.577	0.33	6.96514859960973e-46
KLF2	5.1555038544899e-78	0.751981	0.622	0.285	1.2845453403847e-73
PPP1R15A	1.31703293258084e-84	0.734526	0.878	0.692	3.28151925481841e-80
NFKBIA	2.72772920284647e-61	0.712297	0.878	0.724	6.79641008181226e-57
AL691403.1	1.8973897671657e-58	0.703697	0.592	0.311	4.72753634387006e-54
EMP1	4.80434163558152e-56	0.682017	0.387	0.139	1.19704976192149e-51
AC015912.3	1.56332540994942e-38	0.661767	0.592	0.382	3.89518159142998e-34
EGR1	4.32908407356277e-26	0.642739	0.485	0.306	1.0786345877689e-21
CD83	3.5717900212022e-47	0.617334	0.81	0.614	8.89947201682741e-43
RGS2	1.31547071871252e-45	0.573966	0.761	0.544	3.27762684274411e-41
RAB11FIP1	2.83295032048148e-39	0.56928	0.685	0.47	7.05857901851166e-35
PHLDA1	8.69828858179889e-28	0.5383	0.325	0.154	2.16726558304101e-23
RGCC	2.63705324066179e-32	0.531448	0.777	0.628	6.57048185443293e-28
EREG	1.43480106928693e-23	0.51474	0.661	0.501	3.57495034423532e-19
HCAR3	5.01910982906267e-37	0.512233	0.373	0.169	1.25056140500925e-32
TRIB1	9.06382717532188e-38	0.507932	0.564	0.34	2.2583431790032e-33
SGK1	8.92223408826368e-38	0.497843	0.7	0.483	2.22306384543178e-33
OTUD1	2.52949891435867e-32	0.497783	0.379	0.185	6.30249949501607e-28
RPS29	1.83629409303095e-80	0.494646	0.975	0.957	4.57531036219591e-76
RPS10	1.12850749675659e-44	0.475892	0.474	0.223	2.81178927891871e-40
ANKRD28	1.75204175688398e-51	0.464877	0.271	0.063	4.36538724145213e-47
RHOB	3.28884306471905e-25	0.44875	0.513	0.32	8.19448138005399e-21
TUBA1A	3.49052801779856e-22	0.448019	0.485	0.319	8.6969996091469e-18
LMNA	1.17984891251322e-22	0.447794	0.569	0.411	2.93971155041795e-18
FCAR	2.97068961564938e-30	0.445667	0.752	0.577	7.40177024635199e-26
HCAR2	4.00114609731651e-36	0.441734	0.306	0.118	9.96925561607381e-32
TNFAIP3	1.18967905745093e-26	0.437791	0.363	0.187	2.96420433954474e-22
TMX4	2.92240595849831e-17	0.436908	0.28	0.156	7.2814666861944e-13
TSC22D3	6.99608839813038e-25	0.435618	0.592	0.411	1.74314538527816e-20
SERPINB2	3.63882003096965e-10	0.429835	0.335	0.232	9.06648398916397e-06
ELF1	9.01246218497061e-33	0.429684	0.868	0.736	2.24554507800728e-28
AHR	5.44781741451784e-29	0.426819	0.639	0.432	1.35737818700126e-24
RRP12	2.90156731053515e-24	0.422613	0.42	0.243	7.22954511092939e-20
HECW2	1.48245055562413e-40	0.417421	0.228	0.056	3.69367380439308e-36
ARHGEF40	2.06667209301706e-26	0.411365	0.326	0.161	5.14932018696131e-22
LINC00877	4.348706619498e-33	0.41112	0.234	0.075	1.08352374131412e-28
DDT	5.92120856067797e-33	0.411087	0.573	0.357	1.47532832497852e-28
NFKBIZ	2.4449328799599e-26	0.407915	0.635	0.446	6.09179476370809e-22
ATP2B1-AS1	1.84896802452e-35	0.387107	0.965	0.914	4.60688872989404e-31
AC007384.1	2.1442970142035e-28	0.385121	0.339	0.158	5.34273044058943e-24
TNFAIP6	5.92162272137808e-22	0.380181	0.155	0.048	1.47543151725856e-17
ADAMTSL4-AS1	3.27285474852844e-19	0.379894	0.451	0.291	8.15464489143346e-15
ENSA	1.28597755360303e-22	0.376631	0.7	0.545	3.20414167255731e-18
TEX14	3.40014692071509e-10	0.362738	0.571	0.465	8.47180606765372e-06
GPR183	9.04087933989415e-17	0.358234	0.614	0.482	2.25262549632803e-12
ARL4A	6.47549068229461e-18	0.355223	0.461	0.322	1.61343325840052e-13
GLUD1	1.31471929944111e-18	0.351205	0.387	0.237	3.27575460648748e-14
AL355075.4	1.43785105581151e-10	0.350407	0.283	0.183	3.58254969065996e-06
AC022217.3	5.53001786890692e-22	0.34689	0.386	0.22	1.37785925221685e-17
AC009226.1	1.67372087039784e-30	0.345005	0.202	0.059	4.17024292068326e-26
NR4A2	6.38993384365072e-23	0.342229	0.455	0.279	1.59211591648401e-18
MBNL1	1.60455633438562e-18	0.337278	0.761	0.63	3.99791256275522e-14
DUSP2	3.93698834161655e-12	0.33419	0.297	0.189	9.8094001519718e-08
CCL3L1	1.59168304315454e-21	0.326977	0.129	0.033	3.96583747032386e-17
VIM-AS1	3.93327929706713e-20	0.322498	0.378	0.22	9.80015869657246e-16
CD44	1.56000122325609e-26	0.319183	0.944	0.907	3.88689904786488e-22
CITED2	2.13804255618726e-13	0.319103	0.493	0.354	5.32714683299617e-09
RFX2	2.9279981719491e-13	0.318191	0.562	0.426	7.29540024522838e-09
TREM1	6.58767731977492e-21	0.312813	0.861	0.75	1.64138568099512e-16
AC044849.1	5.9822114349794e-47	0.312711	0.164	0.012	1.49052780113947e-42
TUBB4B	6.59447902246028e-20	0.31228	0.451	0.281	1.6430803932362e-15
EFCAB2	3.32349224374575e-26	0.292729	0.189	0.06	8.28081327451691e-22
KMT2E-AS1	2.70802987661589e-20	0.292441	0.319	0.17	6.74732724057615e-16
NFKB1	3.11872341850709e-12	0.286731	0.359	0.242	7.77061126955226e-08
RPL38	9.83285535910859e-31	0.286201	0.969	0.951	2.4499542412755e-26
PTAFR	3.91388879426929e-21	0.285649	0.276	0.13	9.75184531980135e-17
IER2	3.50864363203651e-12	0.280298	0.811	0.716	8.74213647358217e-08
AKIRIN2	4.49551137243971e-14	0.275947	0.566	0.421	1.12010161355708e-09
AC073332.1	1.10110454636649e-19	0.273931	0.297	0.152	2.74351208772674e-15
CTNNB1	2.36472386258529e-12	0.271814	0.777	0.676	5.89194597601751e-08
AC009522.1	6.05585109821252e-17	0.271417	0.303	0.17	1.50887585963063e-12
RFLNB	1.24521957571269e-10	0.270899	0.445	0.324	3.10258909484574e-06
MT-ATP6	1.1612534988619e-17	0.266568	0.996	0.992	2.89337921776431e-13
AL133415.1	5.4530583389418e-05	0.257053	0.605	0.544	1
CUBN	2.23923562059711e-24	0.251634	0.19	0.063	5.57927947227975e-20
HLA-C	8.04703354553569e-23	-0.251269	0.99	0.992	2.00499887820567e-18
CEBPB	5.51560803137847e-12	-0.261301	0.961	0.953	1.37426889709826e-07
FOXK2	6.99096169938071e-09	-0.262403	0.455	0.522	0.000174187
Supplemental Data 3B - PBMC2_Single_Cell_DEGs: Monocytes 12 months
SERPINA1	1.55246310030042e-11	-0.275663	0.821	0.842	3.86811706070853e-07
IFITM3	0.0067209	-0.276351	0.481	0.505	1
WSB1	7.13337924044941e-07	-0.307359	0.833	0.831	0.0177735
HLA-DRB5	5.15047817224748e-09	-0.311472	0.434	0.51	0.000128329
CD74	1.49929882856171e-18	-0.315384	0.993	0.997	3.73565296124437e-14
DDIT4-AS1	6.18357578326108e-19	-0.334924	0.161	0.286	1.54069974215733e-14
UBE2M	8.09470284324489e-16	-0.341891	0.491	0.573	2.0168761604229e-11
HILPDA	1.2697026512676e-05	-0.392304	0.73	0.722	0.316359
JUND	3.49792126215867e-27	-0.458158	0.988	0.98	8.71542061679453e-23
HIF1A-AS3	2.16822900891203e-24	-0.471922	0.308	0.464	5.4023593986052e-20
MBD2	1.25412831866491e-38	-0.540752	0.445	0.607	3.1247861187855e-34
DDIT4	1.82797701891625e-80	-1.01828	0.7	0.825	4.55458754033173e-76
MT-ATP8	2.68585495628329e-123	-1.12041	0.713	0.886	6.69207620907544e-119

## Sheet: NK_PBMC2_6M_vs_PBMC2_fresh_sig_
Supplemental Data 3C - PBMC2_Single_Cell_DEGs: NK cells 6 months
	p_val	avg_log2FC	pct.1	pct.2	p_val_adj
RASGEF1B	1.93022824519956e-129	2.4381	0.785	0.105	4.80935669573921e-125
AP006565.1	1.54657927261933e-82	1.77165	0.472	0	3.85345691565833e-78
SLC26A3	3.23252344576036e-61	1.37169	0.386	0.01	8.05415541745651e-57
FOS	2.78991086485325e-21	1.16463	0.507	0.243	6.95134191086837e-17
MTRNR2L12	2.25023537794009e-36	0.886372	0.97	0.953	5.60668646767553e-32
MTRNR2L8	1.83171412959977e-21	0.832579	0.285	0.076	4.56389892531079e-17
AL627171.2	4.58681406794757e-10	0.812983	0.296	0.146	1.14285059316982e-05
DENND4A	1.23518597398522e-15	0.768043	0.433	0.23	3.07758937278158e-11
CMIP	2.83476564583883e-08	0.718324	0.537	0.391	0.00070631
JUN	8.98261694120504e-14	0.714444	0.535	0.315	2.23810883707065e-09
CNOT6L	3.82512507758111e-12	0.699816	0.599	0.412	9.5306816433011e-08
ZEB2	3.27587159115709e-18	0.68969	0.798	0.632	8.162161656527e-14
PPP1R16B	2.67674892060898e-10	0.678384	0.593	0.412	6.66938761058933e-06
RMRP	7.56370585310021e-07	0.674202	0.121	0.043	0.0188457
RABGAP1L	4.49507668332949e-07	0.663516	0.544	0.421	0.0111999
NEAT1	9.83338792887991e-13	0.660603	0.604	0.418	2.45008693635972e-08
SIK3	2.33990681838422e-11	0.65468	0.532	0.352	5.83011182868611e-07
ATXN1	9.35349639364819e-09	0.639214	0.319	0.183	0.000233052
PPP1R15A	1.22988301049117e-09	0.637481	0.387	0.23	3.0643765089398e-05
AKT3	3.93374334788198e-10	0.630662	0.465	0.296	9.80131492558275e-06
TNRC6B	2.0179244861002e-07	0.626088	0.502	0.368	0.00502786
NFKBIA	1.29710743304261e-06	0.622499	0.565	0.463	0.0323187
CELF2	3.35056749211176e-10	0.622031	0.739	0.633	8.34827396334565e-06
LINC01619	4.8938682287847e-05	0.621557	0.384	0.285	1
MALAT1	1.92516209267911e-42	0.620663	1	1	4.79673387011926e-38
XCL1	0.0220665	0.605415	0.102	0.066	1
HFM1	9.25243320949506e-13	0.599007	0.111	0.013	2.30533625847779e-08
WWOX	0.241082	0.595536	0.217	0.193	1
RUNX1	0.000575215	0.591018	0.264	0.188	1
DUSP1	1.60043106757947e-16	0.579657	0.62	0.397	3.987634047981e-12
PRKCH	4.31212676791671e-10	0.579386	0.813	0.722	1.07440950549413e-05
RASA3	1.51675962823939e-06	0.577212	0.66	0.543	0.0377916
CBLB	1.11543025056164e-09	0.573858	0.694	0.558	2.77920601229937e-05
CLASP1	7.30794758193078e-06	0.57242	0.285	0.182	0.182085
FAM53B	2.63085152973181e-05	0.570522	0.324	0.223	0.655503
ARHGAP26	4.14307567262433e-05	0.56992	0.371	0.275	1
PCNX1	1.67857988557803e-07	0.56527	0.327	0.198	0.00418235
CITED2	9.08015411096085e-10	0.564205	0.329	0.175	2.26241119828701e-05
NFKB1	8.67355776885098e-09	0.56276	0.437	0.294	0.00021611
SIPA1L1	3.05475914804798e-05	0.552922	0.347	0.251	0.761124
STAT4	5.90614659968725e-11	0.552148	0.738	0.59	1.47157548677808e-06
SKI	2.94588966433736e-05	0.549468	0.194	0.111	0.733998
ARID1B	1.30218296352031e-05	0.544713	0.407	0.294	0.324452
CHD1	4.42361922275211e-09	0.542456	0.533	0.379	0.000110219
SMYD3	0.0104661	0.538576	0.331	0.272	1
GSE1	6.25836325907504e-06	0.538131	0.252	0.146	0.155933
ESYT2	2.7380054663057e-07	0.53763	0.588	0.449	0.00682201
CCSER2	2.37581350344926e-09	0.534129	0.46	0.296	5.91957692519418e-05
VAV3	9.23174744795377e-06	0.527555	0.442	0.323	0.230018
CDK17	3.28727941943638e-09	0.522196	0.514	0.35	8.1905854014677e-05
PPP3CC	4.11431063761772e-10	0.510323	0.525	0.354	1.02512163846883e-05
FAM172A	9.65456473515995e-07	0.507363	0.408	0.275	0.0240553
AGTPBP1	2.22041654804685e-08	0.507061	0.496	0.338	0.000553239
RAB8B	1.57817466088886e-08	0.503005	0.535	0.381	0.000393218
ANKRD11	0.000172148	0.499559	0.482	0.387	1
HERC1	3.28237828195668e-06	0.494924	0.433	0.309	0.0817837
KLF6	7.01743283577492e-09	0.491215	0.6	0.439	0.000174846
FAR1	4.31829592800733e-07	0.489955	0.266	0.15	0.0107595
ARL15	0.00437397	0.48753	0.19	0.133	1
FYN	3.71055413772963e-09	0.486552	0.871	0.796	9.24521668956714e-05
BIRC6	7.9828436917598e-05	0.485339	0.44	0.326	1
PTGER4	1.35019243444576e-07	0.483552	0.317	0.186	0.00336414
ARHGAP15	0.000182821	0.482835	0.525	0.418	1
DGKD	1.59678923318838e-07	0.478345	0.296	0.17	0.00397856
SYTL3	3.99794189388745e-08	0.476588	0.824	0.728	0.000996127
FBXL17	0.00266603	0.476277	0.269	0.199	1
USP47	9.57220974441166e-08	0.475248	0.41	0.265	0.00238501
NR4A2	2.09624813138065e-05	0.473231	0.444	0.333	0.522301
ANKRD12	1.31052306423362e-07	0.472445	0.651	0.5	0.0032653
PSME4	2.00261520283313e-07	0.468874	0.412	0.275	0.00498972
COG5	1.79323850854427e-06	0.465608	0.349	0.222	0.0446803
IKZF3	1.64119944620693e-06	0.465277	0.424	0.301	0.0408921
PAN3	6.19724299543206e-05	0.464695	0.364	0.256	1
BTBD9	9.53378264860105e-07	0.463285	0.312	0.19	0.0237544
WDR26	6.27010638621955e-07	0.45993	0.296	0.175	0.0156226
GOLGB1	1.47242530547455e-07	0.459789	0.255	0.137	0.00366869
ZFAND3	7.07387588613323e-07	0.458245	0.463	0.322	0.0176253
SLCO3A1	8.72145088978218e-05	0.455091	0.229	0.143	1
BCLAF1	2.92303829332129e-08	0.455058	0.507	0.35	0.000728304
BCAS3	0.00148092	0.452926	0.187	0.121	1
MAPK8	1.51707712348575e-05	0.449033	0.268	0.169	0.377995
LRBA	0.000219039	0.447747	0.37	0.272	1
ATP11B	3.35569993501375e-06	0.44512	0.387	0.264	0.0836106
RAPGEF1	0.00017936	0.44407	0.35	0.252	1
LYST	3.78380553267264e-08	0.443123	0.56	0.426	0.000942773
RNF19A	3.47568301905832e-06	0.443082	0.498	0.375	0.0866001
CLK1	2.6189137558506e-06	0.442991	0.414	0.286	0.0652529
PLCB1	0.00157662	0.442602	0.342	0.259	1
FTX	0.00329881	0.439473	0.174	0.117	1
UTRN	0.0224993	0.439411	0.546	0.51	1
ZFP36L1	0.000572318	0.4387	0.488	0.395	1
MAML2	0.023573	0.43728	0.183	0.138	1
CCL4	0.0415656	0.435271	0.47	0.444	1
ARIH1	4.95759392699399e-06	0.434386	0.403	0.273	0.123523
USP36	5.97351307799318e-05	0.433893	0.306	0.209	1
RICTOR	2.68703218429747e-05	0.433387	0.451	0.333	0.669501
TNFRSF1B	3.00531987386241e-05	0.432427	0.498	0.386	0.748805
RORA	1.23740556337277e-07	0.432222	0.667	0.532	0.00308312
PLEKHA2	6.7363175059399e-05	0.431777	0.428	0.323	1
LINC00486	1.89133244563911e-07	0.431561	0.121	0.04	0.00471244
SH3KBP1	1.62308667098887e-05	0.431017	0.467	0.352	0.404408
GADD45B	1.98821506424495e-06	0.429894	0.454	0.333	0.0495384
GNG2	2.87507365066571e-06	0.429633	0.794	0.704	0.0716353
TBL1X	1.09006162748588e-07	0.428518	0.241	0.122	0.002716
YTHDC1	1.67763670247088e-07	0.427819	0.472	0.325	0.00418
SLC38A1	1.66746325973974e-06	0.42677	0.597	0.465	0.0415465
HSPA5	0.301815	0.426643	0.569	0.553	1
ID2	2.65594090990813e-07	0.426306	0.456	0.314	0.00661754
KLF12	1.98368148118843e-05	0.425519	0.408	0.296	0.494254
TRPC4AP	1.19213902321438e-07	0.42508	0.373	0.235	0.00297033
CLEC2D	0.00275266	0.424065	0.222	0.158	1
SLC2A3	9.05781252983225e-06	0.423322	0.551	0.441	0.225684
SMCHD1	4.27968689500215e-06	0.422891	0.532	0.412	0.106633
TGFBR3	3.35850158016881e-07	0.422716	0.563	0.431	0.00836804
RPS10	1.59316989672268e-06	0.422274	0.148	0.063	0.0396954
NCALD	0.0215762	0.422118	0.366	0.299	1
CXCR4	1.23002775054684e-06	0.421792	0.694	0.608	0.0306474
MON2	3.40833504363394e-05	0.421652	0.322	0.215	0.849221
YES1	1.05427428619839e-05	0.420556	0.504	0.389	0.262683
FBXO34	8.16447446079032e-06	0.420378	0.285	0.177	0.203426
AL138963.4	2.54862287325572e-07	0.419905	0.234	0.121	0.00635015
WAC	0.000130167	0.419433	0.382	0.278	1
DYRK1A	0.00032212	0.419194	0.343	0.252	1
PAFAH1B1	0.000129535	0.418936	0.417	0.309	1
PPP3R1	7.61847779290436e-07	0.418673	0.387	0.256	0.0189822
ETS1	1.31480395776924e-10	0.418591	0.856	0.777	3.27596554117785e-06
TSPYL2	9.07668862700378e-05	0.417222	0.382	0.275	1
FAM214A	1.35272611725528e-05	0.415962	0.201	0.111	0.337045
FNBP1	5.24828277901392e-07	0.413237	0.671	0.553	0.0130766
ZFAND6	7.341870415691e-06	0.411761	0.296	0.185	0.18293
LPP	0.0102487	0.411313	0.363	0.296	1
AAK1	1.66711151742337e-06	0.410573	0.569	0.429	0.0415378
XRN1	7.27849698639776e-07	0.408288	0.484	0.346	0.0181351
LSM14A	1.72473162446295e-06	0.405856	0.606	0.484	0.0429734
PMAIP1	8.7302093882623e-06	0.405837	0.266	0.162	0.217522
CCL3	0.00094549	0.404357	0.364	0.278	1
PITPNC1	0.00116968	0.404118	0.695	0.622	1
RASGRP1	4.86145693180103e-05	0.403098	0.423	0.318	1
RANBP2	5.87636155283834e-07	0.402231	0.387	0.246	0.0146415
COP1	1.54440211376965e-05	0.396754	0.254	0.153	0.384803
UBR5	1.18166110419475e-05	0.396615	0.275	0.166	0.294423
TAB2	4.98722380023635e-08	0.39613	0.241	0.119	0.00124262
PER1	4.53484741307214e-06	0.395959	0.489	0.368	0.11299
JARID2	0.00140535	0.39493	0.29	0.214	1
PIK3C2A	8.81250307129465e-07	0.394479	0.264	0.15	0.0219572
RAF1	5.97637773407993e-06	0.393597	0.218	0.122	0.148907
TNFAIP3	0.000229901	0.392796	0.493	0.389	1
NPC1	0.000830491	0.392634	0.278	0.201	1
PRKCE	0.000312452	0.391423	0.165	0.096	1
KDM5A	1.02361982026646e-05	0.39121	0.354	0.246	0.255045
RASA2	4.76240324514632e-05	0.390376	0.562	0.455	1
AKAP13	1.7028945706965e-05	0.389807	0.574	0.458	0.424293
ZHX2	2.07200260231901e-05	0.389487	0.245	0.145	0.51626
VPS13B	0.000976694	0.388887	0.266	0.19	1
PRKY	9.73026695125043e-05	0.388855	0.305	0.207	1
FNDC3A	2.72578659503873e-05	0.388061	0.21	0.121	0.679157
EIF3A	8.2437715862093e-06	0.387653	0.34	0.228	0.205402
LINC01138	0.000161963	0.387346	0.359	0.267	1
ZNF331	0.0189679	0.386874	0.461	0.42	1
DDX3Y	4.74190143514974e-06	0.386385	0.347	0.228	0.118149
CHD2	0.000177412	0.386036	0.438	0.339	1
SFMBT2	0.000506127	0.385896	0.224	0.148	1
ARID2	7.86450928108444e-06	0.385134	0.283	0.174	0.195952
ASH1L	0.00058538	0.383952	0.384	0.293	1
ZBTB20	0.0160527	0.38319	0.398	0.333	1
ELF1	4.34240325432726e-05	0.382564	0.609	0.511	1
NIPBL	0.00116452	0.382191	0.447	0.354	1
PTPN22	6.78132118627323e-06	0.381503	0.451	0.333	0.168963
EML4	0.000932941	0.380684	0.539	0.45	1
HIVEP2	2.83768986672115e-08	0.380538	0.194	0.082	0.000707039
RPS29	2.49419300008301e-18	0.379845	0.926	0.974	6.21453127900684e-14
ATP2B1	0.000889538	0.379724	0.282	0.201	1
HIF1A	1.1521350411088e-06	0.379622	0.456	0.318	0.0287066
SORL1	0.000753399	0.37962	0.579	0.49	1
KMT2C	0.000755427	0.379529	0.412	0.318	1
BACH2	4.0029548237847e-05	0.378852	0.289	0.191	0.997376
CDC42SE2	3.10157961622572e-06	0.378838	0.621	0.492	0.077279
DIAPH1	0.000349241	0.378128	0.415	0.314	1
MARCH6	3.26344293794439e-06	0.376492	0.352	0.223	0.0813119
ZNF148	0.000116379	0.376092	0.303	0.201	1
MARK3	5.70203301604735e-05	0.376088	0.266	0.17	1
DDX3X	2.60053367017094e-05	0.375428	0.298	0.196	0.647949
PLCG2	0.000124637	0.375206	0.38	0.275	1
SMG1	0.000110542	0.375154	0.373	0.28	1
FP236383.3	3.97703433937168e-07	0.375075	0.164	0.069	0.00990918
FOXJ3	2.96622587717388e-05	0.374509	0.312	0.204	0.739065
KANSL1	0.000468704	0.374468	0.472	0.367	1
TAGAP	3.77101370199658e-07	0.372602	0.475	0.333	0.00939586
IER2	3.39202359492634e-06	0.372323	0.644	0.55	0.0845157
CLEC2B	2.69552501746067e-07	0.372321	0.711	0.596	0.00671617
MAP3K5	0.00272096	0.371931	0.227	0.162	1
ATP9B	0.000191059	0.370916	0.273	0.186	1
EPS15	8.19006318564007e-06	0.370381	0.391	0.272	0.204064
USP34	0.000503003	0.369668	0.438	0.338	1
ARID4B	2.10233516903732e-06	0.369318	0.597	0.463	0.0523818
SENP5	0.00109005	0.368944	0.197	0.13	1
MACO1	1.45242077505273e-05	0.368832	0.266	0.164	0.361885
GALNT11	0.00221193	0.368317	0.299	0.225	1
MECP2	9.24336539237299e-05	0.366481	0.458	0.35	1
CCNH	6.90302672462071e-05	0.364756	0.56	0.455	1
BRAF	0.00344186	0.364138	0.356	0.278	1
MT-ND6	0.000252824	0.363787	0.523	0.423	1
BCL11B	0.000548534	0.363779	0.208	0.132	1
PPP3CA	0.00113871	0.363378	0.298	0.219	1
ARHGEF7	0.000246393	0.362975	0.306	0.217	1
MACF1	0.00871925	0.36211	0.47	0.405	1
WAPL	4.56521553392154e-06	0.36182	0.211	0.114	0.113747
ITK	0.000177678	0.361449	0.415	0.322	1
SKAP1	0.0370453	0.360771	0.68	0.614	1
CDKAL1	0.051175	0.360651	0.22	0.185	1
CHST11	0.0776166	0.36016	0.299	0.257	1
RERE	0.000508779	0.359851	0.188	0.116	1
CYTH1	0.000217402	0.359519	0.599	0.5	1
ATP10A	0.00248328	0.359386	0.171	0.111	1
BIRC2	2.04896348209236e-06	0.35898	0.347	0.225	0.051052
TANK	0.000372825	0.35897	0.239	0.158	1
TRIP12	0.00222363	0.358792	0.298	0.222	1
TUBA1A	1.02219952816302e-06	0.358761	0.275	0.156	0.0254691
FOXO1	0.00228133	0.358548	0.224	0.154	1
LMNA	2.40043935609715e-06	0.357205	0.151	0.066	0.0598093
ZFP36	1.85385602107192e-07	0.35717	0.827	0.733	0.00461907
MT-ND3	2.74926785158791e-10	0.356649	0.996	0.992	6.85007577901644e-06
CTDSPL2	0.000159496	0.355889	0.236	0.15	1
RNF111	1.5838120744942e-05	0.355743	0.222	0.129	0.394623
ASAP1	0.000445314	0.355706	0.208	0.133	1
VMP1	5.32288004807551e-06	0.355482	0.232	0.125	0.132625
CEMIP2	3.54731988514728e-05	0.355116	0.687	0.592	0.88385
SERTAD1	0.00032333	0.354625	0.246	0.162	1
PICALM	0.00242684	0.354001	0.377	0.299	1
FOXP1	0.00169754	0.353937	0.458	0.371	1
REL	4.70221081881573e-06	0.353444	0.678	0.579	0.11716
UBE2H	0.000475284	0.353039	0.289	0.198	1
TNRC6A	0.00138722	0.352853	0.276	0.206	1
MBNL1	7.9346831633621e-07	0.352458	0.787	0.682	0.0197701
NOP58	0.000161894	0.352336	0.322	0.228	1
ZSWIM6	2.65531391168852e-05	0.35232	0.162	0.082	0.661598
KMT2E	3.87580599027008e-07	0.351507	0.759	0.637	0.00965696
TLE4	0.000619935	0.351273	0.319	0.228	1
PTPRA	9.48220572622806e-06	0.350926	0.523	0.387	0.236259
ZC3H7A	8.51954554406544e-08	0.350212	0.231	0.111	0.00212273
KIAA1109	0.00125998	0.350181	0.336	0.259	1
H1FX	0.0465206	0.349953	0.59	0.543	1
NLRP1	0.000157614	0.349876	0.363	0.254	1
B4GALT1	0.00140776	0.34986	0.377	0.296	1
PIK3R1	8.1892093724669e-05	0.349718	0.79	0.711	1
MCTP2	0.000174775	0.349247	0.697	0.641	1
TSC22D3	0.000215613	0.34904	0.745	0.683	1
SETD2	0.000493742	0.348867	0.37	0.277	1
ATP8A1	0.0298337	0.348124	0.495	0.461	1
ERGIC1	0.000176281	0.346806	0.329	0.232	1
UMAD1	8.30430170784481e-05	0.346733	0.151	0.08	1
ANKHD1	0.000321873	0.346306	0.382	0.281	1
PHF21A	5.64873618723525e-06	0.34611	0.234	0.13	0.140744
FNDC3B	0.0326825	0.345767	0.238	0.186	1
PRDM1	1.87396900096243e-05	0.344483	0.419	0.293	0.466918
SCAF11	0.00062688	0.344315	0.482	0.386	1
RBM6	0.00378536	0.344186	0.217	0.154	1
SPATA13	9.95295435263854e-05	0.344067	0.313	0.211	1
AC243829.4	8.29738255836203e-05	0.3438	0.125	0.059	1
BORCS5	0.00148772	0.34232	0.25	0.175	1
EHMT1	0.000120264	0.34218	0.386	0.273	1
AP3B1	0.00428176	0.341621	0.278	0.214	1
LYZ	4.83341604682101e-07	0.341198	0.13	0.047	0.0120429
FUBP1	3.19869806036881e-05	0.340801	0.273	0.17	0.796988
AGO3	0.000285033	0.339378	0.174	0.105	1
PUM2	0.000182346	0.339194	0.408	0.297	1
DOCK2	0.00422536	0.3388	0.317	0.249	1
MFSD14A	2.0377801588747e-05	0.337678	0.289	0.182	0.507733
GLS	0.00012356	0.337639	0.426	0.32	1
AREL1	1.10559597526674e-05	0.336827	0.173	0.087	0.27547
PARP8	9.70994025063608e-05	0.336715	0.586	0.476	1
ZNF131	8.61344274139531e-06	0.336678	0.208	0.114	0.214613
EXOC4	0.101051	0.336585	0.276	0.238	1
HECTD1	5.12405747110958e-05	0.336468	0.421	0.305	1
ITCH	0.000330862	0.336009	0.442	0.35	1
RLF	9.87646521148805e-06	0.335748	0.301	0.19	0.246082
SMARCA2	0.00127644	0.335698	0.454	0.367	1
ELL2	0.000188216	0.335544	0.187	0.109	1
SCML4	0.00387168	0.334802	0.22	0.156	1
GIGYF2	1.8583275125259e-05	0.334793	0.164	0.084	0.463021
STAG2	0.00240792	0.334706	0.352	0.277	1
RC3H1	0.000722745	0.334539	0.377	0.281	1
HBP1	5.51620783133443e-05	0.332665	0.338	0.23	1
PDCD4	0.000137338	0.331591	0.544	0.423	1
PCED1B	7.46013457363629e-05	0.331141	0.236	0.143	1
ITSN2	0.00316215	0.331022	0.389	0.312	1
PPP2R2B	0.0168054	0.329448	0.225	0.175	1
HNRNPH1	0.000111564	0.329009	0.352	0.241	1
MAPRE2	0.000749838	0.328619	0.539	0.447	1
CARD11	0.00120766	0.328046	0.509	0.42	1
CCNL1	0.000114531	0.327866	0.475	0.365	1
LRRC8C	2.43533378482151e-05	0.327313	0.15	0.072	0.606788
NUP98	6.41236217633682e-05	0.327234	0.298	0.196	1
SOS2	0.000438663	0.326976	0.266	0.178	1
NSMCE2	0.0161041	0.326915	0.199	0.148	1
KLRC3	0.000133186	0.326677	0.303	0.204	1
SLC23A2	8.43520104860556e-05	0.326656	0.139	0.071	1
CTNNB1	0.00101017	0.326062	0.31	0.22	1
ICE1	2.57052493730008e-07	0.325639	0.213	0.101	0.00640472
FBXO11	0.00038893	0.325099	0.213	0.133	1
CLASP2	0.00092671	0.325041	0.287	0.204	1
TCF12	0.0108526	0.324443	0.238	0.177	1
PDE3B	0.0197818	0.324433	0.224	0.169	1
PRKX	0.000308515	0.324135	0.361	0.259	1
FAF1	0.00530035	0.323797	0.255	0.188	1
CRLF3	2.72621133195671e-05	0.323782	0.234	0.14	0.679263
INPP5D	0.00265128	0.323662	0.477	0.389	1
CD247	2.64879463251984e-07	0.323562	0.958	0.953	0.00659974
RAB11FIP1	0.000251669	0.323472	0.254	0.167	1
HUWE1	0.00705748	0.323336	0.248	0.186	1
GRAP2	0.00585652	0.323196	0.155	0.103	1
CDC14A	0.00013691	0.322423	0.167	0.093	1
AGPAT4	0.000462515	0.322321	0.21	0.137	1
TSG101	0.000105032	0.321687	0.243	0.156	1
LRRFIP1	0.00263605	0.321682	0.544	0.471	1
NIBAN1	0.00146266	0.321328	0.246	0.169	1
CHD6	0.00451644	0.321128	0.257	0.195	1
SMURF2	0.00169222	0.320313	0.202	0.135	1
PIP4K2A	0.0830047	0.320215	0.56	0.506	1
TRA2A	0.000200765	0.320052	0.371	0.277	1
FOXN3	0.000766839	0.31992	0.574	0.474	1
INO80D	0.00420351	0.319595	0.204	0.145	1
TMEM181	0.211807	0.319485	0.264	0.23	1
KIAA0355	9.58411305474447e-05	0.319327	0.134	0.068	1
ARNTL	0.00158929	0.318973	0.338	0.254	1
PTPRC	2.22792779957944e-07	0.31874	0.965	0.934	0.0055511
KLHL24	0.00367648	0.318472	0.327	0.251	1
CD69	8.41767119185406e-07	0.318281	0.646	0.529	0.0209735
SCAF8	0.0150319	0.318237	0.211	0.159	1
CNOT2	0.000947908	0.317961	0.412	0.315	1
SCFD1	3.27477355246953e-05	0.317732	0.255	0.154	0.815943
STIM1	0.00345006	0.317555	0.211	0.145	1
CEP85L	2.01482471185907e-05	0.317263	0.264	0.161	0.502014
JUNB	0.00458372	0.317067	0.674	0.619	1
BRD1	0.00184126	0.316952	0.236	0.166	1
GNA13	0.000216536	0.316606	0.414	0.305	1
DOCK8	0.0811422	0.316538	0.373	0.334	1
POLR2A	0.000402214	0.314093	0.408	0.302	1
RALGAPA1	0.000246815	0.313465	0.308	0.215	1
ARFGEF1	0.00202266	0.312112	0.319	0.236	1
PTBP2	0.00264022	0.311839	0.225	0.158	1
MAN2A1	0.00111706	0.311569	0.171	0.105	1
NLRC5	0.00352313	0.311445	0.211	0.146	1
ARHGEF3	2.70532045783384e-05	0.310534	0.354	0.244	0.674058
ZC3H12A	0.000188962	0.309959	0.227	0.14	1
WDFY2	0.00298487	0.309852	0.15	0.093	1
NCOA1	0.00018662	0.309349	0.408	0.304	1
KLHL2	0.00980506	0.309261	0.12	0.077	1
ZNF407	0.0772797	0.309102	0.104	0.076	1
PHC3	0.00769494	0.309088	0.349	0.273	1
WDR45B	0.000140738	0.309001	0.199	0.119	1
TCF7	0.00673252	0.308337	0.195	0.135	1
SLFN12L	0.0136931	0.308115	0.217	0.164	1
PTPRE	0.000810039	0.308063	0.458	0.354	1
P2RY8	0.195725	0.308005	0.496	0.458	1
TRAPPC10	0.00109431	0.307992	0.592	0.482	1
JAZF1	0.0238017	0.30785	0.317	0.257	1
SLC38A2	8.54650839113848e-05	0.307563	0.31	0.207	1
DHX36	0.00330687	0.307479	0.424	0.354	1
WDFY1	4.1441416825253e-05	0.307213	0.22	0.129	1
RB1CC1	0.00914219	0.30703	0.296	0.228	1
SYTL2	0.00264084	0.30698	0.343	0.264	1
TAOK3	0.00370425	0.306976	0.396	0.312	1
PDE7A	0.00125355	0.306902	0.426	0.334	1
BTG3	0.000272831	0.306887	0.271	0.182	1
GATAD2B	0.0041841	0.306108	0.252	0.185	1
BRWD1	0.000424672	0.306068	0.38	0.285	1
SUPT6H	0.000144224	0.305963	0.34	0.238	1
BABAM2	0.00198929	0.305932	0.234	0.167	1
CCNT2	7.57928549786624e-05	0.305805	0.176	0.098	1
PAM	0.00271002	0.30529	0.294	0.217	1
VPS13D	0.00324618	0.305181	0.153	0.1	1
LCOR	0.00410129	0.305065	0.232	0.169	1
PIK3R5	0.00258613	0.304999	0.342	0.268	1
PIK3CA	0.000341649	0.304962	0.15	0.084	1
TOP1	0.000309681	0.304896	0.276	0.186	1
SPAG9	0.000693107	0.304233	0.238	0.158	1
ARRDC3	0.000126479	0.304012	0.227	0.14	1
MTMR12	0.000361517	0.303544	0.176	0.105	1
ADIPOR2	0.000742848	0.303426	0.211	0.138	1
KAT6A	0.00227	0.303221	0.37	0.286	1
ZBTB16	0.00317476	0.303078	0.371	0.28	1
MSI2	0.00268298	0.302725	0.157	0.1	1
KDM3B	0.000817698	0.302326	0.211	0.137	1
PIAS1	0.00112887	0.302042	0.38	0.291	1
KDM6A	0.0107785	0.301848	0.238	0.177	1
ERC1	0.00356014	0.301837	0.144	0.092	1
GATAD2A	0.0012547	0.301328	0.298	0.215	1
SDCBP	0.000267547	0.300918	0.479	0.375	1
ARID1A	0.00241349	0.300619	0.231	0.162	1
OTULIN	0.00223526	0.300616	0.275	0.199	1
RNF38	0.00599975	0.300612	0.29	0.219	1
TNKS	0.00286875	0.300592	0.239	0.166	1
CRY1	0.000367852	0.300324	0.333	0.233	1
NFKBIZ	0.000291262	0.300233	0.252	0.166	1
G2E3	0.000706791	0.300022	0.19	0.121	1
AMBRA1	0.00189911	0.299946	0.173	0.111	1
MBD5	0.00745542	0.299877	0.312	0.241	1
DPYD	0.0530856	0.29981	0.4	0.346	1
CUL3	0.0028281	0.298931	0.394	0.31	1
FXR1	6.38178567389784e-05	0.298319	0.308	0.203	1
MED13	8.86314735066928e-05	0.298134	0.201	0.117	1
NCOA3	0.00168926	0.298117	0.173	0.109	1
NUP214	0.000965579	0.297938	0.183	0.114	1
YTHDF3	0.00396311	0.297737	0.165	0.111	1
SYNE2	0.0125157	0.29766	0.627	0.563	1
GBF1	0.000186835	0.29765	0.173	0.098	1
CYLD	0.000488927	0.297567	0.415	0.307	1
TIPARP	0.000690434	0.29752	0.254	0.175	1
STK17B	3.3812851519274e-05	0.29752	0.637	0.524	0.842481
DOCK10	0.0542699	0.297126	0.278	0.235	1
SUCO	0.000343467	0.297001	0.248	0.161	1
HNRNPH3	1.04924676946187e-05	0.296539	0.505	0.362	0.26143
GGA2	0.0282739	0.295964	0.211	0.166	1
DUSP10	0.000657817	0.295887	0.234	0.156	1
H3F3B	0.00927358	0.2952	0.956	0.987	1
AMD1	9.51873598923937e-05	0.295183	0.232	0.14	1
EIF3J	0.000167457	0.295136	0.28	0.186	1
SPIDR	0.00868901	0.294479	0.239	0.178	1
RHOB	1.56997449680909e-05	0.293951	0.151	0.071	0.391175
ANKRD28	7.90066719389138e-06	0.293497	0.229	0.125	0.196853
ZDHHC20	0.00391624	0.293239	0.308	0.23	1
GBP2	7.87609666439456e-05	0.292332	0.403	0.285	1
MED13L	0.0505198	0.292117	0.248	0.201	1
RCOR1	0.00894167	0.291584	0.165	0.113	1
ATR	0.0153405	0.291047	0.208	0.154	1
NR3C1	0.0621338	0.290831	0.533	0.481	1
SMG6	0.102969	0.290614	0.137	0.111	1
ADAM10	0.00925453	0.29043	0.364	0.302	1
CAMKMT	0.0170571	0.289324	0.121	0.08	1
ENTPD4	0.000775387	0.289229	0.16	0.095	1
OGA	0.00547125	0.289028	0.445	0.368	1
RFX3	0.00029967	0.288496	0.12	0.061	1
ZNF644	0.00952482	0.288398	0.327	0.26	1
UPF2	0.00130189	0.288181	0.275	0.196	1
LRMP	0.00282133	0.287738	0.261	0.186	1
CD44	0.0506668	0.287372	0.526	0.476	1
ARID5B	0.00195993	0.286965	0.227	0.156	1
TM9SF3	0.00134319	0.286718	0.352	0.265	1
SLA	0.0241814	0.28641	0.301	0.241	1
LLGL2	0.0128733	0.286294	0.298	0.24	1
LINC01934	0.0446732	0.286133	0.123	0.087	1
RAP1GAP2	0.128658	0.286044	0.299	0.26	1
CSNK1G3	0.000370123	0.285703	0.275	0.185	1
DUSP2	0.000676466	0.285549	0.678	0.622	1
EFR3A	0.0280034	0.2855	0.204	0.158	1
AGO2	0.00111193	0.285417	0.255	0.175	1
MAPKAPK2	0.000167003	0.285298	0.289	0.188	1
ITGAL	0.000292152	0.285016	0.489	0.373	1
PHF20	0.00811337	0.28483	0.452	0.379	1
STAG1	0.0111096	0.284771	0.356	0.291	1
WDR37	0.000361618	0.284706	0.261	0.172	1
HIVEP3	0.254189	0.283914	0.229	0.206	1
MLXIP	0.000133056	0.28383	0.141	0.074	1
KDM7A	0.0246905	0.283823	0.155	0.111	1
NFE2L2	0.000641575	0.283691	0.329	0.235	1
ANKRD36	0.000126739	0.28332	0.188	0.108	1
GPCPD1	0.000961984	0.283267	0.354	0.265	1
AUTS2	0.101798	0.283094	0.477	0.441	1
AOAH	0.870756	0.282936	0.762	0.752	1
BBX	0.0163552	0.282758	0.292	0.232	1
NFAT5	0.00364399	0.282696	0.382	0.299	1
GPRIN3	0.000295498	0.282571	0.377	0.27	1
RAB1A	0.000278856	0.282467	0.317	0.215	1
NUP153	0.000199703	0.281856	0.187	0.111	1
STK10	0.00873069	0.281853	0.574	0.5	1
RCOR3	2.73419362154036e-05	0.281424	0.181	0.096	0.681252
TRAF3	0.000130031	0.281215	0.153	0.082	1
RAB11A	3.09751777455952e-05	0.281179	0.405	0.283	0.771778
DDX6	6.22284267651702e-05	0.28101	0.741	0.63	1
RALGAPA2	0.0189228	0.280909	0.171	0.125	1
JMJD1C	0.00234812	0.280802	0.38	0.296	1
SUGP2	0.000477258	0.280659	0.195	0.122	1
APBA2	0.0182836	0.280501	0.201	0.15	1
EXOC6B	0.0874023	0.280417	0.114	0.087	1
ARAP1	0.000553676	0.280169	0.218	0.14	1
RALGDS	0.00130621	0.27998	0.204	0.133	1
CUX1	0.000254089	0.279802	0.197	0.117	1
CREBBP	0.0136132	0.279775	0.273	0.211	1
ANKRD36C	0.000766097	0.279718	0.194	0.122	1
RBM33	0.0426364	0.279496	0.322	0.268	1
TTC17	0.0107757	0.278458	0.407	0.331	1
ATAD2B	0.0225327	0.278017	0.278	0.225	1
USP4	0.000671431	0.277906	0.173	0.105	1
GAPVD1	0.000208747	0.277718	0.194	0.116	1
ABHD2	0.00141191	0.277543	0.335	0.24	1
USP9X	0.00134166	0.277122	0.231	0.158	1
ELMSAN1	0.000464767	0.276285	0.173	0.101	1
GOLGA4	0.116504	0.275573	0.352	0.317	1
PLCL2	0.0661767	0.275396	0.363	0.314	1
MORC3	0.00722551	0.275321	0.262	0.195	1
ITGA4	0.000205185	0.275281	0.634	0.532	1
HIPK1	0.000483574	0.275253	0.261	0.174	1
RNF115	0.000935037	0.27485	0.414	0.314	1
ATP2B1-AS1	1.17036279789231e-05	0.273848	0.19	0.1	0.291608
SEC23A	0.00734238	0.273818	0.134	0.087	1
MADD	0.00531118	0.273506	0.276	0.209	1
LYN	0.0048818	0.273313	0.489	0.41	1
MPP7	0.00188603	0.272603	0.158	0.1	1
ATAD2	0.000784497	0.272458	0.125	0.068	1
VTI1A	0.0597426	0.272305	0.248	0.203	1
WWP1	0.000253017	0.271644	0.167	0.095	1
MAP3K2	0.00601709	0.271581	0.322	0.249	1
MALT1	0.0208589	0.271323	0.231	0.182	1
RFTN1	0.0016271	0.270934	0.555	0.46	1
MAN1A2	0.0032187	0.270841	0.208	0.143	1
BAZ1A	0.00999561	0.270829	0.215	0.159	1
CAB39	0.00385121	0.270803	0.201	0.137	1
DCAF5	0.00271374	0.270375	0.326	0.249	1
GLTP	0.000572219	0.270117	0.25	0.167	1
AFF4	0.000169831	0.270031	0.403	0.301	1
AF165147.1	0.0896589	0.269963	0.109	0.082	1
ARAP2	0.000776471	0.269955	0.415	0.314	1
PKN2	0.00167433	0.269861	0.275	0.193	1
NEDD9	0.00237119	0.269821	0.299	0.217	1
MORF4L2	0.00115282	0.269736	0.254	0.175	1
GPBP1	0.0005904	0.268913	0.407	0.31	1
RNF139	6.71435579049638e-05	0.268863	0.195	0.111	1
FAM13B	0.00857063	0.268796	0.232	0.17	1
RGCC	0.000143026	0.268195	0.123	0.059	1
SMAD3	0.000706598	0.267432	0.18	0.108	1
ZC3HAV1	0.00109398	0.267378	0.35	0.26	1
CNOT1	0.00132995	0.267333	0.391	0.297	1
AC044849.1	1.79547563905822e-06	0.266982	0.169	0.076	0.0447361
ZCCHC7	0.00714847	0.26688	0.236	0.17	1
ZNF451	0.00350494	0.266829	0.245	0.178	1
PCM1	9.39089455826547e-05	0.26679	0.368	0.251	1
CHIC2	0.00271622	0.266711	0.364	0.286	1
MYO9B	0.0420595	0.266564	0.342	0.285	1
PRRC2C	0.0025177	0.26633	0.687	0.611	1
YWHAE	0.00087137	0.265783	0.211	0.138	1
VPS26A	0.00109904	0.265703	0.306	0.22	1
RELB	0.000222517	0.265518	0.303	0.203	1
TBC1D22A	0.0889546	0.265317	0.243	0.204	1
IER5	0.00340537	0.264916	0.171	0.113	1
ABR	0.00541638	0.264692	0.16	0.106	1
SH2D1A	0.000529705	0.264467	0.357	0.262	1
PPIG	0.00599286	0.264467	0.338	0.265	1
CAPZA1	0.00353135	0.264326	0.379	0.294	1
UQCRC2	0.000393194	0.264262	0.359	0.26	1
CSDE1	0.00133424	0.264186	0.5	0.404	1
CCDC174	0.000399023	0.264045	0.185	0.111	1
TAF1	0.00155221	0.263922	0.165	0.103	1
SLC20A1	0.00790358	0.263918	0.238	0.177	1
ATXN7	0.00420683	0.263835	0.217	0.151	1
RSRC2	0.00296223	0.26375	0.433	0.354	1
DHX8	0.0015395	0.263715	0.174	0.111	1
CTPS1	0.00605322	0.263547	0.141	0.092	1
MEF2D	0.000593671	0.263524	0.261	0.175	1
CELF1	0.00532685	0.263523	0.21	0.148	1
PPM1B	0.0034088	0.263445	0.342	0.264	1
DYNC1H1	0.0414845	0.263087	0.472	0.428	1
CCDC91	0.0158495	0.262786	0.273	0.212	1
BTBD7	0.000306293	0.262776	0.146	0.079	1
RPL13A	0.0134509	0.262771	0.815	0.789	1
SNRK	0.000643953	0.262532	0.451	0.347	1
SINHCAF	0.00161775	0.26252	0.171	0.108	1
GTDC1	0.0236812	0.262316	0.167	0.124	1
FAM133B	0.000516677	0.262172	0.375	0.275	1
PHF3	0.00478991	0.262155	0.396	0.315	1
SURF4	0.00136603	0.262104	0.326	0.235	1
MIER1	0.00162594	0.261998	0.377	0.294	1
BCR	0.0367542	0.261994	0.215	0.172	1
HELZ	0.0113924	0.261751	0.437	0.363	1
XCL2	0.907727	0.261245	0.391	0.394	1
RABEP1	0.0338532	0.261125	0.234	0.186	1
CASP8	0.0101191	0.26112	0.435	0.375	1
ITPR2	0.149472	0.261054	0.173	0.146	1
FOSB	1.81637044360157e-06	0.260504	0.106	0.035	0.0452567
ABCB1	0.00029933	0.260414	0.375	0.268	1
ELMO1	0.221729	0.260401	0.231	0.203	1
CYTIP	0.00277121	0.260188	0.643	0.564	1
EPC1	0.0108384	0.259809	0.583	0.523	1
SESN1	0.000656798	0.259266	0.336	0.238	1
PDK3	0.0234942	0.258898	0.261	0.207	1
CAMK1D	0.0822747	0.258896	0.245	0.204	1
NR1D2	0.0011615	0.258799	0.315	0.228	1
NFKBIB	0.000968372	0.258744	0.287	0.201	1
YY1AP1	0.00338273	0.258445	0.217	0.15	1
DENND4C	0.00537184	0.258238	0.326	0.252	1
NBEAL1	0.000463231	0.258129	0.164	0.095	1
MCL1	0.00723184	0.258008	0.445	0.376	1
AL691403.1	3.45377458227571e-06	0.257766	0.12	0.045	0.0860542
COA1	0.00658618	0.257573	0.236	0.17	1
TRA2B	0.000465811	0.256896	0.542	0.436	1
TNRC6C	0.000647725	0.256803	0.164	0.096	1
CTCF	0.00143805	0.256634	0.241	0.169	1
CRYBG1	0.0471972	0.25646	0.202	0.161	1
STT3B	0.00322401	0.256287	0.273	0.201	1
CEP350	0.0199886	0.255899	0.246	0.191	1
FAM3C	0.000127236	0.255664	0.188	0.108	1
PHACTR4	0.0126587	0.255639	0.188	0.137	1
ERO1A	0.000307665	0.255375	0.165	0.093	1
ELP2	0.00562659	0.255333	0.171	0.116	1
CDK5RAP2	0.00361047	0.255174	0.121	0.072	1
PRKAR2A	0.00354063	0.255119	0.204	0.14	1
KDM2B	0.0154319	0.254929	0.22	0.161	1
DNAJB1	0.026643	0.254327	0.421	0.368	1
ZZEF1	0.0192748	0.254215	0.197	0.145	1
IFNG	0.00201356	0.253753	0.118	0.066	1
PLXNA4	0.00650905	0.253744	0.15	0.098	1
JAKMIP2	0.000502477	0.253678	0.109	0.055	1
CMC2	0.0025474	0.25265	0.246	0.17	1
IKZF2	0.103351	0.252411	0.183	0.15	1
PDXDC1	0.00473489	0.252083	0.292	0.217	1
MEGF9	0.00167873	0.251928	0.116	0.064	1
ZFR	0.011084	0.251728	0.266	0.199	1
STK39	0.0372156	0.251707	0.252	0.203	1
MAP3K1	0.011207	0.251654	0.114	0.072	1
SLC15A4	0.0133646	0.251491	0.489	0.418	1
NF1	0.0269776	0.25141	0.16	0.117	1
INPP5A	0.0379769	0.251138	0.18	0.135	1
PPP4R3A	0.000981113	0.251084	0.269	0.186	1
RIF1	0.0205782	0.250956	0.132	0.09	1
PEX14	0.00330636	0.250947	0.185	0.122	1
IQGAP2	0.0608957	0.250777	0.537	0.473	1
FCHSD2	0.0121012	0.250647	0.151	0.103	1
UBE2K	0.0128196	0.250358	0.25	0.186	1
LCK	0.000867915	-0.250407	0.34	0.416	1
RNF167	0.00559212	-0.250971	0.199	0.259	1
SUN2	0.000328067	-0.252083	0.68	0.727	1
ATP5PO	0.00276394	-0.252363	0.458	0.51	1
NDUFA11	0.000932644	-0.25275	0.389	0.453	1
SYTL1	0.00475531	-0.25301	0.35	0.413	1
ISG20	0.00261448	-0.253047	0.292	0.36	1
NDUFA13	0.0019809	-0.253278	0.461	0.519	1
G6PD	0.000728135	-0.253321	0.15	0.222	1
ARPC4	0.000960543	-0.253325	0.308	0.384	1
UFC1	0.00101019	-0.253377	0.396	0.46	1
PSMB9	0.00202141	-0.254003	0.412	0.479	1
LIME1	0.0365634	-0.254746	0.229	0.268	1
TMBIM6	0.00227234	-0.254997	0.407	0.474	1
AKR1B1	0.000659656	-0.25535	0.106	0.17	1
TOMM5	0.00172832	-0.255438	0.271	0.338	1
PSMD8	0.010982	-0.255687	0.271	0.323	1
TRAPPC2L	0.00300861	-0.256531	0.153	0.212	1
TIMM8B	0.000699167	-0.256758	0.097	0.159	1
CAPNS1	0.0107565	-0.256778	0.315	0.362	1
POLR2E	0.0028277	-0.25697	0.22	0.283	1
RPUSD3	0.000634396	-0.257492	0.049	0.1	1
CCDC85B	0.00279226	-0.257534	0.38	0.439	1
NCR1	0.00195281	-0.257563	0.229	0.307	1
RPL32	1.19733067350944e-13	-0.257862	0.944	0.997	2.98326910611612e-09
NAXE	0.00234305	-0.258083	0.12	0.18	1
RPL30	2.83188656504415e-12	-0.258388	0.949	0.998	7.05592856546401e-08
KRT10	0.000517673	-0.258742	0.28	0.365	1
EEF1B2	6.52701217415102e-07	-0.258961	0.882	0.957	0.0162627
RPL41	8.05240804017429e-14	-0.259285	0.958	0.998	2.00633798728982e-09
RPS4X	2.7338603867748e-10	-0.259324	0.926	0.992	6.81168653968809e-06
P4HB	0.000152012	-0.259842	0.387	0.482	1
PRR13	6.71676153497608e-05	-0.260422	0.449	0.535	1
WDR1	0.00072918	-0.260611	0.299	0.37	1
HDDC2	0.00119902	-0.260709	0.144	0.209	1
URM1	0.000686679	-0.260937	0.137	0.207	1
CUTA	0.000405835	-0.261077	0.419	0.486	1
SDF4	0.00315641	-0.261271	0.241	0.307	1
NACA	1.50152828598355e-09	-0.26136	0.933	0.989	3.74120787735662e-05
SELENOW	0.000342279	-0.262197	0.305	0.384	1
ATP5MD	0.000195592	-0.262318	0.502	0.568	1
FXYD5	1.30800122302428e-05	-0.262516	0.817	0.862	0.325902
UQCR11	5.77009265686842e-06	-0.264068	0.6	0.695	0.143768
RPL18A	2.13973231502929e-11	-0.264093	0.944	0.994	5.33135703612697e-07
RPS2	5.7722838949192e-08	-0.264229	0.921	0.984	0.00143822
RPL12	3.4349594731932e-10	-0.264566	0.945	0.994	8.55854502340817e-06
TPST2	0.000267978	-0.265524	0.35	0.441	1
SOD1	0.00297112	-0.265609	0.257	0.32	1
NDUFAB1	0.00170234	-0.266025	0.197	0.262	1
SSR2	4.52445587703011e-06	-0.26616	0.611	0.727	0.112731
MT2A	0.00249821	-0.266479	0.401	0.481	1
OST4	6.82866265610132e-06	-0.266743	0.614	0.714	0.170143
AREG	0.00350673	-0.267329	0.174	0.24	1
RPS7	1.9336263264613e-11	-0.267602	0.937	0.997	4.81782335501097e-07
ELOB	3.84600102747716e-06	-0.268211	0.718	0.767	0.095827
COX4I1	5.77592533987841e-08	-0.268322	0.884	0.955	0.00143913
CAPZB	0.000206472	-0.268756	0.539	0.601	1
ALOX5AP	0.000488111	-0.269061	0.393	0.484	1
CD52	0.059035	-0.269967	0.431	0.457	1
C1orf162	0.00284356	-0.270193	0.204	0.267	1
RPS23	8.23517492039529e-13	-0.270335	0.945	0.994	2.05187618316569e-08
FLOT1	0.00404753	-0.270606	0.13	0.185	1
ANXA2	0.00285367	-0.272218	0.181	0.246	1
LAPTM5	1.59478471591905e-06	-0.272285	0.734	0.799	0.0397357
NDUFB9	9.29242588910292e-05	-0.272627	0.386	0.473	1
FAU	2.42159952997857e-14	-0.272679	0.944	0.994	6.03365738889461e-10
TEX14	0.00269956	-0.272843	0.058	0.105	1
AP2M1	0.00138264	-0.273205	0.236	0.304	1
TMEM258	0.00209677	-0.273592	0.444	0.495	1
AC004865.2	8.41878366880033e-05	-0.273633	0.09	0.164	1
MCRIP1	0.00258865	-0.273643	0.173	0.232	1
RABAC1	0.000721675	-0.273706	0.417	0.487	1
EEF1D	2.79468860058932e-09	-0.273921	0.919	0.981	6.96324611722835e-05
BAX	0.00108483	-0.273993	0.303	0.376	1
RPS27A	3.08180030434165e-14	-0.274098	0.942	0.995	7.67861363829766e-10
RPL29	4.829244982166e-12	-0.274602	0.933	0.995	1.20325467975648e-07
ATP5MG	8.20388171982532e-08	-0.274648	0.773	0.857	0.00204408
ABHD14B	0.00173523	-0.274676	0.195	0.259	1
GNAI2	1.31554295621976e-05	-0.275296	0.577	0.688	0.327781
S100A6	7.04782870732367e-06	-0.27903	0.738	0.817	0.175604
DDOST	0.000185102	-0.279553	0.349	0.432	1
APRT	0.000174831	-0.27957	0.454	0.532	1
RPS12	5.85695087961973e-13	-0.279969	0.947	0.997	1.45931788116605e-08
BCAP31	0.000105313	-0.28002	0.243	0.336	1
CYC1	5.63241284555953e-05	-0.281854	0.218	0.309	1
MBD2	0.000239584	-0.282324	0.102	0.174	1
RPS13	7.64545523950345e-12	-0.282534	0.93	0.99	1.90494162747468e-07
RPS4Y1	3.21081473656296e-07	-0.283167	0.822	0.915	0.00800007
VIM	0.0011424	-0.284271	0.581	0.64	1
RPS16	3.98291403726518e-07	-0.285246	0.864	0.942	0.00992383
SLC25A5	0.000300883	-0.285415	0.481	0.548	1
RPL13	9.75090598422585e-15	-0.28596	0.956	0.995	2.42953573502971e-10
VAMP5	0.000271362	-0.28647	0.236	0.322	1
CHST12	0.00475603	-0.288835	0.373	0.418	1
KANSL1-AS1	0.00213088	-0.290376	0.113	0.169	1
UXT	0.000103013	-0.290717	0.437	0.531	1
CCL5	7.37705297641433e-07	-0.291652	0.845	0.87	0.0183807
NOP53	0.000283295	-0.292725	0.655	0.704	1
CISD3	7.38961414859118e-05	-0.293213	0.106	0.183	1
ARPC3	2.74911510316472e-06	-0.293537	0.722	0.778	0.068497
RGS19	0.000304608	-0.2936	0.083	0.146	1
CD160	0.000317	-0.294606	0.165	0.244	1
ANAPC16	9.12082414243523e-06	-0.29474	0.289	0.4	0.227254
MIF	7.444583580717e-08	-0.29558	0.775	0.873	0.00185489
TRAPPC1	0.000408071	-0.296005	0.305	0.383	1
CHKB	0.000188013	-0.296184	0.157	0.238	1
COX5B	2.75421304018862e-05	-0.296453	0.592	0.646	0.68624
PSMA7	3.50571995307236e-05	-0.297004	0.484	0.582	0.873485
SSBP4	0.00070372	-0.298697	0.217	0.291	1
PPIA	6.2448440413028e-10	-0.299069	0.831	0.918	1.555965341331e-05
WDR83OS	1.37698506716803e-05	-0.299498	0.428	0.535	0.34309
EMP3	2.46083151728435e-05	-0.299953	0.465	0.559	0.613141
OAZ1	2.12399110284853e-06	-0.300436	0.489	0.59	0.0529214
ANAPC11	2.2586916022897e-05	-0.30106	0.231	0.333	0.562776
JUND	0.0474367	-0.301269	0.785	0.834	1
NEDD8	1.2480368994529e-05	-0.30205	0.317	0.424	0.310961
RPL18	5.16764965550023e-14	-0.302197	0.931	0.994	1.28757158816444e-09
KRTCAP2	0.000149076	-0.302992	0.342	0.428	1
BRK1	0.000989704	-0.303556	0.343	0.408	1
TRBC1	0.00359661	-0.303674	0.544	0.59	1
PPIB	7.07253328151102e-07	-0.304237	0.704	0.796	0.0176219
UQCR10	0.000843856	-0.306245	0.386	0.445	1
LSM10	3.32092674145156e-05	-0.306945	0.09	0.166	0.827442
ARPC5	0.000511071	-0.306958	0.273	0.347	1
RPS3	1.44894924872984e-15	-0.308383	0.945	0.994	3.61020194813528e-11
ATP5MF	2.53980778881987e-05	-0.308921	0.354	0.439	0.632819
C12orf57	0.000138045	-0.310516	0.474	0.542	1
CORO1B	6.94029866233347e-05	-0.311589	0.09	0.164	1
TSPO	2.93318662115572e-05	-0.312283	0.319	0.413	0.730833
COMMD6	6.36401592411963e-07	-0.312578	0.695	0.783	0.0158566
ICAM3	4.94352589156292e-06	-0.313037	0.475	0.584	0.123173
EIF3K	3.54373696888081e-08	-0.313064	0.687	0.809	0.000882958
GMFG	1.35766321073216e-06	-0.314997	0.563	0.678	0.0338275
CD63	3.13822733539539e-05	-0.315702	0.433	0.526	0.781921
NDUFC2	1.64155454640347e-05	-0.315913	0.289	0.392	0.40901
FTL	3.08114135473832e-12	-0.316125	0.924	0.979	7.67697179946601e-08
PAXX	5.99723445814559e-06	-0.316258	0.528	0.621	0.149427
CCS	6.9059973921791e-06	-0.316917	0.097	0.186	0.17207
COX6A1	2.59332079011359e-07	-0.316947	0.606	0.706	0.00646152
RPS15	2.39877732395826e-18	-0.317751	0.944	0.997	5.9767935803744e-14
RPL19	2.28503365355432e-18	-0.317954	0.944	0.997	5.69338985119595e-14
GZMH	8.43384858908546e-05	-0.31835	0.46	0.563	1
EDF1	5.9886961921163e-05	-0.31918	0.569	0.648	1
RPLP1	4.24562869833235e-16	-0.322179	0.945	0.995	1.05784084647649e-11
RPS14	2.14253093380849e-17	-0.323307	0.937	0.994	5.33833007467722e-13
ATP5PF	7.72266935536637e-05	-0.323326	0.266	0.362	1
EIF3G	3.74832144864702e-06	-0.323643	0.637	0.738	0.0933932
LAT	6.08553844764637e-05	-0.324522	0.167	0.256	1
SNX3	0.000303847	-0.324587	0.296	0.363	1
NDUFB7	2.48276073249987e-06	-0.324653	0.401	0.523	0.0618605
RPL10	4.30821276911595e-20	-0.324927	0.965	1	1.07343429355293e-15
PSMC5	0.00151068	-0.325001	0.192	0.252	1
TPI1	1.97169840655386e-06	-0.325008	0.498	0.601	0.0491268
CST7	1.05092282176285e-11	-0.325547	0.894	0.968	2.61847930270432e-07
PFDN5	4.79539086533179e-12	-0.325571	0.882	0.953	1.19481958800607e-07
RPL28	2.56657505773158e-18	-0.326943	0.956	0.995	6.39487841384401e-14
BIN2	4.80941772246401e-06	-0.327711	0.592	0.672	0.119831
TBC1D10C	3.52795291943057e-06	-0.327932	0.387	0.497	0.0879025
AKR1A1	4.48747936419147e-05	-0.327941	0.07	0.14	1
RPL8	5.63924612688523e-13	-0.328434	0.908	0.99	1.40507456497472e-08
LY6E	1.96114083328632e-06	-0.328766	0.496	0.606	0.0488638
ATP5MC2	2.29821112636599e-09	-0.329165	0.787	0.892	5.7262228424535e-05
PSMB10	3.23245552061095e-05	-0.329871	0.352	0.447	0.805399
LGALS1	0.0039585	-0.330203	0.489	0.545	1
CTSW	7.45314069325346e-10	-0.331653	0.886	0.957	1.85702453513103e-05
RPS5	6.74993620137221e-14	-0.332887	0.91	0.984	1.6818141039339e-09
RPL7A	3.86667181541512e-20	-0.335074	0.937	0.994	9.63419949528832e-16
VAMP8	4.97161670699721e-05	-0.335235	0.37	0.453	1
UCP2	3.56454910287267e-05	-0.335702	0.389	0.481	0.888143
CLIC1	3.3107977369718e-08	-0.336472	0.678	0.791	0.000824918
RACK1	8.15607027711287e-15	-0.337615	0.921	0.981	2.03216647024544e-10
DBI	2.22095842644076e-06	-0.338073	0.498	0.606	0.0553374
HIGD2A	5.96191661548063e-06	-0.339092	0.445	0.548	0.148547
CD7	1.26607839139098e-10	-0.340212	0.852	0.936	3.15456091998977e-06
GZMB	1.58340367640767e-09	-0.340996	0.866	0.924	3.94520860013735e-05
EEF1G	3.85989335595688e-10	-0.345875	0.833	0.907	9.61731028570215e-06
BANF1	4.68573565260369e-05	-0.3459	0.176	0.265	1
BST2	8.43688785078799e-06	-0.347011	0.269	0.379	0.210213
AGTRAP	4.13979886194291e-05	-0.347545	0.116	0.196	1
MYDGF	7.81807768950756e-06	-0.348958	0.231	0.33	0.194795
ANXA6	0.000292689	-0.349454	0.354	0.421	1
GZMM	3.30509063944124e-08	-0.350881	0.755	0.839	0.000823496
PRELID1	7.54107836532941e-05	-0.352349	0.296	0.375	1
PPDPF	1.20097895245605e-10	-0.353994	0.81	0.912	2.9923591579395e-06
NDUFB11	1.00250057774766e-05	-0.35567	0.377	0.473	0.249783
RPL3	1.97959156211253e-22	-0.355788	0.928	0.994	4.93235033615958e-18
MYL6	4.88792770942904e-11	-0.357441	0.827	0.934	1.21787606808134e-06
C9orf16	4.725411597548e-08	-0.358296	0.514	0.641	0.00117738
MSN	1.96731690386885e-07	-0.36003	0.59	0.706	0.00490177
TRBC2	1.08146391455099e-06	-0.361685	0.463	0.577	0.0269458
COX8A	6.33590414952524e-07	-0.361912	0.5	0.595	0.0157865
ITGB7	1.4299530135646e-05	-0.364445	0.19	0.289	0.356287
BSG	4.72867604387586e-06	-0.366913	0.364	0.476	0.11782
SNRPD2	6.37986550905101e-09	-0.369086	0.699	0.786	0.000158961
GPSM3	2.09062096746554e-08	-0.369553	0.371	0.523	0.000520899
VASP	0.000157295	-0.370852	0.155	0.232	1
CD99	7.29110535234221e-12	-0.372141	0.79	0.913	1.81665180958958e-07
NME2	1.16756942094458e-07	-0.372559	0.586	0.67	0.00290912
PSME2	2.85503245410589e-06	-0.37289	0.322	0.442	0.071136
ARHGDIB	7.16057433739013e-12	-0.374196	0.861	0.923	1.78412870190412e-07
IL32	0.126205	-0.37436	0.336	0.357	1
FCER1G	3.83552019822805e-07	-0.377521	0.458	0.588	0.00955658
PRF1	5.1865674040139e-07	-0.384735	0.748	0.807	0.0129229
CSTB	3.74957657204582e-06	-0.385355	0.148	0.248	0.0934244
SLC25A6	1.25898145505343e-10	-0.404245	0.636	0.797	3.13687819341112e-06
ATP5MC3	1.85902013955111e-08	-0.40493	0.414	0.551	0.000463193
GSTK1	1.15627262702819e-07	-0.407742	0.371	0.5	0.00288097
GNLY	1.24655925339359e-17	-0.407897	0.988	0.997	3.10592703575547e-13
LSP1	7.84111446561532e-11	-0.411511	0.773	0.849	1.95369208025271e-06
ACTG1	1.56067812379567e-13	-0.417481	0.879	0.963	3.88858561324928e-09
IFITM2	9.5679335994701e-12	-0.418516	0.819	0.916	2.38394633564397e-07
PCED1B-AS1	6.12395099941689e-09	-0.424921	0.539	0.646	0.000152584
YWHAB	1.58858775443113e-07	-0.426836	0.505	0.605	0.00395813
MATK	6.2579004373857e-11	-0.429909	0.643	0.77	1.55921847297902e-06
CD81	3.20563360888923e-10	-0.430784	0.535	0.661	7.98715669990842e-06
UBE2M	3.60824507128659e-07	-0.433211	0.232	0.349	0.0089903
RHOC	2.00550179443007e-07	-0.434079	0.435	0.555	0.00499691
TLN1	2.30173018584958e-07	-0.435792	0.417	0.534	0.00573499
TLE5	3.98623227527188e-15	-0.437362	0.822	0.894	9.93209633706743e-11
SERF2	8.09916681029486e-16	-0.438065	0.831	0.929	2.01798840245307e-11
ITGB2	2.05211259343626e-14	-0.440907	0.856	0.936	5.11304373780578e-10
POLR2L	3.67585864553564e-06	-0.440959	0.377	0.481	0.0915877
FCGR3A	1.56403756684415e-07	-0.454606	0.384	0.498	0.00389696
TWF2	1.93983522408001e-08	-0.457279	0.144	0.268	0.000483329
ATP5F1D	1.03531272430975e-10	-0.465352	0.451	0.609	2.57958518389017e-06
FGFBP2	1.09254274948083e-09	-0.466138	0.699	0.807	2.72217951460643e-05
MYL12A	2.95492568070929e-13	-0.46779	0.769	0.892	7.36249282605526e-09
IL2RG	1.45666694536208e-12	-0.479138	0.533	0.688	3.62943136106417e-08
PLAAT4	3.02764673128124e-11	-0.481775	0.558	0.682	7.54368459566034e-07
RAC2	4.501852695776e-11	-0.481919	0.665	0.76	1.12168161767955e-06
CORO1A	1.0634009966291e-10	-0.488558	0.632	0.727	2.64956992320107e-06
IFITM3	2.13816988774271e-08	-0.489181	0.486	0.596	0.000532746
GZMA	9.0458079086822e-12	-0.494042	0.676	0.772	2.25385349852726e-07
GSTP1	1.70933904965279e-13	-0.494821	0.579	0.732	4.25898917611489e-09
TYROBP	3.61089077430368e-17	-0.496008	0.789	0.9	8.99689545325504e-13
PPP1CA	1.52049452474585e-10	-0.496019	0.352	0.511	3.78846415785676e-06
PTGDS	0.0633874	-0.503088	0.366	0.394	1
TMSB10	3.72761376199364e-23	-0.503798	0.931	0.99	9.28772244938335e-19
PSME1	3.00460836753167e-15	-0.505241	0.72	0.844	7.4862822085419e-11
CALM1	1.7081508434565e-18	-0.521192	0.889	0.932	4.25602864155621e-14
NKG7	1.01074783694276e-37	-0.523256	0.96	0.998	2.51837931052657e-33
SPON2	1.23579559550951e-08	-0.535505	0.607	0.72	0.000307911
ARPC1B	1.94225482318956e-10	-0.544901	0.412	0.558	4.83932211745911e-06
HCST	3.77658297377562e-18	-0.546577	0.764	0.913	9.40973413745932e-14
IFITM1	1.49584924048704e-23	-0.548134	0.864	0.979	3.72705796759751e-19
PRDX5	3.63464042770732e-11	-0.553513	0.306	0.471	9.05607008967555e-07
CYBA	1.41905155431223e-25	-0.563699	0.912	0.966	3.53570885272435e-21
CFL1	8.49223251661939e-21	-0.564999	0.843	0.939	2.11592465384089e-16
NCR3	5.36995195659025e-11	-0.571891	0.312	0.471	1.33797722950403e-06
S100A4	1.210582043212e-15	-0.572827	0.776	0.865	3.01628621886702e-11
HOPX	2.1622960938638e-12	-0.608305	0.458	0.621	5.38757694747104e-08
NDUFB2	1.6837323716662e-15	-0.618056	0.377	0.569	4.1951875772435e-11
CLIC3	3.2648129764754e-11	-0.625758	0.526	0.662	8.1346080121861e-07
IGFBP7	1.47748958712306e-12	-0.641431	0.287	0.463	3.68131305527581e-08
PFN1	3.22603029106139e-25	-0.643458	0.873	0.953	8.03797707320857e-21
SH3BGRL3	5.64717909957983e-23	-0.659246	0.783	0.92	1.40705114445131e-18
ACTB	2.37559944542396e-24	-0.718158	0.954	0.989	5.91904357821835e-20

## Sheet: NK_PBMC2_12M_vs_PBMC2_fresh_sig
Supplemental Data 3D - PBMC2_Single_Cell_DEGs: NK cells 12 months
	p_val	avg_log2FC	pct.1	pct.2	p_val_adj
FOS	1.40272553983625e-40	1.75594	0.623	0.243	3.495030955056e-36
DUSP1	2.95399086424759e-30	1.05527	0.688	0.397	7.36016363735929e-26
JUN	1.8060504413063e-18	1.049	0.573	0.315	4.49995527955877e-14
MTRNR2L12	6.83362945959699e-61	1.04252	0.994	0.953	1.70266711615319e-56
PPP1R15A	1.3939168451293e-16	0.853285	0.454	0.23	3.47308321132415e-12
CXCR4	9.61558713247169e-18	0.769539	0.764	0.608	2.39581968992665e-13
AC044849.1	1.40354840422847e-19	0.754382	0.28	0.076	3.49708120397566e-15
ZFP36	1.4905277583267e-15	0.750862	0.862	0.733	3.7137989626468e-11
SERTAD1	1.07967253848747e-15	0.731302	0.37	0.162	2.69011209689538e-11
AL138963.4	7.92759131890423e-12	0.730136	0.28	0.121	1.97523865301818e-07
CCL3	6.37602410477968e-07	0.712458	0.412	0.278	0.0158865
JUNB	2.74718238968562e-11	0.668789	0.753	0.619	6.84487964214069e-07
NFKBIA	2.24750210290168e-10	0.662352	0.619	0.463	5.59987623958983e-06
MT-ATP6	1.88181782110283e-33	0.607308	0.998	0.992	4.6887372830598e-29
RPS10	3.73505103854777e-15	0.54542	0.232	0.063	9.30625316764561e-11
TAGAP	1.30793201888125e-09	0.543307	0.508	0.333	3.25884341824452e-05
TUBA1A	2.92525405655028e-10	0.539748	0.322	0.156	7.28856300730067e-06
IER2	7.52729564105245e-11	0.538088	0.701	0.55	1.87550098192463e-06
NR4A2	4.47474804676272e-08	0.536082	0.502	0.333	0.00111493
KLF6	9.15342481603721e-10	0.533818	0.613	0.439	2.28066732716383e-05
KLF2	9.71670103239255e-09	0.525292	0.713	0.606	0.000242101
PMAIP1	8.19311907357438e-06	0.513652	0.272	0.162	0.20414
RPS29	1.32165237698781e-33	0.509574	0.979	0.974	3.29302906250282e-29
GADD45B	3.12869725670794e-08	0.503814	0.483	0.333	0.000779546
CCL4	0.000142378	0.488493	0.531	0.444	1
H3F3B	3.33780540192233e-06	0.474828	0.983	0.987	0.0831648
H1FX	0.0253401	0.469255	0.607	0.543	1
SRGN	7.23940608331739e-10	0.453412	0.906	0.857	1.80377041971936e-05
ZFAND5	5.05327393929399e-08	0.443972	0.285	0.148	0.00125907
CITED2	3.52820557252385e-07	0.440807	0.308	0.175	0.00879088
TSC22D3	3.70117024009214e-06	0.419627	0.753	0.683	0.0922184
CYCS	3.06896995701002e-06	0.410483	0.458	0.317	0.0764665
MT-ND3	4.98880428257822e-16	0.394484	1	0.992	1.24301047504719e-11
CD69	1.1616554416742e-08	0.390205	0.69	0.529	0.000289438
FOSB	1.66854523759261e-09	0.383252	0.134	0.035	4.15734731398575e-05
DUSP2	1.81615106867123e-06	0.378356	0.724	0.622	0.0452512
BCL3	3.44460497139969e-06	0.371792	0.368	0.236	0.0858258
HSPA5	0.000114845	0.371435	0.646	0.553	1
BTG1	4.02323835274388e-07	0.365767	0.971	0.966	0.0100243
TSPYL2	0.00402999	0.363806	0.358	0.275	1
ID2	1.37497931366859e-05	0.363666	0.437	0.314	0.34259
SDCBP	2.85031110773494e-06	0.358795	0.521	0.375	0.0710184
ATP2B1-AS1	6.55509360768906e-08	0.35775	0.22	0.1	0.00163327
RELB	4.26599634260999e-07	0.355681	0.345	0.203	0.0106292
IER5	2.63306608321784e-06	0.353047	0.22	0.113	0.0656055
TUBB4B	4.91143331682124e-08	0.347394	0.238	0.108	0.00122373
AL691403.1	3.25288839063764e-08	0.340992	0.14	0.045	0.00081049
UBC	2.78415133952562e-11	0.339068	0.948	0.921	6.93699147756204e-07
SRSF2	0.000371712	0.334936	0.607	0.508	1
RHOB	1.58895518987569e-06	0.328618	0.165	0.071	0.0395904
BCLAF1	0.00021863	0.322316	0.477	0.35	1
PLIN2	1.11719036311922e-05	0.321947	0.31	0.185	0.278359
UBE2S	6.67171768598669e-06	0.321763	0.324	0.201	0.166233
SLC2A3	4.39891803340228e-05	0.321112	0.569	0.441	1
SOCS1	4.70490071031192e-07	0.318809	0.157	0.063	0.0117227
NFKBIB	0.000230786	0.31647	0.301	0.201	1
MT-ND5	2.58401270018017e-06	0.310916	0.971	0.928	0.0643833
SH2D1A	8.89580852105374e-05	0.30831	0.387	0.262	1
HLA-DRA	0.00179253	0.307508	0.103	0.053	1
LYZ	7.43559075107066e-06	0.306988	0.121	0.047	0.185265
CLEC2B	1.95562699640418e-05	0.306257	0.688	0.596	0.487264
BTG2	0.00313418	0.306206	0.437	0.36	1
RGS1	6.46598044842439e-07	0.305775	0.186	0.084	0.0161106
LITAF	1.01530736836116e-05	0.305011	0.941	0.875	0.252974
DDIT3	2.82287750367414e-06	0.296576	0.404	0.262	0.0703348
AC026979.2	4.1864144673148e-05	0.294491	0.289	0.182	1
GABARAPL1	0.000272798	0.292551	0.435	0.322	1
LMNA	6.45977427677553e-06	0.291422	0.151	0.066	0.160952
DUSP5	4.96460130911416e-07	0.290055	0.113	0.035	0.0123698
ZC3H7A	7.57279723291784e-07	0.288907	0.228	0.111	0.0188684
MAPRE2	6.73413808526452e-05	0.288719	0.571	0.447	1
SARAF	2.67380345381181e-06	0.287923	0.843	0.783	0.0666205
CHD1	0.000867582	0.283093	0.49	0.379	1
MT-ND4L	1.85427876925432e-07	0.279709	1	0.989	0.00462012
CREM	0.000671421	0.279319	0.364	0.259	1
MT-ND4	2.58976104988835e-07	0.2782	0.981	0.974	0.00645265
IFNG	0.000259491	0.27304	0.132	0.066	1
TUBA4A	0.0133359	0.272801	0.4	0.326	1
FTH1	0.000244383	0.27227	0.983	0.994	1
CDK17	0.000751283	0.272238	0.458	0.35	1
RGCC	1.40787269986362e-05	0.271598	0.138	0.059	0.350786
RPL38	9.94798681383481e-07	0.270023	0.902	0.849	0.0247864
RBM38	0.00332316	0.269669	0.705	0.658	1
TNFAIP3	0.00808228	0.269405	0.483	0.389	1
MT-ND2	1.36139436063245e-07	0.266767	0.971	0.92	0.00339205
IK	0.000228547	0.266714	0.446	0.325	1
DNAJB9	2.09062826966652e-05	0.266599	0.182	0.092	0.520901
DUSP10	0.00130904	0.266184	0.234	0.156	1
SF3A1	0.00107561	0.265938	0.389	0.294	1
FZR1	1.75748016106839e-05	0.265673	0.151	0.069	0.437894
PNRC1	8.74939708472057e-08	0.265298	0.956	0.934	0.00218
SIPA1L1	0.00640179	0.26436	0.326	0.251	1
SRSF7	0.000786751	0.2637	0.613	0.511	1
LYST	0.00154271	0.263316	0.51	0.426	1
ZC3H12A	0.000407215	0.260829	0.228	0.14	1
YME1L1	0.00237239	0.260074	0.324	0.236	1
RPAIN	0.00156059	0.260067	0.251	0.172	1
RAB8B	0.00107964	0.25832	0.492	0.381	1
C1orf43	2.8672892635338e-05	0.258005	0.379	0.244	0.714414
AC020916.1	9.47035996378484e-05	0.257991	0.149	0.072	1
ZFP36L1	0.00591169	0.25564	0.479	0.395	1
YPEL5	0.0358225	0.251152	0.41	0.347	1
MRPL9	9.67375727724643e-05	0.250905	0.241	0.141	1
ITGB7	0.00834768	-0.250734	0.23	0.289	1
DPYD	0.0265846	-0.250896	0.305	0.346	1
DDX17	0.0022228	-0.251428	0.345	0.41	1
MLLT6	0.000701631	-0.251775	0.163	0.244	1
SLC9A3R1	0.00226087	-0.25182	0.379	0.447	1
SERF2	2.0741142092058e-06	-0.252667	0.9	0.929	0.0516786
MYO1F	0.00483185	-0.252791	0.435	0.487	1
COX6A1	0.000398416	-0.253095	0.619	0.706	1
ACAP1	0.00172985	-0.253494	0.339	0.399	1
CEP78	0.0251261	-0.25379	0.268	0.317	1
RHOC	0.000336462	-0.254504	0.477	0.555	1
SSBP3	0.0018551	-0.254829	0.098	0.161	1
JUND	0.101222	-0.255343	0.803	0.834	1
BSG	0.00403227	-0.256025	0.437	0.476	1
GZMB	4.53118463476094e-05	-0.256109	0.908	0.924	1
KIF21A	0.000444448	-0.256491	0.063	0.124	1
TPST2	0.00435939	-0.257946	0.381	0.441	1
CLIC1	4.43797184268718e-05	-0.260225	0.738	0.791	1
TMOD3	0.00275012	-0.260627	0.289	0.35	1
IRF9	0.0103575	-0.260677	0.232	0.293	1
LAIR2	0.0614917	-0.260848	0.176	0.209	1
C12orf75	0.00351511	-0.261343	0.418	0.468	1
ALOX5AP	0.00676518	-0.262993	0.425	0.484	1
PLAAT4	0.000261505	-0.263445	0.644	0.682	1
RAC2	0.00330946	-0.263737	0.759	0.76	1
INPP5D	0.000487192	-0.265221	0.316	0.389	1
CD160	0.0157469	-0.265779	0.19	0.244	1
LAIR1	0.00733637	-0.265884	0.123	0.175	1
HECA	1.172630586247e-05	-0.26634	0.103	0.201	0.292173
HIST1H1E	5.88109822550303e-05	-0.266565	0.768	0.815	1
FLOT2	0.000688795	-0.268213	0.107	0.177	1
TPI1	0.000704136	-0.268399	0.54	0.601	1
NDUFB2	0.00081519	-0.269403	0.506	0.569	1
IL2RG	0.00016782	-0.270485	0.598	0.688	1
PRMT2	0.00728933	-0.270724	0.322	0.384	1
APMAP	0.00359163	-0.272208	0.483	0.543	1
IFITM1	2.5654691728451e-08	-0.273168	0.946	0.979	0.000639212
HOPX	0.0242892	-0.274007	0.617	0.621	1
CYBA	3.69777586205388e-07	-0.276325	0.958	0.966	0.00921338
LAT	0.00527868	-0.276375	0.192	0.256	1
CFL1	4.08006972581186e-06	-0.278528	0.916	0.939	0.101659
CTBP2	0.000940513	-0.281175	0.155	0.222	1
TLE5	9.54672923959331e-07	-0.283659	0.854	0.894	0.0237866
NDUFA11	0.00134697	-0.283831	0.385	0.453	1
RNF213	5.44823096854908e-05	-0.284764	0.529	0.629	1
CD244	0.00147065	-0.285897	0.203	0.273	1
LCP1	0.000336707	-0.289127	0.724	0.796	1
ZFPM1	0.000451126	-0.29043	0.073	0.138	1
MYH9	2.16709585884515e-05	-0.291056	0.456	0.55	0.539954
SSBP4	0.00812619	-0.291473	0.243	0.291	1
TYROBP	2.974739180827e-07	-0.294682	0.858	0.9	0.00741186
BIN1	0.00260566	-0.296573	0.274	0.33	1
INTS6	0.00114496	-0.297105	0.153	0.222	1
ANXA2	0.00149455	-0.300109	0.174	0.246	1
PFN1	1.41641070864407e-06	-0.300772	0.95	0.953	0.0352913
SH3BP5	0.000583231	-0.304511	0.151	0.225	1
FCGR3A	0.000554026	-0.306488	0.433	0.498	1
HIST1H1D	0.0252769	-0.306863	0.456	0.495	1
VAMP5	0.000149606	-0.30953	0.224	0.322	1
PPP2R5C	3.84190550936615e-05	-0.310809	0.653	0.738	0.957249
ITGB2	3.94840983246581e-08	-0.312271	0.889	0.936	0.000983786
VASP	0.00696111	-0.312623	0.176	0.232	1
AOAH	2.49046967341359e-08	-0.315536	0.674	0.752	0.000620525
INPP4A	7.56794068032647e-06	-0.315964	0.151	0.26	0.188563
PAK2	0.00121304	-0.316655	0.345	0.407	1
SKAP1	1.85586062699689e-05	-0.321334	0.54	0.614	0.462406
SPON2	0.00155888	-0.323401	0.644	0.72	1
PRF1	0.000237376	-0.324007	0.808	0.807	1
TBC1D5	1.62379729873424e-05	-0.324119	0.121	0.215	0.404585
PREX1	0.000422692	-0.326026	0.374	0.445	1
SYTL1	0.00087045	-0.328182	0.337	0.413	1
BANF1	0.000284275	-0.32823	0.18	0.265	1
TMSB10	5.0344615772051e-11	-0.330132	0.983	0.99	1.25438644657642e-06
ATP5F1D	6.95258559144794e-05	-0.330897	0.531	0.609	1
BIN2	1.70661130861181e-05	-0.331151	0.623	0.672	0.425219
TMEM181	4.63607477761852e-05	-0.334577	0.138	0.23	1
YWHAB	0.000211942	-0.334607	0.536	0.605	1
CREB1	6.96875324041043e-05	-0.336675	0.157	0.248	1
HCST	4.78224120905733e-08	-0.338935	0.843	0.913	0.00119154
FCRL6	0.00161581	-0.343838	0.199	0.265	1
MBD2	2.39361069500995e-06	-0.344211	0.079	0.174	0.0596392
BST2	8.53838495393388e-05	-0.345512	0.282	0.379	1
TSPO	0.000101897	-0.345912	0.322	0.413	1
TXNIP	0.000625013	-0.350719	0.582	0.65	1
NCR1	0.000872416	-0.355527	0.238	0.307	1
ACTB	5.84804761769225e-07	-0.356794	0.99	0.989	0.014571
NEDD8	2.01798650651211e-05	-0.358723	0.333	0.424	0.502802
PPP1CA	7.50192345981868e-06	-0.361409	0.406	0.511	0.186918
CLIC3	0.000263465	-0.362922	0.6	0.662	1
BPTF	1.87981106533317e-05	-0.369134	0.276	0.381	0.468374
ARPC1B	9.87523695355802e-05	-0.373373	0.494	0.558	1
MYL12A	7.10946647539371e-09	-0.377063	0.831	0.892	0.000177139
NCR3	0.000103043	-0.37962	0.393	0.471	1
TRBJ2-3	1.25565541335203e-05	-0.390257	0.063	0.141	0.312859
CALM1	1.48893669081982e-10	-0.392454	0.904	0.932	3.70983465884667e-06
S100A4	2.06969596149421e-08	-0.413516	0.793	0.865	0.000515685
TLN1	8.06260263734622e-07	-0.424541	0.421	0.534	0.0200888
PTGDS	0.14982	-0.438304	0.372	0.394	1
IGFBP7	4.74369081099737e-06	-0.4417	0.354	0.463	0.118194
SH3BGRL3	5.73706185594753e-13	-0.481988	0.856	0.92	1.42944633202789e-08
UBE2M	2.96063926433834e-09	-0.565376	0.211	0.349	7.37672879102541e-05
IFITM3	9.81322677624618e-10	-0.572339	0.458	0.596	2.4450635835695e-05
MT-ATP8	2.69996064486871e-66	-1.0703	0.891	0.994	6.72722194275487e-62

## Sheet: DC_PBMC2_6M_vs_PBMC2_fresh_sig_
Supplemental Data 3E - PBMC2_Single_Cell_DEGs: DC cells 6 months
	p_val	avg_log2FC	pct.1	pct.2	p_val_adj
RASGEF1B	2.34286483336141e-32	1.87264	0.964	0.367	5.83748201880329e-28
AP006565.1	4.5811820540301e-31	1.44124	0.777	0	1.14144732058214e-26
MTRNR2L12	1.1233124726786e-11	1.06754	0.993	0.982	2.79884535692601e-07
SLC26A3	8.41850035679119e-23	1.04684	0.676	0.037	2.09755354889809e-18
DUSP1	3.57261377233455e-13	1.02538	0.935	0.771	8.90152447514876e-09
FOS	1.59600420850552e-11	0.96001	0.978	0.844	3.97660408591235e-07
AREG	0.00133303	0.935864	0.576	0.376	1
MTRNR2L8	5.08467926300897e-14	0.932624	0.597	0.128	1.26689868517131e-09
JUN	0.000110321	0.916796	0.892	0.771	1
RMRP	0.00236358	0.798674	0.295	0.138	1
NR4A3	9.32097439444646e-05	0.701798	0.734	0.532	1
TUBA1A	3.14123720769956e-06	0.696526	0.691	0.477	0.0782671
RPS29	1.2372953332465e-22	0.693376	0.993	0.991	3.08284505231698e-18
IL1B	0.000703411	0.635224	0.331	0.147	1
ALCAM	6.93214656672011e-05	0.59615	0.712	0.532	1
AL138963.4	0.00135149	0.568886	0.54	0.394	1
AL691403.1	2.97766236368963e-09	0.553362	0.475	0.128	7.41914354536909e-05
SRSF8	0.896266	0.542349	0.122	0.128	1
NFKB1	0.00711577	0.509256	0.518	0.376	1
FOSB	3.98037577714408e-05	0.504928	0.633	0.45	0.99175
DUSP2	0.0209465	0.498682	0.403	0.257	1
TCTN3	2.82373374227067e-05	0.496614	0.504	0.22	0.703561
RAB9A	0.461709	0.492953	0.252	0.312	1
SYTL3	0.000409206	0.477049	0.676	0.495	1
ZC3HAV1	0.00131058	0.475583	0.36	0.183	1
TNFAIP8	0.929342	0.474108	0.547	0.569	1
NR4A2	2.32080774222568e-05	0.465062	0.604	0.33	0.578252
CMIP	0.000616411	0.464792	0.719	0.624	1
RBPJ	0.000168755	0.459379	0.892	0.706	1
MAML3	0.152193	0.451266	0.597	0.505	1
H3F3C	1.07804806400539e-08	0.447789	0.295	0.018	0.000268606
CCR7	0.0216281	0.447003	0.201	0.101	1
OOEP	2.03298554303964e-10	0.440202	0.353	0.018	5.06538677903757e-06
AC022217.3	9.62256320185856e-08	0.438715	0.302	0.037	0.00239756
CD83	0.00174884	0.431426	0.899	0.789	1
SIPA1L1	0.00157014	0.429731	0.827	0.67	1
ADAM28	0.00169968	0.42711	0.835	0.725	1
CXCL16	0.000319038	0.422013	0.878	0.752	1
CST7	0.033164	0.418798	0.554	0.45	1
ETV3	0.00712209	0.41741	0.54	0.394	1
ZNF331	0.0384652	0.414708	0.518	0.404	1
PABPC1	4.55165663631402e-06	0.41205	0.993	0.991	0.113409
CD109	0.0169465	0.410435	0.54	0.431	1
MALT1	0.000975508	0.408922	0.784	0.633	1
MYH9	0.000903102	0.405141	0.683	0.578	1
STX17-AS1	0.000123476	0.404959	0.353	0.156	1
TET2	0.000154003	0.399768	0.856	0.688	1
KDM6B	0.00037603	0.394575	0.712	0.505	1
SAMSN1	0.0017187	0.393355	0.799	0.725	1
KLF6	0.000512045	0.385961	0.842	0.706	1
CALCRL	0.0416568	0.384154	0.446	0.349	1
DAPP1	0.018734	0.379779	0.432	0.312	1
CD69	0.416976	0.375858	0.281	0.239	1
RGS1	0.00068694	0.370261	0.532	0.294	1
ELF4	0.000318764	0.369473	0.482	0.303	1
EPB41L3	0.0115742	0.369063	0.662	0.514	1
STK38L	0.0015871	0.367273	0.655	0.44	1
CLIC2	0.000172828	0.366555	0.482	0.275	1
AL133415.1	0.0206074	0.365879	0.748	0.633	1
JARID2	0.0542078	0.364987	0.878	0.807	1
AC007384.1	0.000168649	0.362101	0.424	0.202	1
GPR183	0.00507724	0.362084	0.942	0.817	1
EREG	0.0524679	0.360026	0.525	0.413	1
ACOT9	0.000807133	0.359247	0.482	0.303	1
REV3L	0.00728958	0.358256	0.669	0.56	1
G0S2	0.0784858	0.353539	0.612	0.541	1
COX19	0.184755	0.352161	0.489	0.376	1
SYAP1	0.00307034	0.352086	0.791	0.67	1
EIF5	0.00048496	0.351879	0.777	0.596	1
PPP1R15A	0.0591166	0.351588	0.871	0.798	1
RIPK2	0.00411261	0.3497	0.799	0.716	1
FABP5	0.363837	0.349273	0.439	0.422	1
TANK	0.00189631	0.348868	0.662	0.486	1
CMTM6	0.0177531	0.347845	0.741	0.633	1
TXNIP	0.150766	0.34764	0.712	0.651	1
ATG3	0.00263527	0.346124	0.849	0.697	1
CXCL8	0.299526	0.346004	0.237	0.193	1
AC020916.1	0.000452112	0.345101	0.511	0.275	1
CD44	0.00563318	0.345042	0.878	0.89	1
SMAP2	0.00260359	0.34263	0.662	0.541	1
MALAT1	4.28920176114331e-05	0.341076	1	1	1
NBEAL1	0.00645629	0.338551	0.576	0.385	1
CTNNB1	0.0161882	0.338515	0.82	0.716	1
EMP1	0.0541272	0.336425	0.374	0.275	1
HADH	0.768001	0.332011	0.158	0.174	1
NDEL1	0.0158536	0.330779	0.683	0.596	1
CSF2RA	0.00540331	0.33024	0.892	0.835	1
AC239799.2	0.11287	0.329872	0.122	0.064	1
IPMK	0.000274378	0.329215	0.381	0.183	1
AHR	0.0123992	0.326001	0.691	0.56	1
CREM	0.00102773	0.325572	0.705	0.495	1
GNA13	0.0398882	0.323994	0.827	0.78	1
ETF1	0.00199498	0.323601	0.719	0.606	1
ZFHX3	0.000275561	0.321587	0.302	0.11	1
KLF4	0.0836023	0.319556	0.54	0.459	1
ARHGAP45	0.00736592	0.318008	0.468	0.33	1
GPRIN3	0.0483095	0.316576	0.568	0.486	1
PTPN22	0.00155144	0.316551	0.446	0.266	1
MT-ND3	0.000725622	0.316393	1	1	1
ASH1L	0.0401232	0.314252	0.482	0.394	1
GPAT3	0.0228701	0.313501	0.777	0.642	1
RGS2	0.000432847	0.313434	0.748	0.55	1
PTP4A2	0.00159387	0.312817	0.921	0.853	1
UPF2	0.0184069	0.310141	0.626	0.486	1
LINC01588	0.58897	0.309249	0.302	0.284	1
AL627171.2	1.61495003644864e-05	0.307648	0.396	0.147	0.402381
LCOR	0.00036699	0.304883	0.561	0.312	1
HGSNAT	0.0024978	0.303617	0.468	0.275	1
HK2	0.183212	0.301037	0.705	0.67	1
SNHG9	0.0129421	0.300454	0.417	0.257	1
GNG2	0.0251794	0.299937	0.381	0.248	1
SLCO3A1	0.0125174	0.297681	0.388	0.248	1
NRARP	0.0342086	0.296882	0.353	0.239	1
AMBRA1	0.00208273	0.29566	0.331	0.165	1
TUBB4B	0.0274608	0.293979	0.576	0.45	1
SERPINB9	0.0143673	0.293957	0.518	0.376	1
SPAG9	0.00409096	0.292228	0.842	0.697	1
STAG2	0.0185099	0.29198	0.604	0.486	1
MAP3K14	0.0957003	0.289073	0.432	0.339	1
ZFYVE16	0.0206592	0.28891	0.396	0.275	1
BIRC6	0.00817696	0.288877	0.698	0.56	1
SGK1	0.00295672	0.288033	0.691	0.523	1
ACTN1	0.0431649	0.286792	0.417	0.284	1
FNIP2	0.0609167	0.285735	0.446	0.367	1
EGLN3	0.0410578	0.28396	0.561	0.422	1
ZMIZ1	0.00441312	0.283689	0.727	0.578	1
NLRP3	0.0669121	0.283553	0.662	0.606	1
ODC1	0.407551	0.282965	0.345	0.294	1
H2AFV	0.00196665	0.282497	0.842	0.697	1
DOCK10	0.0312252	0.282415	0.705	0.615	1
MT-ND6	0.0336706	0.280455	0.64	0.532	1
UBAP1	0.0170934	0.278738	0.482	0.367	1
BCL2L11	0.00179024	0.278488	0.309	0.138	1
RAPGEF1	0.0301856	0.277981	0.842	0.798	1
ATP2B1	0.0865356	0.277862	0.885	0.78	1
HLA-DPB1	0.0149139	0.27757	0.986	0.991	1
DOCK5	0.02348	0.277185	0.604	0.486	1
RPS10	0.00130874	0.276125	0.496	0.312	1
PPTC7	0.00800003	0.276105	0.403	0.248	1
FRY	0.00035844	0.275631	0.561	0.33	1
BNIP3L	0.0245065	0.27558	0.871	0.78	1
KDM2B	0.0418422	0.275235	0.504	0.394	1
GPATCH11	0.00684979	0.275183	0.259	0.128	1
LPGAT1	0.00586337	0.274979	0.381	0.229	1
PBRM1	0.00755143	0.273244	0.353	0.202	1
PICALM	0.0165044	0.272246	0.899	0.844	1
DYNC1LI1	0.00826462	0.272101	0.403	0.257	1
PTPRC	0.00742386	0.271946	0.971	0.917	1
HLA-DRB1	0.0229155	0.271876	0.993	0.991	1
MORF4L2	9.22714400787969e-05	0.271687	0.755	0.596	1
AGTPBP1	0.0140224	0.271425	0.763	0.606	1
BIRC2	0.00166456	0.271202	0.439	0.257	1
FLT1	0.169535	0.271077	0.432	0.367	1
COP1	0.00174521	0.270328	0.482	0.266	1
LINC01004	0.665456	0.269603	0.101	0.083	1
ACTN4	0.0227241	0.268555	0.727	0.596	1
PDE4D	0.034521	0.267724	0.353	0.229	1
CCDC88A	0.0212026	0.266877	0.734	0.615	1
EIF4A3	0.375477	0.266545	0.475	0.45	1
MIER1	0.0290891	0.265578	0.59	0.468	1
EGR1	0.580335	0.265515	0.101	0.083	1
RIC1	0.0284036	0.26508	0.597	0.422	1
HSPA4	0.0458149	0.26495	0.281	0.183	1
ATP2B1-AS1	0.022735	0.264869	0.799	0.725	1
PHF21A	0.0263563	0.264838	0.439	0.303	1
IL10RA	0.018316	0.26458	0.763	0.642	1
SDC2	0.0248929	0.264006	0.482	0.33	1
PTPRJ	0.000184996	0.263757	0.468	0.229	1
ANKRD17	0.00833752	0.263364	0.374	0.22	1
ANKRD37	0.382292	0.263278	0.597	0.569	1
BNIP3	0.753076	0.262442	0.23	0.229	1
SERTAD1	0.0447958	0.261977	0.482	0.358	1
PFDN1	0.0401507	0.261922	0.763	0.642	1
MT-CO1	7.977452486379e-05	0.261861	1	1	1
FER	0.0408461	0.26098	0.144	0.064	1
CTNNA1	0.005076	0.259683	0.475	0.294	1
GNA12	0.0783498	0.259633	0.633	0.624	1
AP003086.1	0.00260449	0.259438	0.331	0.165	1
UBL3	0.0272306	0.259103	0.317	0.211	1
RAP2B	0.0165663	0.258422	0.784	0.642	1
CIITA	0.0137941	0.258084	0.597	0.468	1
ARIH2	0.00599351	0.257692	0.633	0.495	1
SLC8A1	0.0261343	0.257406	0.626	0.477	1
NFATC2IP	0.0665443	0.255946	0.367	0.266	1
EZR	0.154503	0.255165	0.885	0.807	1
FYN	0.0304065	0.254787	0.727	0.624	1
CNOT1	0.000889366	0.253731	0.532	0.312	1
SLC9A7	0.0026281	0.253686	0.561	0.367	1
NCOR2	0.0725866	0.253126	0.712	0.624	1
ELF1	0.028231	0.253032	0.906	0.881	1
NBAS	0.00819904	0.252495	0.158	0.055	1
HLA-DRA	0.0200362	0.252294	1	0.982	1
VAPA	0.0168898	0.251931	0.842	0.771	1
NAMPT	0.0143411	0.251366	0.899	0.807	1
BEST1	0.129106	0.251364	0.54	0.477	1
ARHGAP25	0.0787723	-0.251022	0.086	0.156	1
MED26	0.0289546	-0.251182	0.108	0.202	1
HEXB	0.320388	-0.25125	0.612	0.569	1
ITCH	0.323635	-0.251394	0.446	0.523	1
DMXL2	0.507402	-0.251715	0.151	0.174	1
ANAPC5	0.162986	-0.252324	0.201	0.284	1
DGLUCY	0.286804	-0.252411	0.065	0.101	1
DEF8	0.0531427	-0.253553	0.245	0.339	1
CEPT1	0.00619861	-0.25365	0.043	0.138	1
TALDO1	0.0286572	-0.254297	0.662	0.752	1
FCN1	0.578735	-0.254368	0.633	0.615	1
COA1	0.999136	-0.254504	0.317	0.312	1
ATP5PB	0.0134861	-0.25501	0.82	0.89	1
UBE2V1	0.069576	-0.25639	0.719	0.789	1
PAICS	0.0178208	-0.258571	0.201	0.321	1
MRPL57	0.00359798	-0.259108	0.41	0.615	1
ENTPD4	0.169869	-0.259117	0.252	0.321	1
NPC2	0.0206883	-0.259749	0.928	0.927	1
AGTRAP	0.00966886	-0.260715	0.158	0.294	1
SCAMP2	0.0570597	-0.260956	0.317	0.404	1
TCF25	0.191773	-0.262649	0.827	0.826	1
ARHGDIB	0.0156948	-0.262756	0.885	0.927	1
ERO1B	0.830211	-0.265023	0.273	0.257	1
CFAP410	0.0124976	-0.265228	0.115	0.229	1
AFF3	0.301279	-0.265734	0.36	0.413	1
ASPH	0.536496	-0.266282	0.209	0.239	1
SLC3A2	0.0185714	-0.266404	0.511	0.615	1
TXN	0.0450213	-0.266409	0.755	0.844	1
SENP6	0.17306	-0.267049	0.41	0.486	1
CAPG	0.204595	-0.268325	0.77	0.817	1
E2F5	0.56509	-0.268507	0.129	0.101	1
PTPRS	0.087182	-0.268791	0.094	0.165	1
MDM4	0.457492	-0.269211	0.554	0.56	1
CPSF6	0.10227	-0.269255	0.417	0.477	1
LDHB	0.0283301	-0.270238	0.77	0.89	1
SRSF10	0.138876	-0.271765	0.806	0.817	1
JCHAIN	0.26114	-0.273482	0.122	0.174	1
SEPTIN1	0.0346103	-0.273925	0.194	0.303	1
UBE2K	0.0596189	-0.274053	0.432	0.541	1
PYCARD	0.0395643	-0.274422	0.669	0.734	1
VSIR	0.232472	-0.274876	0.604	0.606	1
AC007381.1	0.0915954	-0.275079	0.065	0.128	1
IGFLR1	0.355269	-0.275412	0.489	0.505	1
UAP1	0.0764895	-0.275923	0.115	0.183	1
ORMDL1	0.00425151	-0.276409	0.223	0.385	1
STAMBPL1	0.0184268	-0.276705	0.029	0.101	1
CD68	0.293815	-0.277477	0.755	0.743	1
ISCU	0.056778	-0.277587	0.439	0.541	1
ATP5MC3	0.00223618	-0.278251	0.871	0.89	1
ACADVL	0.095602	-0.278654	0.396	0.45	1
MAP1A	0.18976	-0.278965	0.065	0.11	1
PMEPA1	0.0562975	-0.280314	0.151	0.248	1
SH2D3C	0.337178	-0.280651	0.317	0.358	1
CBFA2T3	0.0124976	-0.280876	0.115	0.229	1
AC253572.2	0.745569	-0.282357	0.216	0.183	1
SNRPC	0.012768	-0.282878	0.46	0.569	1
ZBTB20	0.093979	-0.28393	0.209	0.303	1
ATG101	0.0811755	-0.285375	0.18	0.266	1
MRPS24	0.00632446	-0.285891	0.662	0.752	1
RNF126	0.0335126	-0.286656	0.489	0.596	1
RUBCNL	0.119526	-0.289281	0.259	0.339	1
NT5C	0.0892259	-0.289365	0.245	0.33	1
ARL6IP6	0.578192	-0.290643	0.137	0.156	1
RABGAP1L	0.680587	-0.294595	0.259	0.275	1
B4GALT1	0.215017	-0.296284	0.712	0.716	1
LSM7	0.00110739	-0.296286	0.77	0.872	1
SQLE	0.828784	-0.298574	0.144	0.128	1
DDIT3	0.155367	-0.299132	0.374	0.431	1
LINC01374	0.249753	-0.300114	0.101	0.147	1
UCP2	0.0618783	-0.300298	0.547	0.596	1
CDK2AP2	0.00687067	-0.30032	0.165	0.294	1
RNASEH2B	0.00503244	-0.300354	0.266	0.422	1
RNF149	0.0291432	-0.300567	0.705	0.826	1
SCT	0.115676	-0.301052	0.058	0.11	1
DLEU2	0.171169	-0.302409	0.554	0.569	1
PLIN2	0.58813	-0.305953	0.705	0.752	1
ATP6V0E1	0.0457886	-0.31032	0.453	0.532	1
CSNK1G2	0.00248459	-0.310913	0.345	0.523	1
A1BG	0.0735489	-0.311825	0.511	0.596	1
LTB	0.0698781	-0.31183	0.122	0.202	1
UBE2M	0.00418729	-0.312287	0.662	0.716	1
NHP2	0.0521707	-0.312566	0.504	0.587	1
UFD1	0.00947217	-0.31342	0.288	0.404	1
VAMP8	0.0122708	-0.314896	0.892	0.917	1
JTB	0.00806722	-0.315865	0.59	0.697	1
SEL1L3	0.708848	-0.315872	0.576	0.587	1
SPIB	0.289492	-0.31948	0.259	0.312	1
WASHC1	0.00884376	-0.320833	0.381	0.486	1
SNHG7	0.029954	-0.321881	0.691	0.771	1
ARHGAP24	0.265803	-0.322203	0.165	0.211	1
SELENOS	0.032243	-0.333303	0.237	0.367	1
DDOST	0.0396591	-0.335578	0.439	0.505	1
ERN1	0.902925	-0.337347	0.396	0.376	1
HIST1H2AC	0.591118	-0.337986	0.223	0.239	1
DERL3	0.0386177	-0.339259	0.101	0.193	1
INPP4A	0.272275	-0.343078	0.273	0.349	1
GLT1D1	0.0656285	-0.345166	0.086	0.156	1
TMEM107	0.476112	-0.345649	0.266	0.284	1
FCHSD2	0.245043	-0.346391	0.475	0.358	1
CD99	0.0804468	-0.347706	0.942	0.917	1
SRP14	0.0414964	-0.349141	0.978	0.982	1
SEC11C	0.0128072	-0.351582	0.288	0.413	1
ERP29	0.00882962	-0.360217	0.921	0.945	1
IRF8	0.149784	-0.361964	0.504	0.56	1
UQCRC1	0.000736324	-0.369325	0.475	0.633	1
TAGLN2	0.000636875	-0.37062	0.971	0.982	1
COBLL1	0.192227	-0.376353	0.079	0.128	1
CCDC50	0.50752	-0.376855	0.432	0.44	1
CEBPB	0.123572	-0.377458	0.741	0.743	1
ADAM19	0.327224	-0.382224	0.086	0.119	1
ARMH1	0.0209886	-0.386957	0.259	0.367	1
BCL11A	0.237451	-0.388892	0.41	0.45	1
ZNF428	0.0662541	-0.392722	0.295	0.385	1
CD81	0.00522506	-0.393921	0.41	0.505	1
SCMH1	0.0945677	-0.394253	0.23	0.303	1
MZB1	0.120216	-0.395006	0.101	0.165	1
NCF1	0.197315	-0.398545	0.237	0.284	1
SPP1	0.552988	-0.399342	0.144	0.165	1
CRIP1	0.240243	-0.402709	0.892	0.881	1
RHOB	0.367403	-0.403901	0.353	0.394	1
H3F3B	0.0137781	-0.406661	1	1	1
DDIT4	0.257252	-0.406996	0.928	0.89	1
DCK	0.206467	-0.416196	0.158	0.211	1
AC025164.1	0.765324	-0.418099	0.259	0.248	1
LIME1	0.166946	-0.418653	0.086	0.138	1
APP	0.483236	-0.426942	0.424	0.45	1
RUNX2	0.0208663	-0.427927	0.496	0.624	1
MCOLN2	0.0116786	-0.428766	0.144	0.266	1
PRDX5	0.000584521	-0.428957	0.583	0.734	1
TP53I13	0.0769311	-0.436752	0.252	0.339	1
RBMS2	0.498878	-0.439138	0.079	0.101	1
CCDC69	0.103108	-0.443616	0.36	0.44	1
PPP1R14B	0.333291	-0.444726	0.885	0.872	1
C12orf57	0.136694	-0.450899	0.504	0.541	1
CD2AP	0.599235	-0.459289	0.353	0.358	1
MBD2	2.90864338965548e-05	-0.459333	0.511	0.688	0.724718
ZFP36L2	0.0100263	-0.486051	0.59	0.706	1
LILRA4	0.108966	-0.486315	0.101	0.165	1
TRAF4	0.022491	-0.501846	0.245	0.385	1
ID3	0.0383788	-0.503448	0.165	0.257	1
ITM2C	0.524083	-0.504016	0.345	0.367	1
TCF4	0.445921	-0.504783	0.353	0.376	1
IGHM	0.0663704	-0.504855	0.115	0.193	1
CLEC4C	0.0167726	-0.523634	0.065	0.156	1
PLAC8	0.123669	-0.533998	0.396	0.468	1
S100A9	0.23869	-0.53678	0.619	0.633	1
POLR2B	0.10698	-0.553931	0.353	0.257	1
C12orf75	0.424607	-0.565439	0.367	0.376	1
CREB1	0.0447969	-0.567909	0.302	0.404	1
UGCG	0.336075	-0.575604	0.453	0.468	1
GRAMD1B	0.675064	-0.575814	0.201	0.211	1
PLD4	0.15596	-0.576461	0.367	0.422	1
PCNX4	0.73475	-0.577431	0.137	0.147	1
IRF7	0.00974297	-0.59008	0.353	0.514	1
SERPINF1	0.0908743	-0.634283	0.309	0.404	1
HERPUD1	0.127277	-0.662153	0.662	0.688	1
JUND	2.28673751529738e-06	-0.670863	0.986	0.963	0.0569764
STMN1	0.00543155	-0.674932	0.129	0.266	1
S100A8	0.150541	-0.748194	0.475	0.505	1
FRMD4B	0.2489	-0.788903	0.201	0.147	1
IGKC	0.156881	-0.791483	0.129	0.183	1
GZMB	0.0949675	-0.904576	0.129	0.202	1
HSPA5	0.621672	-0.966698	0.554	0.55	1

## Sheet: DC_PBMC2_12M_vs_PBMC2_fresh_sig
Supplemental Data 3F - PBMC2_Single_Cell_DEGs: DC cells 12 months
	p_val	avg_log2FC	pct.1	pct.2	p_val_adj
DUSP1	3.55409114391286e-12	1.20536	0.952	0.771	8.85537349417328e-08
FOS	8.35750206662303e-14	1.18938	0.976	0.844	2.08235521491979e-09
MTRNR2L12	1.15760605730529e-15	1.11406	0.988	0.982	2.88429125238186e-11
IL1B	1.27081261467689e-05	0.993085	0.422	0.147	0.316636
HSPA1B	0.0669418	0.920132	0.229	0.138	1
DUSP5	0.00361859	0.864527	0.675	0.45	1
JUN	1.61440163180029e-06	0.855356	0.904	0.771	0.0402244
KLF6	9.79786833928145e-10	0.776763	0.952	0.706	2.44123687541537e-05
FOSB	1.92768130829251e-07	0.761892	0.735	0.45	0.00480301
HSPA1A	0.000797353	0.724622	0.253	0.073	1
AREG	0.00250067	0.675089	0.602	0.376	1
RGS2	0.000167355	0.67356	0.759	0.55	1
PPP1R15A	0.00125785	0.647379	0.904	0.798	1
NR4A3	0.000342288	0.634569	0.759	0.532	1
TUBA1A	0.00024307	0.631053	0.687	0.477	1
GADD45B	0.0197556	0.618749	0.663	0.55	1
AL691403.1	1.39185547207689e-09	0.606369	0.518	0.128	3.46794709422678e-05
AL138963.4	0.00394222	0.601723	0.59	0.394	1
CXCL8	0.00396211	0.591604	0.373	0.193	1
NR4A2	2.60044768246624e-05	0.580182	0.663	0.33	0.647928
RGS1	0.000231956	0.565629	0.566	0.294	1
RPS10	0.000112989	0.558918	0.554	0.312	1
GPR183	0.00137595	0.557572	0.928	0.817	1
EMP1	2.98793529428905e-06	0.54865	0.566	0.275	0.0744474
KLF4	0.000158897	0.547026	0.663	0.459	1
PCED1B	0.54948	0.545656	0.12	0.156	1
ATP2B1-AS1	5.37826574548518e-05	0.539754	0.867	0.725	1
MTMR12	0.25698	0.534272	0.193	0.138	1
EIF5	1.95939730455653e-05	0.519597	0.831	0.596	0.488203
AC020916.1	5.97059975853539e-05	0.519235	0.578	0.275	1
TUBB4B	0.00194964	0.517854	0.602	0.45	1
RPS29	1.53092248144723e-12	0.514153	0.988	0.991	3.81444645477392e-08
ALCAM	0.326733	0.491434	0.59	0.532	1
KLF2	1.01020355378329e-06	0.468686	0.482	0.147	0.0251702
EREG	0.0488473	0.441464	0.53	0.413	1
YPEL5	0.0121182	0.428555	0.807	0.633	1
CLEC10A	0.00694359	0.425682	0.771	0.587	1
MT-ATP6	3.02670915546778e-06	0.421939	0.988	1	0.0754135
DDT	0.00162784	0.420585	0.735	0.523	1
AC022217.3	1.63026934057131e-08	0.412662	0.349	0.037	0.000406198
DUSP2	0.0147865	0.406353	0.434	0.257	1
AC007384.1	0.000147427	0.396395	0.458	0.202	1
NAPSA	0.00360896	0.39048	0.566	0.358	1
OTUD1	3.00344932939497e-05	0.389038	0.482	0.193	0.748339
TSC22D3	5.47286218473584e-05	0.379502	0.711	0.413	1
MT-ND2	2.96490066348127e-05	0.37575	1	0.982	0.738735
CXCL3	0.0036123	0.373265	0.157	0.037	1
FLNB	0.948111	0.370777	0.12	0.119	1
TNFSF9	0.112824	0.369362	0.422	0.303	1
FNIP2	0.587137	0.367921	0.41	0.367	1
VAPA	0.00179461	0.367537	0.831	0.771	1
CD109	0.084144	0.36577	0.554	0.431	1
IL1RAP	0.0949514	0.364307	0.41	0.294	1
SGK1	0.00527312	0.364248	0.723	0.523	1
CREM	0.0103215	0.36356	0.675	0.495	1
MT-ND4	0.000156647	0.359441	1	0.991	1
BCL2L11	0.0345512	0.359378	0.265	0.138	1
UPF2	0.0145129	0.350805	0.663	0.486	1
STX17-AS1	0.00205216	0.350614	0.337	0.156	1
ADAMTSL4-AS1	0.000235672	0.350124	0.373	0.138	1
RHEX	0.847081	0.345247	0.108	0.101	1
AKAP13	0.0325765	0.344979	0.904	0.817	1
DNAJB1	0.0325651	0.343114	0.446	0.303	1
FOSL2	0.029816	0.340438	0.807	0.725	1
ZC3HAV1	0.0148552	0.335076	0.337	0.183	1
GAS7	0.0211448	0.334614	0.458	0.284	1
SAMSN1	0.0350732	0.332945	0.795	0.725	1
SYTL3	0.00766195	0.331254	0.723	0.495	1
CST7	0.0236332	0.330194	0.627	0.45	1
CD48	0.00844284	0.328945	0.735	0.606	1
GLUL	0.042537	0.328727	0.711	0.56	1
OGFRL1	0.00219318	0.327695	0.88	0.725	1
CCL3	0.00578161	0.324957	0.265	0.11	1
SIPA1L1	0.110607	0.323733	0.759	0.67	1
KLHL5	0.0508142	0.323527	0.422	0.284	1
BCL2	0.104918	0.323047	0.602	0.459	1
JARID2	0.083108	0.323016	0.867	0.807	1
ZNF627	0.0235827	0.322461	0.217	0.101	1
LPCAT1	0.376266	0.321223	0.169	0.119	1
PHLDA1	0.0265667	0.319591	0.349	0.211	1
RHOB	0.00141386	0.319051	0.602	0.394	1
FOXN3	0.00788073	0.316466	0.916	0.807	1
ARL4A	0.191852	0.314059	0.482	0.394	1
MYO1E	0.0434837	0.312793	0.337	0.193	1
GPRIN3	0.0458153	0.311992	0.651	0.486	1
RBPJ	0.0709809	0.310626	0.831	0.706	1
NFKBIA	0.757709	0.310008	0.747	0.716	1
TSPOAP1	0.099032	0.308657	0.157	0.083	1
IFT20	0.00155456	0.304675	0.554	0.303	1
PER2	0.0033266	0.302837	0.349	0.174	1
HSPD1	0.134626	0.302361	0.627	0.486	1
CMTM6	0.0720787	0.300192	0.747	0.633	1
MT-ND1	1.97319941722546e-05	0.299261	1	0.991	0.491642
IL18	0.00345798	0.29866	0.687	0.45	1
MRPL23	6.1370165798707e-05	0.296982	0.277	0.064	1
AL133415.1	0.132847	0.295436	0.675	0.633	1
PBRM1	0.128959	0.292174	0.289	0.202	1
FAM210A	0.0332308	0.291557	0.578	0.413	1
CSTA	0.113539	0.290386	0.807	0.743	1
PRMT9	0.000521783	0.290077	0.313	0.101	1
BCLAF1	0.482065	0.28725	0.602	0.55	1
GNG2	0.0309522	0.28624	0.386	0.248	1
EIF3E	0.00524163	0.286009	0.94	0.881	1
ID1	0.0024767	0.285616	0.181	0.046	1
ELF1	0.0342774	0.284938	0.916	0.881	1
PRELID1	0.0352768	0.283869	0.807	0.752	1
RBBP6	0.0690722	0.282534	0.747	0.606	1
SRSF7	0.217537	0.28193	0.723	0.697	1
PRKAG2	0.0614733	0.281896	0.614	0.541	1
AKAP9	0.052804	0.281789	0.494	0.367	1
BASP1	0.0585259	0.281169	0.687	0.569	1
UHRF2	0.31017	0.279437	0.253	0.211	1
PPIF	0.0423346	0.278182	0.711	0.532	1
LITAF	0.0181117	0.277811	0.795	0.679	1
CTNNB1	0.0941081	0.277225	0.855	0.716	1
HCAR3	0.0103067	0.276918	0.205	0.083	1
POLR2K	0.00333371	0.276176	0.386	0.193	1
ANKRD28	0.000362703	0.274949	0.325	0.11	1
CHST2	0.0794337	0.274535	0.398	0.294	1
BNIP3	0.339697	0.274526	0.289	0.229	1
BBX	0.0558882	0.274298	0.494	0.339	1
LMO2	0.134985	0.27371	0.59	0.514	1
XRCC6	0.015657	0.272419	0.771	0.615	1
ARHGEF6	0.00158785	0.271497	0.398	0.183	1
GSK3B	0.215073	0.270904	0.229	0.156	1
ADAM28	0.127546	0.270901	0.795	0.725	1
TAGAP	0.00427201	0.27003	0.639	0.413	1
LRRFIP1	0.00791143	0.269988	0.916	0.881	1
SH3RF3	0.00539936	0.269615	0.181	0.055	1
CXCL16	0.0312318	0.269513	0.867	0.752	1
FYN	0.762392	0.269393	0.651	0.624	1
PGAM1	0.0905777	0.268888	0.892	0.872	1
TCTN3	0.10834	0.26827	0.325	0.22	1
ZFHX3	5.40351528020828e-05	0.266844	0.373	0.11	1
AC026979.2	0.00215684	0.265044	0.337	0.147	1
TLE4	0.0300463	0.265018	0.554	0.394	1
LEMD3	0.108917	0.264366	0.289	0.193	1
ATG3	0.0523296	0.263417	0.807	0.697	1
INPP5D	0.890921	0.263405	0.301	0.284	1
MCL1	0.352514	0.262302	0.916	0.899	1
EPS8	0.114924	0.261656	0.205	0.119	1
AC015912.3	0.0307039	0.261585	0.41	0.257	1
VTI1B	0.00384257	0.260897	0.349	0.165	1
HPCAL1	0.288908	0.260437	0.687	0.679	1
MPST	0.0158001	0.260059	0.566	0.404	1
RNF130	0.0206703	0.259864	0.904	0.872	1
DDX3Y	0.0315649	0.259827	0.614	0.495	1
MOB1B	0.599027	0.258664	0.253	0.294	1
SNHG8	0.0264169	0.258017	0.855	0.743	1
SMOX	0.0343425	0.25786	0.53	0.376	1
LIMS1	0.0391221	0.257619	0.675	0.523	1
SDC2	0.13358	0.257513	0.434	0.33	1
MKNK2	0.046504	0.256624	0.795	0.587	1
UBE2R2	0.0725789	0.256591	0.94	0.862	1
PRKAG2-AS1	0.0376812	0.256	0.651	0.468	1
FCGR2A	0.00311946	0.255916	0.422	0.211	1
RAB4A	0.0462737	0.25383	0.518	0.358	1
RPL36A	0.00057162	0.253082	0.988	0.982	1
SMG6	0.0470462	0.252876	0.205	0.101	1
CMIP	0.411371	0.25255	0.663	0.624	1
CD44	0.147306	0.251484	0.916	0.89	1
UQCRB	0.0321997	0.251337	0.952	0.954	1
CLIC2	0.0967595	0.250437	0.361	0.275	1
MMP24OS	0.0245695	-0.250166	0.41	0.55	1
PEF1	0.06607	-0.250174	0.277	0.385	1
HMGB2	0.0511475	-0.250872	0.675	0.771	1
CERS6	0.294175	-0.25098	0.301	0.349	1
MAD2L2	0.0959397	-0.251105	0.434	0.514	1
DMXL2	0.755741	-0.251883	0.169	0.174	1
NT5C	0.508377	-0.252541	0.313	0.33	1
HDGFL3	0.0894312	-0.253315	0.277	0.358	1
CLTC	0.338868	-0.253846	0.325	0.358	1
APRT	0.0130295	-0.253961	0.807	0.881	1
RAB3GAP2	0.00102603	-0.25452	0.048	0.211	1
TPST2	0.011917	-0.255632	0.036	0.147	1
LINC02256	0.0604564	-0.255722	0.313	0.404	1
FBRS	0.0443603	-0.256061	0.325	0.468	1
DRAP1	0.0222922	-0.256607	0.723	0.835	1
UTP18	0.243506	-0.256771	0.169	0.22	1
TBC1D14	0.0335942	-0.257092	0.072	0.174	1
VCAN	0.85202	-0.257283	0.59	0.532	1
GPBP1L1	0.167191	-0.257511	0.301	0.358	1
AL355353.1	0.0800236	-0.258004	0.036	0.101	1
CDK2AP2	0.0623849	-0.259488	0.193	0.294	1
NAGK	0.235044	-0.260095	0.217	0.284	1
NDUFS3	0.0601618	-0.260526	0.373	0.459	1
ATP6V0E1	0.208597	-0.261525	0.506	0.532	1
CBFA2T3	0.0372269	-0.26165	0.12	0.229	1
TUSC2	0.00895281	-0.261912	0.06	0.193	1
MED4	0.00913427	-0.262175	0.193	0.349	1
RNASEH2B	0.0788139	-0.262306	0.337	0.422	1
KBTBD2	0.017455	-0.262395	0.241	0.376	1
DDIT3	0.19254	-0.262967	0.373	0.431	1
MEF2C	0.106254	-0.263028	0.904	0.936	1
CCSER1	0.500296	-0.263105	0.193	0.22	1
CCDC50	0.849098	-0.263129	0.446	0.44	1
KMT5A	0.112334	-0.263361	0.133	0.211	1
KCTD5	0.031028	-0.264114	0.084	0.193	1
FAM117A	0.00299678	-0.264493	0	0.101	1
LY96	0.0336128	-0.264925	0.253	0.367	1
PARVB	0.123431	-0.266077	0.53	0.587	1
MGRN1	0.226592	-0.266444	0.325	0.385	1
UBXN4	0.0371836	-0.266761	0.711	0.789	1
IFNAR1	0.0280649	-0.26818	0.482	0.578	1
KRAS	0.0433012	-0.268225	0.398	0.486	1
MBD4	0.0174594	-0.268759	0.096	0.22	1
ARFGEF1	0.225942	-0.270066	0.289	0.33	1
UBR1	0.0338204	-0.270106	0.12	0.229	1
ZNF638	0.303796	-0.270137	0.265	0.303	1
TMEM59	0.62539	-0.271551	0.506	0.468	1
GGNBP2	0.263415	-0.27209	0.386	0.413	1
TAGLN2	0.0229532	-0.27273	0.976	0.982	1
ASCC3	0.190656	-0.272879	0.193	0.257	1
RCSD1	0.459661	-0.274094	0.361	0.339	1
SCT	0.12101	-0.274453	0.048	0.11	1
SLC3A2	0.0435378	-0.274996	0.53	0.615	1
CHKB	0.000333156	-0.275093	0.133	0.376	1
RAB12	0.0381226	-0.276334	0.12	0.229	1
LRBA	0.0555504	-0.276583	0.096	0.202	1
PSMC1	0.00268415	-0.276627	0.265	0.459	1
ZNF652	0.711766	-0.276884	0.241	0.239	1
PAICS	0.0131756	-0.277592	0.157	0.321	1
FBXL5	0.0195184	-0.278215	0.518	0.688	1
AL627171.2	0.750969	-0.27886	0.169	0.147	1
THBS1	0.725643	-0.278961	0.265	0.229	1
CMTM3	0.117278	-0.279004	0.482	0.541	1
RBM17	0.109461	-0.279044	0.494	0.541	1
VDAC3	0.0348985	-0.279394	0.361	0.45	1
MTMR3	0.92332	-0.279819	0.205	0.174	1
SEPTIN1	0.084687	-0.280158	0.205	0.303	1
AC245014.3	0.77517	-0.281468	0.193	0.193	1
SSH2	0.0805986	-0.281566	0.518	0.615	1
RALGAPA2	0.435233	-0.281762	0.108	0.138	1
PDXP	0.413524	-0.282758	0.181	0.211	1
MCFD2	0.267502	-0.283116	0.157	0.211	1
FIP1L1	0.0356788	-0.283953	0.205	0.321	1
DLEU1	0.0374876	-0.284239	0.157	0.266	1
TSEN54	0.443956	-0.284408	0.096	0.128	1
NDUFV2	0.0107476	-0.285432	0.843	0.862	1
UBE2V1	0.0725917	-0.285483	0.759	0.789	1
SNRPC	0.0499143	-0.285818	0.506	0.569	1
CHCHD10	0.00695787	-0.286024	0.422	0.56	1
UGCG	0.353163	-0.286711	0.422	0.468	1
HIST2H2AA4	0.241839	-0.288512	0.096	0.147	1
NDUFV1	0.0081742	-0.289042	0.458	0.587	1
AFF1	0.164074	-0.289102	0.566	0.661	1
FCGRT	0.283958	-0.289494	0.843	0.761	1
JUNB	0.234961	-0.290574	0.964	0.927	1
ZBTB25	0.0798637	-0.290674	0.072	0.147	1
RBM25	0.00624833	-0.290701	0.554	0.67	1
SMPD3	0.0533197	-0.292196	0.036	0.11	1
TRIM44	0.144483	-0.295246	0.205	0.275	1
DCK	0.625108	-0.297203	0.193	0.211	1
SEL1L	0.0718575	-0.297744	0.205	0.294	1
SLC7A11	0.227677	-0.29779	0.084	0.138	1
RPS6KA1	0.00724123	-0.298539	0.169	0.33	1
PNN	0.0773056	-0.299957	0.675	0.716	1
PYCARD	0.0320695	-0.301871	0.723	0.734	1
MAP1A	0.344086	-0.301964	0.072	0.11	1
HIST1H1B	0.490818	-0.304426	0.108	0.138	1
POLR2E	0.0054867	-0.304427	0.614	0.743	1
MYCBP2	0.0155903	-0.305099	0.277	0.422	1
BLNK	0.487951	-0.305319	0.108	0.138	1
SCAMP2	0.0360576	-0.30719	0.289	0.404	1
B4GALT1	0.0947707	-0.308805	0.663	0.716	1
MRPL57	0.00491962	-0.309863	0.422	0.615	1
BAZ1A	0.054914	-0.31085	0.325	0.404	1
KANSL1	0.0401757	-0.311046	0.386	0.468	1
CDKN2D	0.287467	-0.311366	0.518	0.514	1
SRSF10	0.045274	-0.312098	0.771	0.817	1
TMEM109	0.131421	-0.312551	0.253	0.321	1
TRAF1	0.0729454	-0.313031	0.084	0.165	1
PLIN2	0.512071	-0.316322	0.735	0.752	1
HIST1H1C	0.0513116	-0.316927	0.747	0.807	1
TEX14	0.811846	-0.317278	0.566	0.505	1
ATPAF2	0.00256871	-0.317757	0.06	0.211	1
STRBP	0.135287	-0.317788	0.133	0.202	1
ERO1B	0.469863	-0.318149	0.229	0.257	1
UCP2	0.197589	-0.318393	0.614	0.596	1
MBD2	0.00384776	-0.31866	0.566	0.688	1
ADK	0.0827407	-0.319698	0.506	0.56	1
JTB	0.0126145	-0.320867	0.602	0.697	1
PLAC8	0.236967	-0.322239	0.398	0.468	1
DDOST	0.135239	-0.323437	0.494	0.505	1
MANF	0.0221356	-0.32371	0.096	0.22	1
MGST3	0.00216131	-0.323746	0.373	0.505	1
TLE5	0.0253195	-0.325692	0.663	0.706	1
SF3B2	0.00972885	-0.326697	0.602	0.688	1
CLK1	0.049817	-0.326904	0.578	0.642	1
ZFAT	0.143118	-0.327519	0.084	0.147	1
CD81	0.0184164	-0.328668	0.422	0.505	1
GIGYF2	0.00603349	-0.329621	0.12	0.275	1
PPM1K	0.2081	-0.329915	0.145	0.202	1
NFKBID	0.212595	-0.331946	0.518	0.56	1
MDM4	0.0623665	-0.331966	0.482	0.56	1
AC025164.1	0.874027	-0.333013	0.289	0.248	1
TRA2B	0.141059	-0.33348	0.747	0.807	1
CRIP1	0.153699	-0.334257	0.843	0.881	1
ADAM19	0.386859	-0.334493	0.084	0.119	1
CYTH4	0.0117975	-0.33641	0.578	0.688	1
AL118516.1	0.655654	-0.336965	0.795	0.743	1
GRINA	0.0772548	-0.338033	0.687	0.734	1
RAP1GDS1	0.0205137	-0.340328	0.229	0.358	1
STAMBPL1	0.0109875	-0.341232	0.012	0.101	1
DIAPH1	0.00317006	-0.34173	0.325	0.495	1
S100A8	0.900075	-0.342176	0.518	0.505	1
CTSH	0.0194278	-0.342658	0.675	0.743	1
SLC44A2	0.00780795	-0.343598	0.036	0.156	1
ATP6V1A	0.0390873	-0.344073	0.217	0.321	1
PIP4P1	0.0115475	-0.344076	0.361	0.495	1
SETBP1	0.160687	-0.344138	0.048	0.101	1
TCF4	0.238013	-0.345589	0.313	0.376	1
MCOLN2	0.139465	-0.346513	0.181	0.266	1
OFD1	0.0669919	-0.348872	0.277	0.385	1
SLC38A2	0.565252	-0.349429	0.337	0.367	1
SEC11C	0.00965574	-0.351074	0.265	0.413	1
KPNA6	0.0082028	-0.351351	0.084	0.22	1
DDIT4	0.265013	-0.35164	0.928	0.89	1
UFD1	0.0105545	-0.351945	0.277	0.404	1
LINC01374	0.176148	-0.352091	0.084	0.147	1
CTSC	0.0110759	-0.352901	0.566	0.661	1
ARMH1	0.0935118	-0.353059	0.277	0.367	1
NCF1	0.576327	-0.354457	0.277	0.284	1
ABHD2	0.0210175	-0.35484	0.229	0.349	1
IFNAR2	0.0551421	-0.355002	0.795	0.844	1
ATP6V0A2	0.00606357	-0.355211	0.036	0.156	1
SEL1L3	0.161493	-0.355343	0.506	0.587	1
NUCB2	0.000768449	-0.356538	0.133	0.349	1
FAM49A	0.027261	-0.357519	0.578	0.679	1
ZNF791	0.0426253	-0.358787	0.205	0.312	1
CCDC57	0.00567278	-0.362258	0.181	0.33	1
GLT1D1	0.0370097	-0.362265	0.06	0.156	1
AC068282.1	0.00593481	-0.36235	0.169	0.321	1
IGFLR1	0.317064	-0.362719	0.494	0.505	1
WDR74	0.514602	-0.363146	0.422	0.431	1
DOP1A	0.123321	-0.367138	0.181	0.257	1
BPTF	0.190159	-0.367456	0.277	0.358	1
PPP1R14B	0.203227	-0.368235	0.904	0.872	1
MYO1F	0.0335658	-0.368726	0.518	0.596	1
SH2D3C	0.194662	-0.370858	0.301	0.358	1
PTS	0.00381709	-0.372301	0.349	0.505	1
PCNX1	0.466206	-0.373522	0.265	0.275	1
RUNX2	0.0509704	-0.373683	0.518	0.624	1
SELENOS	0.183177	-0.373736	0.301	0.367	1
TXNDC5	0.369287	-0.37483	0.12	0.156	1
COBLL1	0.427212	-0.377596	0.096	0.128	1
CLEC4C	0.133299	-0.378733	0.084	0.156	1
ANAPC5	0.128922	-0.380721	0.193	0.284	1
DEF8	0.00981754	-0.382713	0.205	0.339	1
ELL	0.0189197	-0.385641	0.313	0.431	1
SCMH1	0.085611	-0.386516	0.205	0.303	1
DENND5A	0.0401573	-0.387157	0.651	0.697	1
DERL3	0.0399548	-0.389794	0.084	0.193	1
BTG2	0.132534	-0.394479	0.458	0.505	1
SLC15A4	0.0266987	-0.396388	0.446	0.587	1
TMEM107	0.0823409	-0.39831	0.193	0.284	1
REL	0.017341	-0.40137	0.843	0.881	1
CD99	0.106477	-0.403017	0.892	0.917	1
ZNF428	0.0943459	-0.408845	0.301	0.385	1
UBE2M	0.00116089	-0.409072	0.614	0.716	1
ERN1	0.367221	-0.410359	0.325	0.376	1
PSAP	0.040301	-0.416115	0.88	0.945	1
RNF126	0.00559598	-0.417569	0.434	0.596	1
E2F5	0.611415	-0.417647	0.084	0.101	1
IGHM	0.154415	-0.417811	0.12	0.193	1
INPP4A	0.271492	-0.418338	0.277	0.349	1
RPS6KA3	0.00699919	-0.419057	0.373	0.532	1
RAB14	0.00236126	-0.42019	0.482	0.606	1
AUTS2	0.0388113	-0.426734	0.241	0.385	1
HIST2H2BF	0.318886	-0.435552	0.084	0.128	1
SPIB	0.480275	-0.439762	0.301	0.312	1
HSPA5	0.545917	-0.446925	0.651	0.55	1
RUBCNL	0.0497175	-0.448535	0.229	0.339	1
IRF7	0.0197472	-0.450614	0.386	0.514	1
CYFIP2	0.00315794	-0.450632	0.133	0.312	1
LINC00910	0.0949043	-0.45502	0.181	0.266	1
CPVL	0.8348	-0.459008	0.325	0.294	1
CD68	0.0412092	-0.459956	0.675	0.743	1
GRAMD1B	0.208483	-0.465504	0.145	0.211	1
ITM2C	0.427887	-0.468086	0.337	0.367	1
RNF149	0.000342997	-0.475053	0.578	0.826	1
HERPUD1	0.0924783	-0.477478	0.602	0.688	1
RBMS2	0.160687	-0.480763	0.048	0.101	1
PRDX5	0.000273124	-0.482024	0.542	0.734	1
IL3RA	0.144853	-0.48272	0.627	0.642	1
PNRC2	0.000362647	-0.489609	0.614	0.798	1
HIST1H1D	0.0107806	-0.500522	0.747	0.807	1
MAPKAPK2	0.149275	-0.504863	0.446	0.514	1
MZB1	0.0134368	-0.505363	0.048	0.165	1
TRAF4	0.00701862	-0.507128	0.193	0.385	1
AC253572.2	0.618202	-0.511412	0.169	0.183	1
C12orf57	0.142838	-0.515615	0.458	0.541	1
LIME1	0.118084	-0.52041	0.072	0.138	1
PHC3	0.00262189	-0.52469	0.301	0.477	1
HIST1H2BC	0.400696	-0.527313	0.205	0.248	1
BCL11A	0.0238773	-0.544454	0.313	0.45	1
C12orf75	0.5207	-0.546152	0.373	0.376	1
AC007952.4	0.296806	-0.547557	0.349	0.394	1
POLR2B	0.42849	-0.547826	0.325	0.257	1
HIST1H2AC	0.0853961	-0.549498	0.145	0.239	1
CCDC69	0.0113616	-0.559462	0.289	0.44	1
CD2AP	0.260576	-0.559584	0.301	0.358	1
CREB1	0.0669747	-0.582988	0.313	0.404	1
HIST1H1E	0.017782	-0.588891	0.88	0.899	1
PLD4	0.357089	-0.606999	0.41	0.422	1
PCNX4	0.507087	-0.626216	0.12	0.147	1
IRF8	0.0343237	-0.678334	0.458	0.56	1
AC103591.3	0.230314	-0.680846	0.133	0.193	1
IGKC	0.262168	-0.681568	0.133	0.183	1
JUND	1.22626792671827e-05	-0.728441	0.964	0.963	0.305537
LILRA4	0.181592	-0.791402	0.108	0.165	1
STMN1	0.0349093	-0.802391	0.157	0.266	1
SERPINF1	0.0025276	-0.848303	0.193	0.404	1
APP	0.00825551	-0.866145	0.277	0.45	1
FRMD4B	0.843223	-0.882113	0.157	0.147	1
MT-ATP8	5.73613033286635e-10	-0.935802	0.964	0.963	1.42921423373698e-05
GZMB	0.0997949	-1.10403	0.12	0.202	1

## Sheet: CD8 T_PBMC2_6M_vs_PBMC2_fresh_s
Supplemental Data 3G - PBMC2_Single_Cell_DEGs: CD8 T cells 6 months
	p_val	avg_log2FC	pct.1	pct.2	p_val_adj
RASGEF1B	0	2.06567	0.782	0.128	0
AP006565.1	1.09187695760615e-250	1.45839	0.439	0.001	2.72052062757148e-246
FOS	1.15684652199128e-81	1.24219	0.545	0.259	2.88239879419347e-77
SLC26A3	1.23810384716956e-163	1.1168	0.337	0.014	3.08485954560768e-159
AL627171.2	1.17083340191353e-36	0.904356	0.32	0.149	2.91724850420776e-32
MTRNR2L8	2.08822468814045e-76	0.81915	0.324	0.088	5.20302063297074e-72
MTRNR2L12	4.07730397974076e-114	0.733218	0.987	0.957	1.01590105959221e-109
PPP1R15A	1.31765367652429e-38	0.655161	0.35	0.176	3.28306590042792e-34
JUNB	5.97824472908675e-34	0.6403	0.745	0.605	1.48953945669926e-29
DUSP1	1.38862184317409e-52	0.639338	0.64	0.391	3.45989018445257e-48
JUN	4.36815666781203e-30	0.568601	0.682	0.517	1.08836991535205e-25
ZFP36	1.14314429131167e-31	0.546736	0.775	0.64	2.84825831623215e-27
GADD45B	8.61099596069807e-30	0.54438	0.447	0.278	2.14551575356753e-25
ZEB2	1.91404063294649e-22	0.523954	0.607	0.484	4.76902364104946e-18
TNFAIP3	6.49411346287887e-26	0.504535	0.636	0.494	1.6180733104109e-21
RPS29	8.951610888546e-135	0.490432	0.981	0.986	2.23038336899012e-130
CMIP	1.29007659229211e-16	0.483122	0.313	0.202	3.21435483735502e-12
OOEP	1.85588585018787e-54	0.482875	0.17	0.026	4.62412518432809e-50
CXCR4	2.03375638056653e-32	0.479909	0.793	0.667	5.06730739781956e-28
SIK3	1.62622412768461e-23	0.475079	0.459	0.305	4.05190003653897e-19
MALAT1	8.82974609093921e-86	0.466374	1	1	2.20001953601841e-81
TUBA1A	2.04175548674756e-25	0.464144	0.38	0.228	5.08723797078023e-21
IER2	3.84405128510058e-23	0.464039	0.596	0.456	9.57783818195661e-19
NR4A2	1.54430117691496e-16	0.450196	0.448	0.32	3.84778081240131e-12
CITED2	1.00208089191648e-25	0.43796	0.402	0.242	2.4967847502991e-21
CDC42SE2	7.01269742995872e-26	0.433684	0.715	0.581	1.74728369164852e-21
LINC01619	2.45546645479552e-14	0.431601	0.454	0.341	6.11804021876853e-10
BCL11B	6.62919846068825e-20	0.425745	0.63	0.492	1.65173108846508e-15
ZNF331	5.94366021946187e-17	0.420324	0.443	0.317	1.48092238028112e-12
SYTL3	5.08136539007823e-22	0.419639	0.696	0.564	1.26607300059189e-17
CD69	1.09353214270313e-28	0.414558	0.692	0.52	2.72464468675912e-24
SLC2A3	3.33535796185395e-19	0.41252	0.632	0.515	8.31037789775531e-15
PIK3R1	7.63074100771382e-19	0.411143	0.74	0.643	1.90127542948198e-14
HSPA5	3.64496553224561e-10	0.405596	0.539	0.445	9.08179612014316e-06
CNOT6L	3.73855322249215e-16	0.401923	0.53	0.405	9.31497920916145e-12
SERTAD1	3.01176632876031e-22	0.400911	0.212	0.1	7.50411698473919e-18
AL138963.4	8.71101358857614e-21	0.400903	0.266	0.145	2.17043614572963e-16
FP236383.3	2.7286494074386e-29	0.396252	0.182	0.064	6.79870286357403e-25
FOSB	1.26274835419645e-34	0.393839	0.132	0.028	3.14626379931587e-30
SAMSN1	4.56339491739524e-16	0.389234	0.503	0.378	1.1370154776182e-11
DNAJB1	3.85971396803467e-20	0.3886	0.669	0.525	9.61686332275519e-16
RNF19A	5.9222591319497e-13	0.385924	0.52	0.409	1.47559008531659e-08
PMAIP1	3.79561044071423e-17	0.38286	0.282	0.169	9.45714297408358e-13
KLF6	5.88589178872964e-21	0.376472	0.654	0.513	1.46652879807988e-16
HIST1H1C	2.56286435350816e-12	0.375296	0.582	0.477	6.38563282320093e-08
HSPA1B	9.84804592590998e-08	0.374589	0.106	0.06	0.00245374
DENND4A	9.27823771653027e-18	0.372913	0.367	0.242	2.31176570945068e-13
PPP1R16B	1.92204135787617e-13	0.371746	0.504	0.386	4.78895824728427e-09
RMRP	4.41675026189084e-12	0.368557	0.126	0.062	1.10047749525272e-07
CHD2	2.26512915694764e-20	0.36738	0.487	0.341	5.64379580745073e-16
DUSP2	1.00214628735238e-19	0.367377	0.714	0.59	2.4969476895672e-15
CBLB	8.22591842235944e-16	0.365934	0.618	0.509	2.04956983411508e-11
CCNH	4.86770805471491e-12	0.360062	0.612	0.515	1.21283813891277e-07
HIST1H1E	5.95633430850189e-06	0.357091	0.767	0.745	0.148408
HFM1	3.93790218443624e-34	0.356767	0.101	0.013	9.81167708274134e-30
GNG2	1.31508948433784e-18	0.35665	0.627	0.496	3.27667695917617e-14
TSPYL2	8.13689561769102e-13	0.355194	0.389	0.281	2.02738891210389e-08
PTPRC	5.90958662486679e-30	0.351303	0.948	0.915	1.47243260345181e-25
PRKCH	3.85985507311233e-12	0.350479	0.718	0.634	9.61721490016667e-08
HELZ	1.83953835827633e-14	0.350307	0.297	0.191	4.5833937734813e-10
FYN	1.09349880847615e-18	0.350124	0.829	0.733	2.72456163119918e-14
RPS10	7.11136372233122e-19	0.349837	0.219	0.115	1.77186738505605e-14
WWOX	2.57808332627451e-07	0.349103	0.213	0.149	0.00642355
STAT4	3.48853103710425e-13	0.349038	0.643	0.541	8.69202393204895e-09
PDCD4	1.93904489125832e-16	0.347459	0.575	0.463	4.83132425105924e-12
RANBP2	1.10944336883739e-14	0.34258	0.4	0.281	2.76428909779525e-10
PTPN22	1.39960639108935e-12	0.340387	0.37	0.266	3.48725928403823e-08
CCL4	1.04154438808943e-05	0.334207	0.297	0.238	0.259511
KMT2E-AS1	4.58536306388675e-19	0.3309	0.206	0.102	1.14248906099802e-14
MAPRE2	1.47456808465988e-13	0.329524	0.425	0.308	3.67403383973855e-09
JMJD1C	1.7728442202552e-13	0.327736	0.447	0.328	4.41721865918786e-09
ATXN1	2.5713382295623e-09	0.326291	0.358	0.27	6.40674633277743e-05
RORA	9.07738431747106e-14	0.325945	0.642	0.538	2.26172107654109e-09
USP3	1.10873322317242e-13	0.325493	0.494	0.376	2.7625196988564e-09
NEAT1	1.02507840744412e-12	0.325029	0.499	0.391	2.55408535998777e-08
RABGAP1L	3.92649083773248e-07	0.322899	0.496	0.42	0.00978324
REL	7.9514225099925e-15	0.321713	0.564	0.438	1.98117643258973e-10
EPS15	1.30795041980652e-11	0.320852	0.407	0.303	3.25888926598992e-07
ATP2B1	7.24754555830374e-12	0.320266	0.274	0.185	1.80579845130696e-07
HIST1H1D	4.9744753197323e-09	0.319516	0.6	0.514	0.000123944
LYZ	7.14592854118811e-23	0.31712	0.134	0.045	1.78047955532243e-18
CHD1	1.45035994185494e-12	0.316981	0.528	0.42	3.61371683112576e-08
ZFAND3	6.47545090147566e-10	0.31637	0.33	0.237	1.61342334661168e-05
TRA2B	1.8136080787104e-13	0.315967	0.547	0.432	4.51878588891484e-09
PLCG2	1.38774027358966e-18	0.314258	0.111	0.038	3.45769366567599e-14
KDM2A	7.08590622209487e-12	0.312081	0.349	0.25	1.76552439429716e-07
SLC38A2	1.96264830745434e-15	0.309754	0.287	0.177	4.89013452285323e-11
ZHX2	9.07507694633741e-12	0.307103	0.212	0.131	2.26114617194943e-07
PICALM	3.63026854762877e-10	0.306362	0.329	0.242	9.04517711327183e-06
BCLAF1	6.36339898653852e-11	0.303711	0.469	0.373	1.58550449148594e-06
RNF38	1.08971648320352e-10	0.301688	0.29	0.198	2.71513758954989e-06
SH2D1A	2.3617350858466e-11	0.30115	0.348	0.25	5.88449913989539e-07
LYST	1.65671476335515e-10	0.297976	0.417	0.32	4.12787050437569e-06
ARAP2	2.20717256393876e-11	0.297869	0.326	0.228	5.49939116030981e-07
CDK17	2.70356167608512e-09	0.296805	0.394	0.3	6.73619427213368e-05
PTGER4	1.19315322190067e-11	0.296733	0.332	0.232	2.97286056768771e-07
CEMIP2	1.46916144541085e-07	0.296323	0.482	0.407	0.00366056
FNBP1	4.21016089913053e-13	0.296258	0.638	0.533	1.04900368962736e-08
PSME4	3.94088488627974e-12	0.296026	0.349	0.244	9.8191087826546e-08
CLEC2B	6.07791260262436e-13	0.295135	0.661	0.56	1.51437270406989e-08
RAPGEF1	2.45122721825863e-07	0.294607	0.337	0.258	0.00610748
KAT6A	1.69286522531926e-12	0.294085	0.383	0.274	4.21794299540546e-08
SETD2	3.1015940700934e-08	0.29394	0.385	0.299	0.000772793
GPR183	6.1862732009077e-06	0.293923	0.175	0.126	0.154137
ARIH1	1.60382060593722e-12	0.292764	0.379	0.269	3.99607942175319e-08
TNFRSF1B	2.00438436107048e-08	0.292542	0.363	0.282	0.000499412
TAGAP	3.78072020227976e-13	0.292274	0.529	0.407	9.42004245600025e-09
NFKBIA	6.77681055612261e-09	0.292245	0.426	0.334	0.000168851
TUBB4B	7.12102957180789e-17	0.291572	0.167	0.079	1.77427572811165e-12
SRSF7	6.10803235389911e-15	0.290316	0.72	0.606	1.5218773412975e-10
USP36	7.19797204092727e-07	0.290175	0.327	0.259	0.0179345
PARP8	1.91094526537358e-08	0.290093	0.587	0.506	0.000476131
HERC1	1.45466622545771e-10	0.288699	0.443	0.347	3.62444636735043e-06
ARID5B	2.3634875353687e-07	0.2873	0.341	0.266	0.00588887
SNHG9	6.77637679862306e-12	0.287163	0.358	0.258	1.68840204314492e-07
AMBRA1	3.1252053584654e-17	0.286641	0.191	0.095	7.78676167115239e-13
BTG2	2.1780740093109e-09	0.285512	0.432	0.343	5.42688920159903e-05
MYADM	1.2769591831759e-09	0.284216	0.211	0.137	3.18167150080107e-05
KANSL1	9.05728222788545e-09	0.284154	0.448	0.35	0.000225671
MECP2	2.64029743695989e-10	0.283999	0.488	0.382	6.57856509392925e-06
EML4	3.73836824336498e-10	0.282646	0.723	0.643	9.31451831516818e-06
MBNL1	3.21077932604575e-12	0.281293	0.788	0.709	7.9999777687756e-08
MORF4L2	8.40923579892447e-12	0.281253	0.299	0.205	2.09524519166002e-07
ELF1	1.64664327059518e-12	0.28104	0.64	0.543	4.10277637301496e-08
NFKB1	1.25404446649875e-10	0.281013	0.313	0.221	3.12457719272828e-06
RGCC	4.22111481597859e-09	0.277932	0.337	0.25	0.000105173
RASGRP1	2.64860351187477e-07	0.277925	0.39	0.311	0.00659926
JOSD1	5.84826145350958e-12	0.277494	0.319	0.216	1.45715282375645e-07
LINC01871	2.08891417938188e-08	0.276184	0.352	0.27	0.000520474
SLC38A1	1.74388376479387e-08	0.275221	0.524	0.443	0.000434506
FBXO11	2.47737923632237e-11	0.273382	0.212	0.13	6.17263810522081e-07
PAN3	1.75400709168646e-09	0.272881	0.31	0.221	4.37028406964598e-05
RBM39	1.36860466029649e-13	0.272368	0.76	0.691	3.41001537159473e-09
GGA2	1.93925843214471e-08	0.271486	0.26	0.187	0.000483186
NCOA2	7.81019372507128e-09	0.271269	0.272	0.192	0.000194599
YES1	7.87514877402206e-09	0.270896	0.248	0.173	0.000196217
MACO1	3.33596581587953e-10	0.270463	0.266	0.182	8.31189242684544e-06
NBEAL1	4.34767781821997e-15	0.270027	0.178	0.091	1.08326740518769e-10
KIAA1109	1.33172318733238e-09	0.269985	0.311	0.223	3.31812149355735e-05
WBP11	7.12656777922296e-10	0.268822	0.34	0.248	1.77565562787119e-05
POLR2A	1.03295361596728e-09	0.26854	0.289	0.203	2.57370722954407e-05
STAG2	8.6961693542235e-12	0.26839	0.359	0.253	2.16673755629833e-07
RNMT	5.29359130996526e-10	0.268376	0.442	0.342	1.31895121079094e-05
BIRC2	1.43168083675578e-11	0.267929	0.303	0.208	3.56717597286071e-07
GNB1	2.93700530761642e-07	0.267914	0.381	0.3	0.00731784
HNRNPUL1	5.63950732032429e-10	0.265964	0.439	0.339	1.405139643932e-05
THEMIS	1.75045283937289e-06	0.265247	0.45	0.373	0.0436143
PCM1	5.32805114002499e-07	0.265087	0.352	0.281	0.0132754
NOP58	1.61325976606515e-08	0.265084	0.43	0.348	0.00040196
ANKRD12	2.83712933742576e-11	0.264934	0.689	0.594	7.06899145713002e-07
SLCO3A1	7.36661043381282e-10	0.264422	0.191	0.12	1.8354646556888e-05
RNF145	9.3902494686697e-11	0.264355	0.35	0.25	2.33967455761374e-06
MT-ND6	8.49887436870026e-06	0.264189	0.486	0.409	0.211758
SPATA13	6.79199651703315e-09	0.263232	0.285	0.202	0.000169229
MPZL3	1.35137618176326e-07	0.262563	0.267	0.199	0.00336709
AMD1	5.41282899081571e-12	0.26225	0.262	0.169	1.34866047135164e-07
NR3C1	2.32839820021235e-08	0.260981	0.512	0.424	0.000580144
TM9SF3	2.5496806874727e-08	0.260866	0.3	0.22	0.000635278
CD44	5.28332413754845e-12	0.259879	0.761	0.687	1.31639304211157e-07
RGS1	4.28201605267816e-07	0.259756	0.159	0.103	0.0106691
DDX3X	1.84941867656137e-11	0.25904	0.292	0.197	4.6080115745203e-07
CSRNP1	8.79996127756543e-11	0.258889	0.255	0.17	2.1925983519182e-06
H2AFX	3.82894228752302e-21	0.258581	0.109	0.032	9.54019260359235e-17
SRGN	2.39786855357726e-11	0.258445	0.744	0.65	5.9745292880931e-07
SYNE2	3.59886504834246e-05	0.257541	0.584	0.523	0.896693
ITK	2.3675005215849e-09	0.256302	0.594	0.499	5.89886429958093e-05
CHST11	7.48914374553891e-05	0.255489	0.229	0.179	1
AC022217.3	2.44706136155817e-14	0.255432	0.146	0.07	6.09709808845835e-10
RPL13A	7.83734209398061e-19	0.254381	0.948	0.92	1.95275215613621e-14
GNA13	2.02904841412533e-11	0.25389	0.3	0.205	5.05557702863467e-07
AKNA	3.22722053099324e-07	0.252815	0.537	0.466	0.00804094
PNRC2	5.13131247510762e-08	0.252791	0.464	0.376	0.00127852
STK17B	1.11596244887206e-11	0.252665	0.736	0.656	2.78053203760962e-07
PTPRJ	7.34701812253031e-07	0.250664	0.338	0.264	0.0183058
BRD2	2.26395815497367e-10	0.250509	0.324	0.228	5.64087813893239e-06
SCAF11	1.67745116276354e-09	0.250441	0.49	0.394	4.17953731714164e-05
KMT2E	7.08582170949662e-10	0.250307	0.719	0.641	1.76550333713818e-05
CYCS	1.2638954003638e-08	0.250141	0.407	0.316	0.000314912
RPS14	2.69201702836607e-56	-0.251911	0.981	0.996	6.70742962787689e-52
C9orf16	1.96978169876209e-12	-0.251927	0.5	0.593	4.90790808063562e-08
PCED1B-AS1	1.11523830506629e-10	-0.253776	0.686	0.742	2.77872776090317e-06
ANXA6	3.29198557731907e-06	-0.253959	0.262	0.316	0.0820231
OAZ1	1.65380933651628e-08	-0.254897	0.555	0.609	0.000412063
RPL18A	4.40495100799921e-47	-0.26094	0.983	0.994	1.09753759315308e-42
S100A4	2.25108135992059e-07	-0.261105	0.802	0.818	0.00560879
EIF3K	4.93762709854377e-18	-0.262298	0.793	0.855	1.23025916787317e-13
HCST	3.9624514037747e-14	-0.263235	0.77	0.826	9.87284391764505e-10
TMSB10	4.72741855217279e-30	-0.266878	0.983	0.994	1.17788360645937e-25
SH3BGRL3	9.49995293232465e-12	-0.268075	0.914	0.93	2.36700827261801e-07
ACAP1	6.16924503884328e-10	-0.268922	0.323	0.399	1.53712909387819e-05
CD52	1.52798775071934e-13	-0.27006	0.777	0.828	3.80713427969231e-09
RAC2	1.76099416304487e-14	-0.271403	0.55	0.64	4.3876930566426e-10
NOSIP	3.91448391906085e-06	-0.271772	0.219	0.271	0.0975333
SERF2	1.43443412824179e-20	-0.271774	0.871	0.921	3.57403607392724e-16
SELL	1.74672876757898e-05	-0.276452	0.143	0.189	0.435215
LTB	0.00174126	-0.276777	0.346	0.376	1
RPS5	1.88923073484718e-33	-0.290488	0.97	0.989	4.70720729894524e-29
NME2	1.79616103409751e-16	-0.290886	0.664	0.727	4.47531483255736e-12
GSTP1	1.74561755849312e-11	-0.295661	0.454	0.533	4.34938070874145e-07
HECA	8.71176017850135e-13	-0.297648	0.21	0.3	2.1706221660754e-08
EEF1B2	6.05119216683283e-29	-0.301105	0.949	0.981	1.50771504028807e-24
IFITM1	3.39953777856922e-18	-0.305123	0.84	0.881	8.47028832908308e-14
ARPC1B	7.66146134466167e-13	-0.305778	0.389	0.487	1.9089297086359e-08
TRBV7-6	0.00363145	-0.313872	0.158	0.19	1
APRT	6.43848598650532e-18	-0.328756	0.496	0.604	1.60421316839767e-13
CREB1	1.78139527506796e-14	-0.359293	0.165	0.257	4.43852446735933e-10
MBD2	1.39803617284059e-22	-0.377445	0.103	0.215	3.48334692824962e-18
JUND	5.9459010588618e-05	-0.420167	0.805	0.83	1

## Sheet: CD8 T_PBMC2_12M_vs_PBMC2_fresh_
Supplemental Data 3H - PBMC2_Single_Cell_DEGs: CD8 T cells 12 months
	p_val	avg_log2FC	pct.1	pct.2	p_val_adj
FOS	9.45810689077012e-147	1.9432	0.631	0.259	2.35658191290428e-142
JUNB	1.55089555006963e-71	1.12905	0.796	0.605	3.86421135255349e-67
DUSP1	2.35838687818465e-98	1.09835	0.698	0.391	5.87615674568487e-94
MTRNR2L12	7.05474988588041e-223	1.06357	0.996	0.957	1.75776148156596e-218
PPP1R15A	9.05493976441573e-81	1.05533	0.443	0.176	2.25612879170182e-76
ZFP36	3.96864578087937e-60	0.90753	0.792	0.64	9.88827782763904e-56
AL138963.4	1.55857114077477e-49	0.904175	0.342	0.145	3.88333585435442e-45
JUN	6.80556550360405e-52	0.878027	0.722	0.517	1.69567470087799e-47
TUBA1A	1.96830285785906e-56	0.723401	0.464	0.228	4.90422340064163e-52
CXCR4	8.07495400520229e-60	0.720681	0.805	0.667	2.0119555399362e-55
GADD45B	1.22234673019187e-44	0.6676	0.493	0.278	3.04559911294606e-40
SERTAD1	5.60767500884342e-56	0.639452	0.302	0.1	1.39720830520343e-51
NFKBIA	1.16730171507788e-31	0.638764	0.507	0.334	2.90844895328805e-27
TUBB4B	1.14569874146447e-56	0.599932	0.272	0.079	2.85462298423287e-52
IER2	1.62005405447536e-34	0.58149	0.624	0.456	4.0365266821308e-30
MT-ATP6	1.8988564295672e-118	0.580753	0.999	0.995	4.73119067990965e-114
CITED2	9.89144534900972e-32	0.569727	0.416	0.242	2.46455252315926e-27
CCL4	4.67016112587227e-11	0.518803	0.331	0.238	1.16361734612233e-06
NR4A2	6.28111761466781e-25	0.515953	0.486	0.32	1.56500326487063e-20
RGCC	1.94083030746356e-17	0.50669	0.372	0.25	4.83577279407621e-13
HSPA5	2.85902010787076e-20	0.505886	0.579	0.445	7.12353450077078e-16
AC044849.1	3.59951236560406e-40	0.488721	0.207	0.063	8.96854501013906e-36
TNFAIP3	1.67107019162549e-24	0.485948	0.629	0.494	4.16363848945408e-20
FOSB	4.46098968266605e-52	0.48328	0.17	0.028	1.11150018933307e-47
SRGN	1.63053640873023e-29	0.472755	0.793	0.65	4.06264451599224e-25
DUSP2	6.26354726051903e-29	0.467799	0.738	0.59	1.56062543543092e-24
RPS10	7.37331303098627e-38	0.459387	0.282	0.115	1.83713467480054e-33
RPS29	2.51780349864994e-114	0.454691	0.993	0.986	6.27335919723618e-110
CD69	1.02710430283687e-29	0.444485	0.698	0.52	2.55913308094835e-25
PMAIP1	5.9338932307469e-18	0.442658	0.283	0.169	1.4784888373729e-13
CYCS	2.50557169313597e-22	0.425389	0.47	0.316	6.24288243061758e-18
PTGER4	5.56025020378944e-20	0.425297	0.369	0.232	1.38539194077618e-15
TUBA1B	6.80200695034472e-22	0.422184	0.32	0.183	1.69478805174789e-17
UBC	5.13465820198069e-37	0.420332	0.948	0.89	1.27935143760551e-32
DNAJB1	2.82049042246043e-31	0.389939	0.696	0.525	7.0275339366024e-27
CSRNP1	6.51171060804281e-23	0.387735	0.305	0.17	1.62245781509995e-18
KLF6	6.41224563149079e-24	0.387359	0.665	0.513	1.59767512154225e-19
ZNF331	3.85322236015598e-16	0.382874	0.442	0.317	9.60068883256464e-12
YPEL5	3.72261917641291e-15	0.382776	0.456	0.336	9.27527793995041e-11
TAGAP	4.31555401913704e-15	0.382618	0.528	0.407	1.07526343940819e-10
UBE2S	5.30496525538438e-22	0.373995	0.324	0.185	1.32178514303157e-17
SRSF7	2.64017358218736e-23	0.37006	0.736	0.606	6.57825649737803e-19
FTH1	5.23702585311679e-18	0.363403	0.993	0.993	1.30485736156258e-13
H2AFX	1.01286772830027e-36	0.361904	0.147	0.032	2.52366123183296e-32
CLEC2B	1.71415773453818e-17	0.361818	0.687	0.56	4.27099541137533e-13
SOCS1	1.64280953940151e-24	0.356231	0.2	0.084	4.0932242483728e-20
SLC2A3	6.8505051229984e-14	0.338342	0.627	0.515	1.70687185644628e-09
ZFP36L2	5.94812910230697e-13	0.335443	0.877	0.838	1.4820358471308e-08
TUBA4A	5.94671598057439e-12	0.326825	0.549	0.432	1.48168375371992e-07
KLRB1	5.82080871615374e-05	0.323854	0.249	0.198	1
HLA-DRB1	2.758620409857e-06	0.32354	0.356	0.282	0.0687338
TOB1	3.77708964932878e-15	0.318747	0.255	0.151	9.41099657026758e-11
TBCC	5.43294701928137e-18	0.315156	0.266	0.15	1.35367307932415e-13
RGS1	7.72964430513117e-13	0.314561	0.186	0.103	1.92591817506648e-08
MARCKSL1	5.06400611845847e-22	0.30911	0.16	0.062	1.26174776447511e-17
RBM38	1.0748331223127e-13	0.305464	0.613	0.504	2.67805420755432e-09
TNFSF9	1.10613301581329e-14	0.302174	0.175	0.09	2.75604102220039e-10
RPL38	7.59090614166719e-32	0.295812	0.974	0.951	1.8913501742578e-27
SH2D1A	1.11207122789771e-12	0.292337	0.362	0.25	2.77083667142994e-08
TSC22D3	6.60854062500935e-17	0.289955	0.89	0.829	1.64658398212733e-12
KLF2	7.94410809689166e-23	0.288145	0.811	0.693	1.97935397342153e-18
LITAF	2.4242003133734e-13	0.287773	0.815	0.714	6.04013750080116e-09
IER5	1.07562957797313e-21	0.287158	0.141	0.051	2.68003865647786e-17
GPR183	1.50056247314724e-05	0.282046	0.174	0.126	0.37388
ARL4A	5.35763088176228e-21	0.275474	0.135	0.048	1.33490731049989e-16
ANXA1	2.81919046632493e-08	0.272182	0.636	0.552	0.000702429
MT-ND2	1.63622877197459e-23	0.270983	0.98	0.972	4.07682760825189e-19
RGS2	1.5260056050797e-13	0.269488	0.202	0.114	3.80219556561659e-09
MT-ND1	1.34437993392777e-24	0.269214	0.991	0.978	3.34965704337442e-20
ODC1	2.60382842804008e-12	0.266367	0.415	0.3	6.48769891130467e-08
AC026979.2	1.03723230802265e-09	0.261364	0.376	0.279	2.58436801866924e-05
MYADM	2.61584072310423e-07	0.260736	0.198	0.137	0.00651763
MT-ND5	1.05462043925016e-13	0.260036	0.967	0.937	2.62769228643569e-09
MT-ND3	2.45822784099683e-28	0.257549	0.999	0.999	6.12492048862769e-24
CD48	3.39469129017146e-10	0.253698	0.596	0.509	8.45821281859122e-06
SLC3A2	1.05497414560117e-09	0.250747	0.386	0.289	2.62857358117987e-05
AHNAK	2.13146107467254e-05	-0.252147	0.546	0.575	0.531075
IKZF1	2.0870335396547e-12	-0.253964	0.6	0.664	5.20005276740364e-08
ACAP1	2.48755766636037e-08	-0.255698	0.336	0.399	0.0006198
STMN3	2.12538375618485e-08	-0.25843	0.181	0.248	0.000529561
TXNIP	7.00922805394361e-10	-0.263018	0.592	0.655	1.74641926192059e-05
NOSIP	0.000392756	-0.263079	0.236	0.271	1
UBE2M	4.73485488031351e-10	-0.267977	0.145	0.214	1.17973644197892e-05
IFITM3	1.61136684388549e-06	-0.270204	0.215	0.27	0.0401488
SOS1	2.87146232077733e-11	-0.270466	0.09	0.158	7.1545355184488e-07
PDE3B	2.46251909247052e-06	-0.274945	0.431	0.483	0.0613561
MAML2	1.20125606711257e-06	-0.275784	0.208	0.264	0.0299305
SELL	6.41639904895585e-06	-0.294167	0.141	0.189	0.159871
RIPOR2	8.11131636028003e-08	-0.294659	0.366	0.425	0.00202102
PPP2R5C	1.85528768929365e-11	-0.299109	0.669	0.706	4.62263480664405e-07
LEF1	1.40312377004956e-06	-0.302791	0.149	0.201	0.0349602
PCED1B	2.56480872799021e-06	-0.341184	0.269	0.32	0.0639048
BPTF	3.46014921217915e-14	-0.375891	0.228	0.322	8.62130777706558e-10
JUND	8.10429241472536e-05	-0.389821	0.809	0.83	1
MBD2	8.31923282824113e-28	-0.438037	0.091	0.215	2.07282005148456e-23
CREB1	1.78074076315975e-19	-0.441161	0.15	0.257	4.43689368548884e-15
HECA	1.26170658573333e-30	-0.495766	0.151	0.3	3.14366812901317e-26
MT-ATP8	1.5694705426254e-227	-1.02816	0.926	0.985	3.91049280400544e-223

## Sheet: CD4 T_PBMC2_6M_vs_PBMC2_fresh_s
Supplemental Data 3I - PBMC2_Single_Cell_DEGs: CD4 T cells 6 months
	p_val	avg_log2FC	pct.1	pct.2	p_val_adj
RASGEF1B	0	1.99459	0.787	0.125	0
AP006565.1	0	1.39058	0.449	0	0
FOS	1.0041055963804e-126	1.05674	0.613	0.32	2.50182950394141e-122
SLC26A3	2.27694007062556e-270	1.03621	0.338	0.012	5.67322387997065e-266
AL627171.2	3.12028123820537e-62	0.833601	0.317	0.147	7.7744927331125e-58
MTRNR2L8	2.61797778825748e-134	0.781635	0.324	0.081	6.52295345722234e-130
MTRNR2L12	3.2590182540252e-169	0.740917	0.983	0.955	8.12016988172918e-165
PPP1R15A	5.06399011238482e-55	0.617699	0.387	0.222	1.2617437764018e-50
OOEP	1.35359497707998e-122	0.587637	0.225	0.032	3.37261724489248e-118
RPS29	0	0.586499	0.989	0.975	0
AL138963.4	4.28523474856807e-51	0.580696	0.373	0.216	1.06770908995322e-46
RMRP	9.71641730420808e-23	0.570603	0.135	0.064	2.42094253551649e-18
DUSP1	7.86449112959668e-77	0.533216	0.686	0.456	1.95951660985031e-72
JUNB	2.33219507223308e-50	0.521828	0.814	0.682	5.81089724197593e-46
GADD45B	1.25971277259809e-46	0.485007	0.43	0.265	3.13870034420541e-42
IER2	2.23103712057032e-42	0.47167	0.611	0.458	5.558852089613e-38
DNAJB1	2.0131387423914e-47	0.451419	0.72	0.572	5.01593649054242e-43
CITED2	2.23206031422046e-39	0.447872	0.41	0.262	5.5614014789117e-35
RPS10	2.18525303388551e-47	0.431788	0.252	0.115	5.44477645922914e-43
JUN	4.26652697342187e-50	0.406288	0.734	0.549	1.06304786069779e-45
CXCR4	2.3803338292985e-35	0.405379	0.728	0.623	5.93083976908014e-31
MALAT1	4.13821935408083e-91	0.391681	1	1	1.03107873426278e-86
HFM1	1.4219992502518e-59	0.38207	0.105	0.012	3.54305333192739e-55
HSPA1B	1.14527635978962e-16	0.380615	0.176	0.106	2.85357057805182e-12
TNFAIP3	5.71558801794259e-24	0.380478	0.634	0.525	1.42409591055058e-19
ZFP36	3.96587323344224e-31	0.379813	0.745	0.631	9.88136974844469e-27
TUBA1A	6.29227607959149e-32	0.376968	0.43	0.294	1.56778350799102e-27
SLC2A3	1.18300957739662e-26	0.367914	0.669	0.567	2.94758666304142e-22
SNHG9	4.11813017259071e-33	0.362014	0.359	0.222	1.0260733138027e-28
FP236383.3	2.25384598367759e-36	0.361024	0.197	0.089	5.61568265293108e-32
TUBB4B	1.42988954014435e-45	0.356847	0.186	0.069	3.56271277822366e-41
SAMSN1	4.10799865014744e-27	0.354705	0.565	0.442	1.02354894367074e-22
SERTAD1	5.62358995904658e-47	0.352947	0.17	0.058	1.40117367419605e-42
GPR183	6.02947977525103e-18	0.344331	0.443	0.345	1.50230518080155e-13
CD69	5.59639930055304e-30	0.330427	0.716	0.586	1.3943988497258e-25
RPS20	2.60873974067772e-26	0.327797	0.653	0.548	6.49993593787261e-22
HIST1H1E	1.00322390656099e-06	0.32081	0.731	0.699	0.0249963
HIST1H1C	1.37123986252461e-13	0.315395	0.597	0.518	3.41658124146632e-09
KMT2E-AS1	1.70613273956852e-27	0.312549	0.215	0.116	4.25100033390894e-23
AMBRA1	3.81665462362665e-34	0.305861	0.199	0.093	9.50957666022815e-30
LYZ	7.60327204944805e-27	0.303555	0.126	0.051	1.89443126384048e-22
ZEB2	1.00896994844824e-08	0.301784	0.172	0.123	0.000251395
FOSB	2.55493005142279e-39	0.299898	0.124	0.037	6.36586371612503e-35
SRSF7	8.28325265877262e-23	0.29303	0.683	0.581	2.06385523245979e-18
MT-ND6	1.30867592418285e-12	0.292641	0.403	0.319	3.26069693269399e-08
NR4A2	1.84068477329217e-14	0.282964	0.331	0.244	4.58625018113478e-10
RPL13A	1.70790178217031e-44	0.280915	0.965	0.933	4.25540808045555e-40
MPZL3	3.35741839407214e-15	0.279478	0.375	0.287	8.36534367067015e-11
CHD2	8.10364463966062e-22	0.27837	0.529	0.412	2.01910409841784e-17
BCL11B	1.80562542785562e-21	0.270998	0.697	0.594	4.49889631604507e-17
ARRDC3	4.18379451027642e-15	0.268126	0.309	0.225	1.04243424018047e-10
CLK1	7.88661194077558e-14	0.265663	0.413	0.326	1.96502823116364e-09
HSPA5	2.14190232335734e-11	0.261938	0.478	0.396	5.33676382887715e-07
DUSP2	1.86267649934697e-22	0.260959	0.498	0.372	4.6410447657729e-18
CWF19L2	1.13464826404632e-18	0.258051	0.269	0.177	2.8270896146978e-14
ATP5ME	5.28849888325001e-18	0.256933	0.613	0.521	1.31768238175057e-13
TRA2B	1.31248709931751e-14	0.254632	0.573	0.482	3.2701928566595e-10
EZR	4.03853532214171e-09	0.253149	0.613	0.556	0.000100624
LINC00861	5.06104993464034e-14	-0.261803	0.282	0.363	1.26101120171499e-09
STMN3	3.1430028240136e-13	-0.26618	0.244	0.316	7.83110583631230e-09
CREB1	1.36544708951379e-27	-0.378222	0.2	0.306	3.40214796823256e-23
HECA	1.26388883244048e-31	-0.406525	0.232	0.347	3.14910541490871e-27
MBD2	1.80867579780208e-47	-0.437199	0.121	0.255	4.50649661780367e-43
JUND	4.64926957057377e-16	-0.539195	0.809	0.838	1.15841200620416e-11

## Sheet: CD4 T_PBMC2_12M_vs_PBMC2_fresh_
Supplemental Data 3J - PBMC2_Single_Cell_DEGs: CD4 T cells 12 months
	p_val	avg_log2FC	pct.1	pct.2	p_val_adj
FOS	1.06480818225047e-263	1.80184	0.72	0.32	2.65307606689526e-259
AL138963.4	2.96618307593689e-84	1.04932	0.429	0.216	7.39054175200436e-80
MTRNR2L12	0	1.04843	0.993	0.955	0
DUSP1	2.41043004469644e-176	1.0209	0.773	0.456	6.00582749936566e-172
PPP1R15A	6.94881595121935e-134	1.02046	0.501	0.222	1.73136698240581e-129
JUNB	1.05183382686148e-102	0.857276	0.848	0.682	2.62074916300807e-98
JUN	4.99543371409797e-122	0.852505	0.805	0.549	1.24466226420465e-117
TUBA1A	7.07053759107729e-98	0.729518	0.545	0.294	1.76169514619282e-93
CXCR4	2.26622135742407e-95	0.728193	0.796	0.623	5.64651713415782e-91
CITED2	1.9394028683285e-83	0.701491	0.493	0.262	4.83221618672728e-79
ZFP36	1.28249592718483e-70	0.652302	0.799	0.631	3.19546685217373e-66
GADD45B	6.09998651876429e-77	0.651382	0.493	0.265	1.51987264101531e-72
IER2	1.18592555398623e-67	0.621305	0.66	0.458	2.9548521103121e-63
DNAJB1	2.11984913150012e-78	0.620986	0.767	0.572	5.28181609604571e-74
TUBB4B	9.0459315018275e-98	0.613979	0.265	0.069	2.25388429299534e-93
RPS10	2.0858732114656e-102	0.604889	0.345	0.115	5.19716169368769e-98
SERTAD1	5.73654340857332e-95	0.579307	0.242	0.058	1.42931715568013e-90
MT-ATP6	4.24669473934645e-140	0.537857	0.999	0.996	1.05810646125556e-135
NFKBIA	4.97724926003167e-48	0.504919	0.598	0.42	1.24013142562949e-43
RPS29	4.31861166365194e-232	0.490076	0.997	0.975	1.07602528211552e-227
HSPA5	5.70688674088957e-38	0.473069	0.554	0.396	1.42192790036005e-33
UBC	1.70854742263947e-68	0.469861	0.944	0.857	4.2570167582485e-64
DUSP2	5.26355814968253e-46	0.460286	0.555	0.372	1.3114681485749e-41
FOSB	6.78798352701829e-72	0.450064	0.174	0.037	1.69129397559188e-67
RGCC	2.14252175713177e-29	0.449214	0.596	0.46	5.33830721006951e-25
TUBA1B	3.28466244207249e-37	0.429672	0.39	0.24	8.18406494066782e-33
CD69	3.36883538994713e-47	0.4223	0.757	0.586	8.39379025759227e-43
HSPA1B	2.5964836293773e-19	0.418802	0.187	0.106	6.46939861095648e-15
UBE2S	4.7283624309236e-43	0.409336	0.266	0.127	1.17811878328892e-38
GPR183	8.5000452703814e-21	0.405705	0.453	0.345	2.11787127956823e-16
NR4A2	1.71362904911517e-31	0.403643	0.387	0.244	4.26967813877535e-27
AC044849.1	1.53656128693185e-54	0.40097	0.193	0.062	3.82849610251939e-50
KLF6	3.38462148934114e-35	0.397054	0.669	0.51	8.4331229028424e-31
SOCS1	1.36368532578532e-41	0.396342	0.224	0.098	3.3977583577267e-37
SRGN	1.37275131856114e-38	0.395615	0.711	0.557	3.42034718532695e-34
SRSF7	7.83356872412881e-39	0.388397	0.724	0.581	1.95181198330393e-34
LMNA	2.6821628103074e-16	0.367371	0.235	0.153	6.68287685816192e-12
H2AFX	5.44906262301122e-63	0.363717	0.141	0.026	1.35768844314948e-58
ZFP36L2	7.06661535566862e-33	0.358839	0.912	0.858	1.76071788201839e-28
ANXA1	1.19957852025132e-19	0.337069	0.597	0.489	2.98886984105818e-15
MARCKSL1	6.83102005306055e-37	0.335959	0.183	0.075	1.70201695642057e-32
DDT	4.52020561781661e-30	0.33258	0.338	0.204	1.12625443173519e-25
CYCS	1.72892181317925e-26	0.330728	0.453	0.319	4.30778158971742e-22
RPL38	2.3732615547964e-73	0.330461	0.986	0.954	5.91321848993071e-69
FTH1	4.29555270412095e-32	0.327075	0.996	0.98	1.07027991175878e-27
PTGER4	2.14377587245814e-21	0.321443	0.354	0.241	5.3414319638167e-17
DNAJB9	3.07585147617353e-28	0.316728	0.308	0.184	7.66379153803398e-24
CSRNP1	1.27674957699651e-24	0.313474	0.327	0.207	3.18114924604451e-20
SLC2A3	2.1100691206005e-21	0.309452	0.68	0.567	5.2574482208882e-17
TNFAIP3	1.69374480942517e-17	0.307679	0.628	0.525	4.22013456716375e-13
UBB	5.59976284894273e-25	0.304116	0.688	0.562	1.39523691144257e-20
TSC22D3	1.13381484122421e-23	0.299468	0.887	0.834	2.82501305839423e-19
LYZ	5.36102047652879e-20	0.297884	0.115	0.051	1.33575186193191e-15
CLEC2B	6.11800691048157e-21	0.294962	0.577	0.455	1.52436260181559e-16
TNF	1.75838911321308e-11	0.290541	0.181	0.121	4.38120231448171e-07
PMAIP1	2.37346624660949e-17	0.289551	0.269	0.179	5.91372850005221e-13
BTG3	1.34954797697071e-20	0.283712	0.384	0.264	3.36253373942021e-16
TOB1	3.44044502464144e-21	0.279262	0.305	0.196	8.57221282339661e-17
TAGAP	6.00560328575311e-20	0.272525	0.563	0.439	1.49635611467824e-15
RHOB	2.76171414358714e-17	0.271521	0.192	0.113	6.88108696016172e-13
AL691403.1	1.65227931165115e-31	0.270809	0.142	0.054	4.11681913291001e-27
ARL4A	5.900319232801e-26	0.270356	0.168	0.08	1.4701235400447e-21
TBCC	2.53871211508869e-24	0.270251	0.235	0.132	6.32545510595499e-20
DUSP5	7.5493542273099e-23	0.266342	0.204	0.111	1.88099709927653e-18
YPEL5	5.9796940888313e-17	0.256838	0.458	0.348	1.48990057917321e-12
LDHA	1.50966809962751e-11	0.255104	0.581	0.486	3.7614890370319e-07
BTG2	7.44857099177006e-14	0.253609	0.51	0.407	1.85588594830943e-09
SNRPN	9.49849351760263e-28	0.253375	0.19	0.091	2.36664464484587e-23
HERPUD1	2.55530992448021e-22	0.253064	0.427	0.297	6.36681020783489e-18
ANK3	0.025389	-0.259094	0.146	0.161	1
UBE2M	3.49789470541831e-16	-0.259158	0.13	0.204	8.71535444802026e-12
SAMHD1	2.56902798567588e-08	-0.259861	0.272	0.322	0.000640099
RASA3	7.51489205325133e-05	-0.260534	0.466	0.485	1
SERINC5	7.20444900076896e-05	-0.260884	0.34	0.37	1
FHIT	0.00014687	-0.261155	0.265	0.297	1
SRPK2	1.0496557844028e-10	-0.263169	0.279	0.337	2.61532235241803e-06
SOS1	4.81700217197462e-17	-0.266373	0.094	0.163	1.2002042611692e-12
P2RY8	9.95089452749513e-08	-0.267233	0.485	0.513	0.00247936
DDX17	1.00057959449727e-10	-0.267456	0.303	0.364	2.49304411764939e-06
IKZF1	3.66085470092393e-17	-0.279386	0.646	0.697	9.12138557282207e-13
RAPGEF6	2.04268881021992e-09	-0.280199	0.274	0.325	5.08956343954394e-05
TXK	3.87395248759825e-11	-0.28287	0.139	0.197	9.65234001809981e-07
PRKCA	3.57248159362091e-08	-0.283544	0.168	0.218	0.00089012
ZBTB20	1.95684687939955e-06	-0.288201	0.378	0.411	0.0487568
EPB41	4.29942121736102e-14	-0.290114	0.315	0.387	1.07124379051767e-09
ARID1B	3.91748481978346e-08	-0.2908	0.21	0.258	0.000976081
ATM	7.82363528879373e-10	-0.297148	0.315	0.372	1.94933696855585e-05
BACH2	0.00016934	-0.297887	0.408	0.428	1
NEAT1	1.15118078448558e-05	-0.301615	0.384	0.418	0.286828
PDE3B	3.17455341710805e-09	-0.302783	0.483	0.524	7.90971729406642e-05
HIST1H1D	3.11352318601457e-07	-0.305025	0.536	0.572	0.00775765
BCL2	3.07329207937619e-07	-0.305299	0.228	0.273	0.00765741
ELMO1	1.51215621162486e-08	-0.305875	0.245	0.291	0.000376769
RIPOR2	3.03102002028464e-12	-0.307565	0.441	0.493	7.5520894825412e-08
LEF1	2.94662156521101e-09	-0.310343	0.357	0.407	7.34180229187975e-05
SSH2	5.07764643679517e-09	-0.314188	0.392	0.429	0.000126515
TSHZ2	0.000744546	-0.318639	0.171	0.197	1
INPP4B	1.73693494256319e-09	-0.324074	0.336	0.393	4.32774710289043e-05
TC2N	1.86524689872423e-13	-0.32514	0.4	0.465	4.64744917286129e-09
BPTF	1.61483737343114e-17	-0.326998	0.232	0.314	4.02352879964103e-13
ANKRD44	1.13321722554002e-15	-0.333057	0.469	0.536	2.82352403915551e-11
MAML2	3.36909856096062e-12	-0.33609	0.278	0.344	8.39444597448949e-08
DPYD	5.60557313163378e-12	-0.339423	0.273	0.341	1.39668460147787e-07
TGFBR2	3.21358969569051e-10	-0.351003	0.43	0.474	8.00698008578248e-06
LINC00861	2.93583785599719e-19	-0.353222	0.27	0.363	7.31493360200261e-15
SKAP1	5.00446811604887e-17	-0.364693	0.495	0.556	1.24691327579474e-12
JUND	1.88682704846174e-05	-0.415719	0.833	0.838	0.470122
CREB1	1.54177906551283e-33	-0.4307	0.185	0.306	3.84149671963177e-29
MBD2	2.47373393381866e-47	-0.466607	0.117	0.255	6.16355546950258e-43
HECA	1.93748636636686e-62	-0.573723	0.172	0.347	4.82744103043968e-58
MT-ATP8	0	-1.03862	0.901	0.983	0

[truncated: 3 more sheets: B_PBMC2_6M_vs_PBMC2_fresh_sig_g, B_PBMC2_12M_vs_PBMC2_fresh_sig_, Sheet1]
