# Supplementary material for: The effects of cryopreservation on PBMCs transcriptome profile
Source: Front Immunol. 2025 Oct 17;16:1690316. doi: 10.3389/fimmu.2025.1690316 (PMC12575299; doi:10.3389/fimmu.2025.1690316)
Supplement: Supplementary file 4 [file DataSheet4.xlsx]

## Sheet: Mono_PBMC3_6M_vs_PBMC3_fresh_si
Supplemental Data 4A - PBMC3_Single_Cell_DEGs: Monocytes 6 Months
	p_val	avg_log2FC	pct.1	pct.2	p_val_adj
AP006565.1	0	2.72335	0.877	0.008	0
RASGEF1B	0	2.40928	0.994	0.655	0
SLC26A3	0	2.03394	0.831	0.102	0
FOSB	5.14455451091516e-198	1.57865	0.674	0.164	1.28181720193962e-193
AC020916.1	5.26238219597569e-107	1.10013	0.621	0.252	1.3111751479493e-102
FOS	4.27345106007673e-140	1.02035	0.977	0.864	1.06477306612872e-135
JUN	7.29823956561813e-53	0.884173	0.66	0.412	1.81842937016941e-48
DUSP1	3.05174611785747e-95	0.839764	0.912	0.753	7.60373062725368e-91
PLCG2	2.41547219153286e-38	0.835772	0.474	0.257	6.01839051242327e-34
ATP2B1-AS1	5.04547979245026e-66	0.807115	0.866	0.685	1.25713174508691e-61
CXCL8	2.79857801507241e-30	0.754457	0.634	0.442	6.97293698235442e-26
BEST1	1.05281288125823e-63	0.740594	0.467	0.191	2.62318857494301e-59
KLF4	3.20405090157163e-61	0.730851	0.493	0.219	7.98321322635588e-57
KLF6	1.07348428352157e-53	0.673028	0.865	0.719	2.67469344082234e-49
MT-ND6	1.58652961356287e-51	0.6326	0.44	0.191	3.95299718515326e-47
RGCC	6.12807432164412e-24	0.618179	0.52	0.348	1.52687099798085e-19
CXCL2	1.79527428480373e-22	0.615799	0.254	0.119	4.47310540801697e-18
FP236383.3	1.94939753322132e-56	0.579233	0.297	0.08	4.85711889377423e-52
NR4A2	1.5502752482647e-38	0.572195	0.459	0.233	3.86266580857631e-34
RRP12	4.59104182352941e-34	0.569111	0.513	0.307	1.14390398075059e-29
PPP1R15A	1.35384183938801e-34	0.544168	0.727	0.547	3.37323232701915e-30
AC103591.3	2.52793165850939e-42	0.537113	0.282	0.094	6.29859452034201e-38
AL627171.2	2.80924144452181e-06	0.530033	0.462	0.387	0.0699951
MT-CO1	4.20727753761175e-62	0.521269	1	0.998	1.04828527127134e-57
FCAR	1.48678929416066e-25	0.518699	0.495	0.309	3.70448420533069e-21
CCL3	2.33807973344152e-28	0.51564	0.206	0.071	5.82555946384288e-24
AL133415.1	9.36139204812396e-45	0.50868	0.278	0.088	2.33248444271057e-40
AL450992.3	1.19112567246583e-49	0.500874	0.187	0.03	2.96780872551586e-45
CD83	9.70623465549099e-31	0.488959	0.78	0.632	2.41840542676214e-26
TEX14	1.28782165132909e-15	0.486286	0.4	0.26	3.20873642645155e-11
ZFP36	2.72619624485256e-33	0.481878	0.923	0.873	6.79259056367463e-29
ARHGAP26	3.5874852863095e-19	0.481752	0.812	0.704	8.93857833936875e-15
CTNNB1	5.95458424777584e-28	0.475186	0.858	0.783	1.48364421117583e-23
IL1B	5.15332059820451e-22	0.464575	0.238	0.106	1.28400136024863e-17
ADAMTSL4-AS1	3.96645275250688e-23	0.463706	0.51	0.331	9.88281367814614e-19
AC007952.4	1.04707620707661e-25	0.453835	0.393	0.214	2.60889507755209e-21
AL691403.1	5.39557728171335e-25	0.446232	0.393	0.216	1.3443620355117e-20
MT-ATP6	2.56112659063965e-52	0.443514	0.993	0.984	6.38130301323775e-48
AC022217.3	6.86104237141087e-28	0.441652	0.39	0.205	1.70949731726073e-23
SNHG25	2.37065583365405e-47	0.441097	0.266	0.075	5.90672607513244e-43
TSC22D3	1.85755957564035e-19	0.436639	0.611	0.461	4.62829543866548e-15
MT-ND4	1.24841277720367e-47	0.430563	0.991	0.98	3.11054527568066e-43
MT-ND1	3.94110948798475e-57	0.428097	0.997	0.995	9.8196684002628e-53
ATP2B1	6.60319091841043e-22	0.418493	0.952	0.891	1.64525104923114e-17
NAMPT	1.96800396704577e-24	0.41681	0.96	0.917	4.90347868429124e-20
EREG	5.45223815382408e-07	0.416647	0.191	0.126	0.0135848
MTRNR2L12	2.70638269439483e-12	0.413129	0.854	0.782	6.74322312135415e-08
IVNS1ABP	6.58431186682385e-14	0.410265	0.487	0.345	1.64054714473783e-09
LMNA	2.14109406714692e-14	0.409506	0.436	0.3	5.33474997770326e-10
MTCH1	1.06778236769908e-18	0.409341	0.694	0.543	2.66048654735902e-14
MCL1	5.69376878833361e-23	0.404916	0.85	0.754	1.4186594313012e-18
RBFOX1	4.11603088416803e-44	0.404479	0.206	0.046	1.02555025509931e-39
DOCK4	1.08013380270685e-11	0.393889	0.706	0.584	2.69126138282439e-07
RMRP	3.37009293913081e-14	0.390161	0.218	0.114	8.39692356713833e-10
AGFG1	4.05300170310854e-12	0.390069	0.691	0.58	1.00984590434652e-07
JARID2	2.93057909940297e-13	0.389143	0.903	0.849	7.30183088407244e-09
AP003086.1	2.10678550982894e-20	0.386924	0.39	0.233	5.24926677628978e-16
DMXL2	7.73507520379556e-13	0.379615	0.652	0.535	1.9272713377777e-08
JMJD1C	6.214461134339e-14	0.377236	0.768	0.678	1.5483951362319e-09
RHOB	4.74558798554224e-10	0.375897	0.353	0.249	1.1824107024777e-05
ENSA	1.74110146771794e-15	0.375034	0.517	0.375	4.33812841696601e-11
AC012447.1	8.51506256033072e-31	0.374144	0.204	0.066	2.121612987532e-26
NLRP3	7.50297773765252e-19	0.372023	0.646	0.488	1.8694419331135e-14
KLF2	2.34241790804136e-14	0.370687	0.457	0.312	5.83636845967584e-10
NR4A1	1.77049924970126e-19	0.36617	0.258	0.128	4.41137593055565e-15
RGS2	2.78111887118411e-17	0.364416	0.736	0.609	6.92943577944233e-13
PTK2B	7.98897497946457e-13	0.362181	0.677	0.568	1.99053300588339e-08
TMX4	2.30227632157436e-09	0.359186	0.34	0.242	5.73635168283468e-05
MALAT1	4.32087367544713e-12	0.359027	0.998	0.998	1.07658888497441e-07
RAB11FIP1	7.87834356862619e-12	0.357525	0.615	0.5	1.9629680835589e-07
SDC2	6.10642235848075e-08	0.354185	0.397	0.3	0.00152148
LINC00877	1.83624543668953e-23	0.354181	0.261	0.119	4.57518913005562e-19
RSRP1	3.96142444307459e-14	0.353609	0.567	0.43	9.87028514236465e-10
ATF3	5.41268407498622e-18	0.352855	0.385	0.233	1.34862436412357e-13
IER2	4.31179991900775e-12	0.351779	0.697	0.608	1.07432806781997e-07
PTPRE	1.02495054462305e-12	0.351415	0.842	0.781	2.55376677698279e-08
ANXA1	5.7910598814851e-12	0.347503	0.709	0.623	1.44290048007083e-07
ELF1	3.69562141001504e-21	0.34584	0.853	0.766	9.20801030519347e-17
AHR	2.50365639663055e-14	0.345007	0.64	0.501	6.23811027784467e-10
AL138963.4	1.34047482649486e-41	0.344522	0.226	0.058	3.33992707769459e-37
TREM1	5.16692483806247e-10	0.340465	0.6	0.496	1.28739099265164e-05
NCOR2	9.28121111718512e-12	0.339251	0.758	0.68	2.31250656195784e-07
RUNX1	8.09257785061418e-08	0.33905	0.63	0.536	0.00201635
MINK1	4.53611972221281e-11	0.338784	0.615	0.493	1.13021958998654e-06
PDE4B	7.13532700324048e-12	0.336923	0.376	0.254	1.7778380761274e-07
RPS10	3.18763574026155e-17	0.334913	0.385	0.235	7.94231321043568e-13
ERCC1	3.14120374501358e-18	0.334875	0.441	0.279	7.82662325107584e-14
ELL2	1.46888481784148e-12	0.333399	0.462	0.324	3.65987341213384e-08
LENG8	1.45337210959576e-17	0.331755	0.533	0.384	3.6212219482688e-13
KMT2E-AS1	1.17372790918957e-16	0.330604	0.26	0.142	2.92446045853673e-12
AC007384.1	6.39697562767697e-26	0.330145	0.198	0.07	1.59387044739199e-21
RFX2	4.67105993935183e-11	0.329854	0.405	0.283	1.1638412944889e-06
MT-CO2	5.18449504161975e-28	0.329701	0.999	1	1.29176878456998e-23
SGK1	1.2221622190059e-13	0.329292	0.581	0.439	3.0451393848751e-09
FP671120.4	1.78288672647516e-11	0.328476	0.304	0.197	4.44224056768552e-07
VIM-AS1	2.02126678989121e-29	0.327892	0.212	0.072	5.03618833369293e-25
AMPD2	5.98397519380656e-14	0.327171	0.463	0.327	1.49096725928884e-09
ANKRD28	1.01291919930372e-20	0.325766	0.169	0.063	2.52378947698515e-16
AC009226.1	4.75304265374947e-22	0.322877	0.218	0.09	1.18426810760822e-17
MT-CO3	1.56231756846295e-34	0.322344	0.997	0.996	3.89267045358228e-30
IQSEC1	3.11803296424108e-11	0.321919	0.66	0.554	7.76889093370308e-07
HNRNPU	2.85316332352029e-14	0.320822	0.649	0.525	7.10894173688315e-10
PLK3	6.08100609826844e-20	0.320553	0.425	0.253	1.51514347944456e-15
ETV6	7.38045240642021e-12	0.318707	0.881	0.817	1.83891352158366e-07
ZFAND3	4.67004721315645e-13	0.318599	0.906	0.866	1.16358896363006e-08
PER1	1.50290708065382e-12	0.317704	0.576	0.437	3.74464328215706e-08
OOEP	8.69723058584539e-42	0.317546	0.181	0.036	2.16700197276924e-37
MT-ND2	1.19812015030295e-25	0.315977	0.988	0.98	2.98523616649482e-21
FNDC3B	1.55308933489877e-11	0.315861	0.733	0.63	3.86967738683378e-07
SMAD3	2.83509158135423e-10	0.314566	0.771	0.694	7.06391418410219e-06
MT-ND3	3.04517496465995e-28	0.312225	1	0.998	7.58735794194674e-24
OLR1	3.33992649999473e-14	0.310332	0.26	0.146	8.32176086738688e-10
FOSL2	1.41355239824218e-11	0.309946	0.745	0.661	3.52200715546021e-07
AKAP13	2.3297728048645e-11	0.309941	0.704	0.619	5.80486192060039e-07
HIPK2	2.30991648923951e-10	0.309829	0.762	0.673	5.75538792458917e-06
FNDC3A	1.79046779028782e-12	0.308693	0.379	0.254	4.46112954628114e-08
ZMIZ1	2.72773423106649e-12	0.308517	0.616	0.488	6.79642261012528e-08
CSRNP1	4.55966861849299e-10	0.308471	0.445	0.334	1.13608703298371e-05
MT-CYB	3.97900280621662e-18	0.308405	0.988	0.981	9.91408339196934e-14
PRKAG2	5.69627774191816e-10	0.308256	0.756	0.675	1.41928456217633e-05
CROCC	2.21877342384691e-23	0.305768	0.207	0.081	5.52829586285695e-19
H1FX	2.64878557084078e-05	0.304867	0.719	0.669	0.659971
DHX15	7.80687318326295e-12	0.302995	0.371	0.252	1.9451605223418e-07
AC020656.1	6.9970503176152e-11	0.302826	0.375	0.264	1.743385057137e-06
TOP1	7.31392432511901e-09	0.300436	0.669	0.584	0.000182234
RBM47	4.34309463653641e-12	0.300157	0.832	0.735	1.08212545963941e-07
KDM7A	1.25547356397314e-07	0.299948	0.507	0.415	0.00312814
SH3BP2	1.56975747212752e-12	0.29898	0.674	0.564	3.91120771755292e-08
SPATA13	6.37512624084286e-10	0.297813	0.443	0.327	1.58842645416841e-05
RELT	4.3502192722039e-10	0.297386	0.692	0.579	1.08390063386232e-05
LINC00486	3.39542379023517e-24	0.297307	0.155	0.048	8.46003791574995e-20
SAMSN1	7.22540495731644e-10	0.295587	0.768	0.697	1.80028189916496e-05
PFKFB3	1.11342028898766e-07	0.295339	0.677	0.586	0.0027742
BTAF1	1.60169363376249e-11	0.293377	0.509	0.376	3.99077985788263e-07
PLEC	2.52650585882538e-08	0.293231	0.628	0.532	0.000629504
ARHGEF40	3.04169907631768e-18	0.291752	0.278	0.145	7.57869741855312e-14
ZNF331	2.24739334866077e-14	0.291486	0.258	0.143	5.59960526752317e-10
HECW2	3.28277749631938e-28	0.291064	0.165	0.046	8.17936840982936e-24
TLE4	4.7911646876292e-09	0.290879	0.682	0.585	0.000119377
MYH9	2.46902998433724e-10	0.290652	0.679	0.596	6.15183510897468e-06
CSNK1D	1.44432401323094e-10	0.287522	0.497	0.378	3.59867771136622e-06
XIST	2.99272865972157e-11	0.287441	0.499	0.377	7.45668272856226e-07
GK	1.95888278921696e-10	0.287411	0.358	0.245	4.88075235761299e-06
PXN	9.29410690672809e-12	0.284443	0.414	0.286	2.31571967688037e-07
SLC16A3	7.10151569535197e-11	0.283953	0.468	0.34	1.7694136506539e-06
ST3GAL1	1.95991265156622e-10	0.28209	0.565	0.439	4.8833183626424e-06
NFKBIZ	2.25042689023215e-07	0.280932	0.624	0.54	0.00560716
DOT1L	7.52164940193563e-12	0.279533	0.393	0.269	1.87409416498628e-07
RAF1	2.61567724498431e-12	0.279075	0.646	0.507	6.51722142360292e-08
SLC49A4	3.83009349196583e-07	0.279016	0.544	0.453	0.00954306
RABGEF1	3.23494713982712e-08	0.278438	0.734	0.638	0.000806019
GPCPD1	4.1134679877739e-10	0.278111	0.827	0.756	1.02491168383374e-05
MT-ATP8	4.26990422700688e-07	0.277686	0.961	0.938	0.0106389
RBPJ	3.27063644046421e-10	0.277524	0.771	0.679	8.14911775506062e-06
THBS1	0.000554349	0.277197	0.283	0.231	1
NEAT1	1.1487716873144e-15	0.276574	0.997	0.993	2.86227953611255e-11
PAPSS2	4.31105902608117e-08	0.276097	0.242	0.162	0.00107414
RB1CC1	6.79528867718269e-08	0.27373	0.704	0.616	0.00169311
IER3	1.98499947275416e-09	0.273621	0.632	0.514	4.94582468631426e-05
UBR5	3.46451548040862e-08	0.273601	0.611	0.505	0.000863219
MAP4K3	1.83267822352669e-07	0.27344	0.466	0.368	0.0045663
HNRNPH1	1.26768597655004e-10	0.273282	0.466	0.347	3.15856637917207e-06
LRRFIP1	8.40647228036061e-14	0.272858	0.917	0.872	2.09455663337465e-09
SPAG9	2.95090881408193e-08	0.272719	0.671	0.564	0.000735248
GOLGB1	2.11776694866162e-09	0.2721	0.404	0.291	5.27662812928529e-05
ZEB2	1.83701711956009e-13	0.271876	0.967	0.964	4.57711185509593e-09
SAT1	1.15282874578968e-15	0.271783	0.992	0.985	2.87238810300956e-11
AC004687.1	1.44040290782999e-15	0.270417	0.309	0.177	3.58890788514921e-11
TNFAIP2	1.47853391694088e-11	0.27002	0.734	0.661	3.68391510744989e-07
MTRNR2L8	8.90384450171497e-23	0.269662	0.152	0.048	2.2184818960473e-18
WDR74	1.79051219830371e-10	0.269567	0.274	0.175	4.46124019329353e-06
TNFAIP3	6.63544709772626e-09	0.269163	0.359	0.255	0.000165329
HOOK2	3.93703337833003e-13	0.268915	0.305	0.186	9.80951236544709e-09
FOXO3	1.56978739683381e-10	0.268361	0.686	0.582	3.91128227795112e-06
ACSL1	6.31058178242492e-09	0.267311	0.69	0.586	0.000157234
ZBTB43	6.40685978596351e-11	0.266525	0.524	0.396	1.59633318427067e-06
PABPC1	2.80574538535005e-28	0.266406	0.969	0.968	6.9907952021382e-24
CSNK1A1	5.54684105452816e-10	0.2647	0.769	0.674	1.38205091714624e-05
GAB2	1.10432499684133e-08	0.264595	0.918	0.891	0.000275154
CREM	5.54996671839983e-13	0.26403	0.268	0.157	1.3828297075565e-08
ELL	2.28067690585604e-09	0.262742	0.426	0.308	5.68253457863092e-05
AAK1	1.95890565195336e-06	0.262672	0.646	0.583	0.0488081
SUPT6H	1.09514046952348e-09	0.261708	0.602	0.497	2.72865199386471e-05
AC015912.3	2.76785666384998e-13	0.260664	0.254	0.144	6.89639166364861e-09
DDX5	4.56474500930865e-14	0.259943	0.907	0.886	1.13735186651934e-09
LINC00910	7.72864342784296e-19	0.259308	0.193	0.082	1.92566879648135e-14
EFR3A	4.31590623705021e-10	0.259225	0.486	0.358	1.07535119802343e-05
OXSR1	4.2338379508373e-07	0.257481	0.328	0.238	0.010549
ZNF292	5.91683323101115e-06	0.257417	0.667	0.589	0.147424
TRIB1	9.19538381799865e-14	0.2572	0.272	0.155	2.29112183209254e-09
CREBBP	4.19746726876662e-10	0.256062	0.674	0.556	1.04584094468589e-05
GNA13	1.4675321376819e-06	0.254993	0.689	0.608	0.036565
SIPA1L1	1.18786518184579e-05	0.25373	0.801	0.746	0.295968
AHCTF1	3.47571503158356e-07	0.253246	0.5	0.399	0.00866009
ATP2A2	1.2411558454731e-09	0.251898	0.384	0.27	3.09246390458077e-05
CYTH1	1.77980015626884e-08	0.25171	0.72	0.624	0.000443455
SH3RF3	1.83265532844959e-07	0.251603	0.354	0.256	0.00456624
ZSWIM6	6.66630230361987e-07	0.25152	0.699	0.603	0.0166098
HBEGF	1.15074468373452e-08	0.250619	0.4	0.294	0.00028672
ARPC1B	1.69054122914803e-15	-0.250668	0.853	0.893	4.21215252654523e-11
NDUFS7	2.88442052707939e-08	-0.250973	0.434	0.508	0.000718682
JPT1	0.0140907	-0.252007	0.397	0.416	1
RPL3	3.08633246052939e-21	-0.253395	0.953	0.98	7.68990595865504e-17
ARHGDIB	8.16222048979772e-09	-0.254769	0.715	0.775	0.00020337
HLA-B	7.13112321490782e-30	-0.255105	0.995	0.996	1.77679066022643e-25
BCAP31	8.94072232202472e-09	-0.256824	0.357	0.427	0.000222767
TALDO1	2.45184086925854e-10	-0.257207	0.672	0.718	6.10900670984457e-06
ACTB	2.12133334226019e-32	-0.257272	0.99	0.997	5.2855141555755e-28
TMEM179B	3.46093484045832e-08	-0.257789	0.181	0.253	0.000862327
UQCRFS1	2.83684255612735e-09	-0.257874	0.492	0.563	7.0682769128469e-05
SH3BGRL	2.14921341301773e-11	-0.258232	0.598	0.702	5.35498013987497e-07
COX6A1	5.27864330321906e-14	-0.258925	0.694	0.791	1.31522676543006e-09
ATRAID	4.11073371255345e-08	-0.259226	0.21	0.285	0.00102423
AGTRAP	6.00408779350797e-09	-0.259386	0.475	0.55	0.000149598
MYL12A	3.17120989674891e-10	-0.259884	0.562	0.642	7.90138657873959e-06
RACK1	3.77336130448961e-24	-0.26	0.946	0.978	9.4017070262663e-20
LGALS1	4.50283947083847e-19	-0.26094	0.971	0.98	1.12192748255411e-14
TSPO	2.58486204028324e-15	-0.262052	0.915	0.939	6.44044225956973e-11
HCST	5.1999738923961e-11	-0.263586	0.789	0.816	1.29562549502941e-06
MBD2	1.66712353379257e-08	-0.265895	0.568	0.626	0.00041538
NDUFB4	5.71849752688428e-09	-0.267469	0.511	0.574	0.000142482
SOD1	8.17025195218363e-05	-0.268123	0.282	0.327	1
SYNGR2	7.82025778438442e-09	-0.269672	0.461	0.527	0.00019485
S100A12	0.0250072	-0.269709	0.657	0.629	1
FCGRT	1.6455289374907e-11	-0.270538	0.706	0.761	4.09999990065182e-07
PSME2	1.20902209006851e-07	-0.271679	0.446	0.514	0.0030124
CFL1	4.87913496999885e-26	-0.273567	0.946	0.977	1.21568526912491e-21
LY6E	9.43430447855727e-05	-0.274298	0.434	0.478	1
RPS15A	1.51292681772596e-36	-0.276476	0.969	0.989	3.76960845904599e-32
CTSH	1.73249458727049e-09	-0.279057	0.437	0.513	4.31668351364315e-05
TMEM59	1.98025665871381e-09	-0.280184	0.382	0.461	4.93400749085134e-05
S100A8	0.689352	-0.280649	0.842	0.753	1
NDUFC2	2.36153438443074e-11	-0.287197	0.392	0.49	5.88399907224763e-07
SSR2	8.85405374589249e-14	-0.287576	0.541	0.649	2.20607603132657e-09
GMFG	6.16634356924146e-15	-0.288727	0.775	0.841	1.5364061637122e-10
HLA-DMA	1.33584925533201e-07	-0.289425	0.487	0.543	0.0033284
CD68	6.37550359503996e-21	-0.293741	0.838	0.907	1.58852047574016e-16
BTF3	1.75873258781827e-20	-0.294345	0.859	0.941	4.38205811580801e-16
TKT	1.07647726567123e-19	-0.295352	0.892	0.936	2.68215075514643e-15
SAP18	4.04965788871533e-12	-0.295624	0.553	0.626	1.00901275955231e-07
PSMB1	3.62548465869815e-16	-0.297546	0.55	0.659	9.03325757561231e-12
ATP5MC3	3.08098516244961e-11	-0.299041	0.522	0.598	7.67658263075946e-07
NACA	1.19852737895158e-29	-0.299311	0.959	0.987	2.98625081739576e-25
SSR4	6.27728894499068e-14	-0.299414	0.656	0.739	1.56404931353388e-09
HIST2H2AC	1.24653881357865e-11	-0.299989	0.126	0.217	3.10587610791256e-07
EEF1B2	9.88493561770631e-18	-0.300679	0.856	0.915	2.4629305585077e-13
ATP5F1C	1.82347288647736e-14	-0.303652	0.447	0.553	4.54336504394698e-10
S100A4	9.06349793142822e-40	-0.308153	0.98	0.991	2.25826114459465e-35
RPL10	6.944552279521e-44	-0.311239	0.983	0.993	1.73030464596545e-39
ALDOA	1.15853100310676e-22	-0.312386	0.897	0.944	2.88659584734081e-18
SLC25A5	1.84204853885645e-15	-0.315255	0.714	0.802	4.58964813941474e-11
COX5B	2.65047865107984e-19	-0.316167	0.791	0.875	6.60393260703054e-15
ATP6V0C	2.14776248865038e-34	-0.317271	0.957	0.983	5.35136501672129e-30
SF3B5	6.54375575072558e-16	-0.319002	0.547	0.647	1.63044218285079e-11
NDUFA13	4.89377092691931e-18	-0.319724	0.558	0.67	1.21933196415122e-13
AIF1	2.20321655407621e-22	-0.322712	0.924	0.965	5.4895343661363e-18
CFP	9.31780557620899e-14	-0.326318	0.581	0.671	2.32162443736823e-09
HLA-DRB1	6.8603653555286e-13	-0.341023	0.771	0.836	1.70932863198351e-08
LILRA5	7.05268213404794e-15	-0.342037	0.648	0.729	1.75724628051938e-10
HLA-DQB1	2.63145861097052e-09	-0.3443	0.522	0.599	6.55654227509415e-05
TYROBP	1.4680319557065e-63	-0.346952	0.979	0.992	3.65774842083832e-59
S100A11	3.12852753192511e-27	-0.349744	0.918	0.964	7.7950391985446e-23
CPVL	2.64707804762615e-14	-0.35095	0.4	0.5	6.59545966346533e-10
CTSS	1.93142628842691e-42	-0.355277	0.973	0.986	4.81234174024449e-38
ARPC3	3.50026700631974e-40	-0.357682	0.935	0.968	8.72126527294627e-36
SERPINA1	1.07212818269749e-22	-0.359411	0.847	0.905	2.67131458000906e-18
IFITM3	2.3932919713817e-08	-0.361063	0.687	0.747	0.000596313
GSTP1	8.66847961519303e-30	-0.363486	0.923	0.956	2.1598383809215e-25
H3F3A	3.05141982721524e-51	-0.366971	0.972	0.989	7.60291764148948e-47
HLA-DPA1	1.34319200276422e-06	-0.372582	0.64	0.672	0.033467
GAPDH	1.48345940925453e-34	-0.373427	0.987	0.994	3.69618746409858e-30
GSTK1	1.57300899887331e-17	-0.37625	0.578	0.673	3.91930922159273e-13
NDUFA4	2.24229720147385e-19	-0.37888	0.693	0.779	5.58690770719225e-15
CYBA	2.55356598731615e-44	-0.38015	0.96	0.977	6.36246501399692e-40
RPS5	4.11485097400782e-36	-0.384066	0.909	0.956	1.02525626868379e-31
PSME1	1.33792487268028e-24	-0.384943	0.731	0.832	3.33357361277019e-20
GRN	6.84462144878359e-14	-0.385371	0.629	0.679	1.70540588017892e-09
FOLR3	1.23172550669937e-09	-0.390144	0.192	0.277	3.06896727249215e-05
PPIB	2.88508875398793e-19	-0.391376	0.636	0.72	7.18848713943631e-15
LILRA2	1.67974350978353e-15	-0.392048	0.407	0.514	4.18524892897665e-11
CLIC1	2.20260307724769e-30	-0.392915	0.876	0.93	5.48800582727034e-26
HLA-DRA	2.43099752941801e-11	-0.395892	0.856	0.882	6.05707344429793e-07
HLA-C	1.22791051368443e-60	-0.428296	0.97	0.988	3.05946183589612e-56
CST3	5.86764460910462e-56	-0.437555	0.963	0.989	1.46198233080451e-51
S100A9	0.000190266	-0.438381	0.897	0.862	1
CD63	1.74959826454185e-24	-0.438603	0.724	0.803	4.35929903593246e-20
CD74	3.63104175118308e-23	-0.438858	0.954	0.985	9.04710362724776e-19
NPC2	5.00941627163206e-37	-0.441195	0.845	0.914	1.24814615823984e-32
LGALS3	6.84504627415355e-24	-0.448726	0.847	0.896	1.7055117296681e-19
SRP14	1.29683212254574e-40	-0.452976	0.814	0.9	3.23118691653497e-36
FCER1G	1.29214303995814e-50	-0.453427	0.919	0.972	3.21950359835971e-46
LYZ	8.57906074121296e-29	-0.479437	0.971	0.957	2.13755877428062e-24
TIMP1	1.43456356439487e-38	-0.51815	0.914	0.953	3.57435857704625e-34
ITM2B	3.56812989703988e-61	-0.518535	0.897	0.963	8.89035245146458e-57
FCN1	4.90043930572307e-52	-0.532236	0.913	0.949	1.22099345741396e-47
CFD	4.54123017974801e-46	-0.573347	0.733	0.86	1.13149291158601e-41
HLA-DRB5	2.86142798456814e-24	-0.576908	0.582	0.693	7.12953396634999e-20
B2M	2.71974351814607e-148	-0.643708	0.996	0.999	6.77651294981275e-144

## Sheet: Mono_PBMC3_12M_vs_PBMC3_fresh_s
Supplemental Data 4B - PBMC3_Single_Cell_DEGs: Monocytes 12 months
	p_val	avg_log2FC	pct.1	pct.2	p_val_adj
MTRNR2L12	1.41278008736248e-171	2.09785	0.967	0.782	3.52008286567236e-167
AL138963.4	2.41940166181658e-183	1.7805	0.575	0.058	6.02818118058219e-179
FOSB	1.9848704876013e-148	1.57374	0.705	0.164	4.94550330690739e-144
AC020916.1	1.81316606934873e-97	1.3069	0.7	0.252	4.5176845783893e-93
JUN	2.23188013554061e-62	1.28698	0.743	0.412	5.56095254571297e-58
FOS	1.96045197289385e-118	1.27828	0.978	0.864	4.88466213566231e-114
CXCL8	1.73943766444705e-53	1.22882	0.765	0.442	4.33398288473628e-49
DUSP1	1.53395626146388e-91	1.14156	0.939	0.753	3.82200542106341e-87
AL133415.1	1.54324080538346e-104	0.97912	0.481	0.088	3.84513879069343e-100
KLF4	5.52880679493682e-48	0.790084	0.535	0.219	1.37755750102646e-43
PPP1R15A	1.73486747105159e-49	0.766487	0.83	0.547	4.32259579087214e-45
CCL3	8.1520172655969e-54	0.755095	0.322	0.071	2.03115662189612e-49
CXCL2	2.81906188518755e-39	0.752771	0.362	0.119	7.0239745931333e-35
KLF2	5.76315580889981e-31	0.735093	0.593	0.312	1.43594790134548e-26
ATP2B1-AS1	9.03704772975187e-41	0.717103	0.879	0.685	2.25167081234498e-36
DDT	1.45469221390453e-96	0.687615	0.43	0.068	3.62451112016452e-92
KLF6	3.97322538157216e-38	0.681358	0.89	0.719	9.8996883607252e-34
TSC22D3	4.42222565102102e-26	0.642112	0.689	0.461	1.1018417432084e-21
IL1B	3.91800977949913e-33	0.621703	0.322	0.106	9.76211316660003e-29
RGCC	2.64679964142515e-26	0.606688	0.609	0.348	6.59476598657491e-22
NR4A2	1.53993407489195e-42	0.600703	0.553	0.233	3.83689974100078e-38
MT-ATP6	7.20432842598317e-46	0.589746	0.993	0.984	1.79503047061797e-41
ZFP36	2.04115084351626e-29	0.58557	0.942	0.873	5.08573144170512e-25
RPS10	2.66991037509543e-37	0.584522	0.524	0.235	6.65234869058777e-33
RRP12	8.66936109119989e-25	0.524041	0.555	0.307	2.16005800948337e-20
AC007952.4	4.30784234075654e-30	0.518306	0.477	0.214	1.0733419976229e-25
H1FX	1.45799091578651e-12	0.516704	0.779	0.669	3.63273016577367e-08
RGS2	5.31207774824554e-20	0.507017	0.779	0.609	1.32355729175286e-15
G0S2	8.27729165456561e-17	0.479905	0.863	0.752	2.06236998865157e-12
AL450992.3	2.45708346120924e-48	0.478665	0.212	0.03	6.12206915194895e-44
NFKBIA	1.88457806830879e-19	0.477669	0.892	0.737	4.69561471499817e-15
BEST1	2.12989046264125e-21	0.475211	0.389	0.191	5.30683507671695e-17
AL691403.1	1.64158538140999e-25	0.472088	0.459	0.216	4.09017413632113e-21
ANXA1	9.13176258072489e-14	0.465722	0.767	0.623	2.27526996461341e-09
LMNA	9.10857993880227e-20	0.459581	0.526	0.3	2.26949377755197e-15
CEBPD	1.48983741171486e-21	0.452966	0.966	0.926	3.71207889502874e-17
IER2	5.8801601758881e-12	0.425103	0.758	0.608	1.46510070942428e-07
UQCRH	3.79523616529164e-21	0.416091	0.832	0.707	9.45621042944066e-17
CCDC200	1.15273304924529e-49	0.408371	0.212	0.029	2.87214966549956e-45
RHOB	2.41517121002929e-08	0.40813	0.382	0.249	0.000601764
ARHGEF40	3.37043544702565e-24	0.406715	0.349	0.145	8.3977769598091e-20
NR4A1	1.87505778958077e-15	0.3911	0.278	0.128	4.67189398851943e-11
AC015912.3	1.03433916228904e-24	0.3911	0.351	0.144	2.57715945675936e-20
RPL17	2.72699314664968e-34	0.371834	0.98	0.979	6.79457612419234e-30
TNFAIP3	3.98952163294257e-09	0.363061	0.394	0.255	9.94029210063971e-05
MCL1	3.62548735497854e-13	0.357736	0.875	0.754	9.03326429366453e-09
METRNL	5.81507312431141e-14	0.352491	0.745	0.572	1.44888361965343e-09
NKG7	3.51595780445256e-06	0.351241	0.228	0.138	0.0876036
ATF3	4.86120042331917e-18	0.343371	0.441	0.233	1.21121669747421e-13
VIM-AS1	1.53287104538409e-31	0.340989	0.253	0.072	3.81930149667901e-27
RFX2	1.31839722487361e-11	0.340835	0.468	0.283	3.28491852549508e-07
EREG	4.01000655156233e-11	0.337991	0.248	0.126	9.99133232387269e-07
RPL9	1.78438692558399e-30	0.335628	0.978	0.979	4.44597846378508e-26
TREM1	2.88910615155625e-10	0.332475	0.669	0.496	7.19849688721756e-06
TRIB1	4.30323365893162e-19	0.33098	0.336	0.155	1.0721936984594e-14
AC073332.1	1.57917484082926e-21	0.329832	0.257	0.095	3.93467203341019e-17
ANKRD28	1.54062870663346e-30	0.32857	0.235	0.063	3.83863048544793e-26
C5orf17	4.97203599370514e-63	0.321556	0.154	0.003	1.23883248819157e-58
GK	2.94790551313125e-08	0.316885	0.385	0.245	0.0007345
LINC00877	1.23793413893794e-17	0.316595	0.275	0.119	3.08443670057777e-13
ACSL5	8.38169200272986e-22	0.315357	0.302	0.122	2.08838237940017e-17
OVCA2	1.56429754992934e-43	0.313742	0.253	0.051	3.89760377540395e-39
FCAR	4.03693084978732e-09	0.313619	0.468	0.309	0.000100584
CITED2	1.90510343759524e-10	0.313493	0.401	0.246	4.7467557251123e-06
TPT1	1.5358211742095e-26	0.310488	0.987	0.993	3.82665203766039e-22
SNHG29	6.7293300755717e-11	0.310173	0.828	0.757	1.67667988162944e-06
HCAR3	3.43066115697743e-24	0.308578	0.201	0.058	8.54783533872496e-20
CXCL3	4.5780316909379e-17	0.302236	0.139	0.04	1.14066237611409e-12
CD83	1.40616482640494e-09	0.299248	0.774	0.632	3.50360028147054e-05
RPLP0	2.37321634152814e-16	0.297386	0.966	0.969	5.91310583655152e-12
TMX4	8.41806353413725e-10	0.295161	0.387	0.242	2.09744471016564e-05
RPS3A	4.48727690078683e-25	0.289602	0.98	0.991	1.11804991260005e-20
RPL4	6.45306385334089e-17	0.286844	0.946	0.949	1.60784538969842e-12
AC007384.1	1.66283556253029e-24	0.285559	0.226	0.07	4.14312108760047e-20
UBALD2	6.75602210834994e-11	0.281336	0.799	0.648	1.68333046851647e-06
BTG1	4.10508434490513e-12	0.27799	0.933	0.898	1.02282281537656e-07
AC044849.1	2.2106941025429e-45	0.277209	0.156	0.014	5.50816542589589e-41
RPS2	2.51911106774787e-22	0.276512	0.978	0.981	6.2766171364006e-18
RPSA	5.54010518185621e-10	0.273026	0.929	0.888	1.38037260711129e-05
AC009133.3	4.3145654161882e-28	0.271932	0.204	0.052	1.07501711909745e-23
RPS15A	1.53023884809455e-28	0.270686	0.984	0.989	3.81274311391237e-24
BASP1	6.91162859224196e-09	0.268934	0.566	0.393	0.00017221
S100A12	8.69726126772574e-08	0.267947	0.765	0.629	0.00216701
RXRA	1.23403696925634e-07	0.265848	0.626	0.465	0.00307473
MT-ND6	1.14241009727707e-12	0.263412	0.349	0.191	2.84642899837555e-08
AC009226.1	2.49541984174466e-17	0.257906	0.23	0.09	6.21758807769098e-13
PHLDA1	3.51229839791777e-12	0.255225	0.195	0.086	8.75124268825191e-08
BRI3	1.09125384256082e-12	0.253357	0.962	0.936	2.71896807412454e-08
DUSP6	4.30075133688401e-11	0.251548	0.367	0.214	1.07157520309802e-06
PER1	1.05917315924958e-09	0.251032	0.624	0.437	2.63903584358625e-05
WASHC1	1.29994024408942e-08	0.250114	0.573	0.413	0.000323893
CYB5R4	0.00173447	-0.250227	0.358	0.379	1
NUMB	2.16211693158756e-05	-0.25098	0.642	0.651	0.538713
ARL6IP5	0.00214219	-0.251912	0.421	0.434	1
MECP2	6.92729495438471e-05	-0.25213	0.597	0.599	1
TBK1	4.8241445078015e-05	-0.25239	0.373	0.415	1
APLP2	5.86122269928948e-09	-0.252721	0.808	0.822	0.000146038
GIT2	0.00143189	-0.253058	0.382	0.403	1
MORC3	0.00537911	-0.254559	0.203	0.236	1
VPS13C	0.00720202	-0.255582	0.351	0.361	1
PECAM1	0.000367654	-0.25647	0.665	0.679	1
XRN2	0.000315524	-0.256648	0.497	0.507	1
RTN4	0.000323562	-0.256938	0.517	0.539	1
NSD1	0.0103286	-0.257666	0.325	0.341	1
BCAS3	0.0121715	-0.257911	0.228	0.253	1
KIAA1109	0.010884	-0.258966	0.306	0.32	1
ARID2	0.000396682	-0.25907	0.374	0.407	1
DHRS7	0.00150012	-0.259499	0.432	0.445	1
LNPEP	0.0134344	-0.2597	0.215	0.239	1
CD302	2.30250804547071e-05	-0.25986	0.689	0.702	0.573693
ADAM10	3.21378384572924e-05	-0.260122	0.459	0.499	0.800746
ASAH1	4.1826422549488e-11	-0.260131	0.908	0.91	1.04214714424304e-06
MYO5A	0.00020321	-0.261222	0.412	0.443	1
AGO4	0.000334204	-0.261256	0.374	0.409	1
TPM3	4.01082731332353e-13	-0.261504	0.948	0.954	9.99337733387692e-09
JARID2	0.00276561	-0.261587	0.863	0.849	1
FKBP5	0.00431377	-0.261952	0.221	0.259	1
RNASET2	2.24228490515258e-07	-0.262082	0.754	0.787	0.00558688
PSAP	2.00369720994716e-18	-0.262503	0.984	0.991	4.99241196830434e-14
CELF2	7.44561854230969e-09	-0.263174	0.79	0.818	0.000185515
ITGA4	0.0349393	-0.263254	0.335	0.338	1
SIPA1L1	1.844425986714e-06	-0.263587	0.722	0.746	0.0459557
PUM2	0.000154872	-0.264594	0.443	0.473	1
AGTPBP1	1.42139875433354e-06	-0.265964	0.711	0.727	0.0354156
TMEM123	0.00013181	-0.266556	0.407	0.441	1
SPPL2A	0.00158875	-0.267495	0.385	0.398	1
MAP3K1	1.80788369806714e-09	-0.268916	0.694	0.731	4.50452302210409e-05
PHTF2	0.00426408	-0.270397	0.322	0.348	1
LMBRD1	0.000567631	-0.270841	0.378	0.407	1
PIK3CB	2.76415921172155e-06	-0.271379	0.456	0.501	0.0688718
EML4	0.000833634	-0.272618	0.524	0.539	1
RAPGEF1	3.62043669335912e-10	-0.273288	0.866	0.881	9.02068006517357e-06
MARCH7	0.000173998	-0.273454	0.363	0.41	1
GATAD2B	4.34883728537532e-05	-0.273545	0.535	0.558	1
ARMH3	0.00192119	-0.273558	0.298	0.333	1
XPR1	0.00109121	-0.273834	0.233	0.277	1
UBE2E2	2.68621705932526e-06	-0.273872	0.58	0.605	0.0669298
ANXA5	9.73860204498876e-08	-0.273918	0.826	0.805	0.00242647
LFNG	4.88481187858581e-06	-0.273933	0.353	0.427	0.12171
COP1	7.58081165692575e-06	-0.274234	0.537	0.556	0.188884
SPTLC2	0.000836202	-0.274872	0.344	0.376	1
SGK3	0.00447358	-0.275019	0.429	0.436	1
CTSC	0.00829006	-0.27578	0.436	0.442	1
SLC8A1	2.44013072248132e-06	-0.275953	0.542	0.572	0.0607983
CD68	1.29124574961134e-10	-0.27671	0.899	0.907	3.21726790973161e-06
SRPK2	0.00681179	-0.276903	0.401	0.416	1
CHST11	2.84928229760733e-09	-0.276962	0.691	0.728	7.09927177271841e-05
ZMYM6	0.00019024	-0.277376	0.181	0.239	1
SSH1	0.00502046	-0.277651	0.307	0.331	1
RAB1A	4.82010286590479e-05	-0.27779	0.635	0.617	1
STIM1	0.0102268	-0.278011	0.358	0.367	1
SRP14	1.03297057119641e-09	-0.278181	0.875	0.9	2.57374947519298e-05
CAPZA1	3.69329513304926e-05	-0.278619	0.564	0.579	0.920221
PDIA3	1.46735538723784e-05	-0.278633	0.535	0.564	0.365606
FNBP1	3.14422254908518e-06	-0.278933	0.66	0.704	0.0783414
SLC2A3	0.946927	-0.279721	0.828	0.724	1
SNW1	0.00123949	-0.27978	0.432	0.447	1
VCAN	0.0213239	-0.280942	0.799	0.724	1
B2M	8.40005406157424e-24	-0.282008	1	0.999	2.09295746998184e-19
SH3BGRL	1.53750630365963e-07	-0.282728	0.662	0.702	0.00383085
IRAK3	5.91185832283272e-05	-0.282782	0.604	0.61	1
LILRA5	6.38880296729299e-06	-0.282985	0.705	0.729	0.159183
PLXDC2	2.03793071704351e-07	-0.283124	0.801	0.816	0.00507771
ITFG1	0.00155264	-0.284927	0.262	0.295	1
EMILIN2	2.62379173249366e-08	-0.284963	0.678	0.724	0.000653744
DLEU2	0.0007577	-0.285473	0.463	0.472	1
RUFY3	0.000345447	-0.28555	0.278	0.32	1
NCOA6	0.000268786	-0.286045	0.184	0.239	1
ZNF433-AS1	0.00556506	-0.288303	0.28	0.311	1
DOCK2	6.17406307033152e-09	-0.289077	0.685	0.719	0.000153833
HIST1H1D	0.012937	-0.28939	0.251	0.278	1
LYN	2.2331847000885e-08	-0.289861	0.94	0.953	0.00055642
CAMK1D	0.00157358	-0.290805	0.479	0.492	1
SCPEP1	0.000674498	-0.291938	0.376	0.402	1
NLRP1	0.000151723	-0.293672	0.349	0.388	1
GPATCH8	0.000541302	-0.294126	0.425	0.442	1
USP15	9.44045109955631e-11	-0.294762	0.752	0.805	2.35218279596545e-06
TGOLN2	4.44542204744226e-06	-0.295322	0.544	0.579	0.110762
MYO9B	8.31671464477034e-17	-0.295544	0.949	0.964	2.07219262089098e-12
IFITM3	0.154897	-0.295613	0.799	0.747	1
CDC14A	0.000956754	-0.295661	0.192	0.239	1
RB1	1.13637526913642e-06	-0.296222	0.443	0.498	0.0283139
SWAP70	0.000148137	-0.296288	0.41	0.449	1
INO80D	6.43867953157644e-05	-0.296843	0.273	0.328	1
CDC42SE2	1.70813236631237e-07	-0.297679	0.727	0.747	0.00425598
ZEB2	2.9675410225785e-15	-0.301294	0.935	0.964	7.39392521185658e-11
HIF1A	1.66983504458074e-11	-0.303265	0.962	0.973	4.16056099707737e-07
STK38	0.000538232	-0.305383	0.248	0.288	1
TBC1D8	0.00933978	-0.306394	0.282	0.304	1
HIPK2	9.73888601824098e-09	-0.306882	0.638	0.673	0.000242654
MAP3K2	9.83030988405724e-10	-0.307762	0.817	0.815	2.4493200107117e-05
ARPC5	4.37902787268657e-06	-0.307766	0.537	0.556	0.109108
MIS18BP1	0.000262031	-0.307847	0.389	0.417	1
TRA2A	2.93005182372775e-05	-0.308572	0.454	0.491	0.730052
WWP2	1.6941955140421e-06	-0.309097	0.488	0.524	0.0422126
TCF12	5.52861896432867e-05	-0.310019	0.401	0.451	1
DIAPH2	0.000128542	-0.310124	0.4	0.429	1
CD63	8.67102457992376e-09	-0.31172	0.783	0.803	0.000216047
GRB2	1.75570379060713e-16	-0.31174	0.926	0.944	4.37451156467672e-12
HK2	0.771794	-0.312809	0.488	0.434	1
CPEB4	4.45898272134009e-05	-0.314084	0.494	0.521	1
ITCH	4.65518604055711e-07	-0.314595	0.506	0.547	0.0115989
SOS2	6.74119423985538e-06	-0.316328	0.459	0.499	0.167964
CERT1	2.00631204026097e-06	-0.317486	0.481	0.524	0.0499893
GAB2	3.08441204143996e-12	-0.317728	0.872	0.891	7.68512104245182e-08
CSGALNACT2	1.04859908325187e-08	-0.319678	0.586	0.639	0.000261269
ZNF292	6.58748894492433e-07	-0.323315	0.535	0.589	0.0164134
PTBP3	6.05655077264917e-06	-0.323869	0.47	0.507	0.150905
NCOR1	4.18337568011293e-06	-0.326513	0.521	0.545	0.104233
MED13L	5.74068266895548e-13	-0.327345	0.859	0.894	1.43034849379695e-08
NT5C2	5.59147223051547e-10	-0.333199	0.561	0.615	1.39317122095523e-05
ACAP2	4.23201488932281e-13	-0.334196	0.752	0.804	1.05444882982367e-08
HLA-DPA1	0.00600537	-0.334318	0.678	0.672	1
KDM3B	1.93156601311313e-06	-0.335063	0.401	0.455	0.0481269
CFD	9.36628754473227e-11	-0.342373	0.825	0.86	2.33370420464549e-06
FAR1	4.04440865960356e-10	-0.343125	0.542	0.614	1.00770486162682e-05
DPYD	2.27997837628096e-12	-0.354518	0.591	0.653	5.68079412234164e-08
FAM49B	1.02888284745566e-16	-0.354893	0.884	0.899	2.56356450272053e-12
NCOA3	7.40773810743751e-08	-0.355941	0.523	0.566	0.00184571
HIST2H2AC	6.93197081956961e-09	-0.35696	0.118	0.217	0.000172717
ASH1L	9.49175767479772e-07	-0.358135	0.441	0.496	0.0236497
MEF2A	1.75223853983376e-12	-0.358379	0.664	0.719	4.3658775458498e-08
IL17RA	3.51918577234955e-06	-0.358658	0.412	0.459	0.087684
WDFY1	6.2956302546832e-06	-0.361652	0.369	0.412	0.156862
AL627171.2	1.31444651497972e-06	-0.367512	0.3	0.387	0.0327507
DOCK8	1.16246460298659e-13	-0.374635	0.629	0.712	2.89639680480139e-09
LINC01619	2.48992918706921e-10	-0.380202	0.664	0.743	6.20390756250164e-06
CPVL	8.28022915827168e-09	-0.380626	0.443	0.5	0.00020631
PTPRC	4.72908726945992e-15	-0.381189	0.846	0.87	1.17829938405863e-10
FCN1	5.47074165509321e-19	-0.389031	0.94	0.949	1.36308999078303e-14
GRK3	4.06566619135265e-08	-0.39098	0.481	0.536	0.001013
ACTR2	4.3083438032498e-13	-0.393482	0.631	0.693	1.07346694201772e-08
PAN3	5.03181998397082e-14	-0.393537	0.633	0.714	1.25372826720617e-09
NEAT1	2.173361489066e-33	-0.398449	0.989	0.993	5.41514748615684e-29
ZDHHC20	1.46897982788292e-09	-0.400014	0.542	0.6	3.66011013915308e-05
SERPINA1	7.55083730391771e-19	-0.40087	0.895	0.905	1.88136662264414e-14
RASGEF1B	1.03981032265151e-13	-0.402606	0.566	0.655	2.5907913999185e-09
SBF2	2.99678247813456e-12	-0.40759	0.606	0.661	7.46678322252008e-08
HLA-DRA	3.61984379405444e-07	-0.40805	0.861	0.882	0.0090192
TXNIP	1.12348998930769e-11	-0.409048	0.881	0.886	2.79928765735904e-07
CYBB	2.37849380051695e-11	-0.414242	0.59	0.648	5.92625515336802e-07
USP3	6.66431118830944e-19	-0.419516	0.81	0.838	1.66047977567918e-14
DENND5A	3.83420139928895e-17	-0.422423	0.767	0.834	9.55329620646835e-13
MT-ND5	5.39242629550893e-20	-0.427265	0.841	0.897	1.343576935789e-15
RHOQ	5.40967607193111e-11	-0.433202	0.416	0.504	1.34787489008235e-06
LILRA2	4.34410371966336e-11	-0.436206	0.436	0.514	1.08237688279132e-06
MALAT1	1.62196187778133e-27	-0.440992	0.995	0.998	4.04128021467997e-23
GRN	4.97401223451935e-10	-0.441379	0.667	0.679	1.23932488835284e-05
UQCRHL	3.46462865756665e-17	-0.449075	0.074	0.225	8.63246876319308e-13
ITM2B	3.77742021693472e-33	-0.460404	0.935	0.963	9.41182021251456e-29
CTSS	8.40666267735845e-44	-0.477463	0.989	0.986	2.09460407269063e-39
MYO1F	5.2212401319376e-30	-0.489207	0.892	0.938	1.30092419127357e-25
DDIT4	3.21864977161446e-05	-0.526407	0.618	0.599	0.801959
MBD2	2.46708787533415e-21	-0.56622	0.488	0.626	6.14699615018257e-17
HLA-DRB5	4.43664420727902e-13	-0.580663	0.629	0.693	1.10543427068564e-08
MT-ND4L	1.30642894996402e-41	-0.704006	0.816	0.907	3.25509837173036e-37
MT-ATP8	2.27345012497689e-149	-1.94769	0.694	0.938	5.66452833139242e-145

## Sheet: NK_PBMC3_6M_vs_PBMC3_fresh_sig_
Supplemental Data 4C - PBMC3_Single_Cell_DEGs: NK cells 6 months
	p_val	avg_log2FC	pct.1	pct.2	p_val_adj
RASGEF1B	3.08024463495913e-160	1.66002	0.695	0.171	7.67473753246416e-156
AP006565.1	1.1498016434374e-122	1.33653	0.334	0	2.86484577478863e-118
FOS	4.55225912400337e-45	1.20469	0.545	0.263	1.13424088333668e-40
SLC26A3	1.97012443742163e-74	0.97948	0.263	0.019	4.90876204827974e-70
DUSP1	3.00589432392864e-33	0.768227	0.725	0.495	7.48948629750059e-29
PTPRCAP	5.67102129037727e-34	0.66803	0.647	0.393	1.4129916647104e-29
ZFP36	2.86172098416125e-21	0.58326	0.8	0.661	7.13026400413618e-17
JUN	2.72009871150307e-12	0.578632	0.653	0.504	6.77739794958104e-08
PLCG2	4.93566758743181e-12	0.575343	0.381	0.245	1.22977093608451e-07
HIST2H2AA4	4.98230536673257e-33	0.522867	0.131	0.012	1.24139120517509e-28
PPP1R15A	1.38935697515518e-15	0.507682	0.452	0.292	3.46172183929665e-11
AC022217.3	1.23887648357104e-17	0.490353	0.222	0.095	3.08678464646561e-13
SNHG25	1.0571378727073e-15	0.481138	0.231	0.108	2.6339647236375e-11
TSC22D3	9.12111853972002e-15	0.456533	0.725	0.565	2.27261789535664e-10
IER2	6.18703281683372e-10	0.451857	0.652	0.528	1.54156109664229e-05
JUNB	1.27523641079291e-12	0.45105	0.741	0.607	3.17737904113162e-08
CD69	2.18389278583853e-13	0.443473	0.793	0.651	5.44138726519527e-09
AL627171.2	0.349091	0.416515	0.312	0.285	1
RMRP	4.29170926667244e-06	0.412453	0.14	0.082	0.106932
HIST1H1E	6.57795744065074e-05	0.402577	0.763	0.726	1
CCL4	0.000810576	0.396849	0.341	0.273	1
FOSB	1.25822729631941e-11	0.380256	0.13	0.052	3.13499913150944e-07
FP236383.3	3.54256729538006e-15	0.372842	0.107	0.029	8.82666067316896e-11
WDR74	0.0122223	0.345574	0.284	0.237	1
MT-ND6	4.92804559884633e-08	0.345515	0.442	0.323	0.00122787
MT-CO1	6.81633543560001e-34	0.33336	1	0.996	1.6983581371341e-29
NR4A2	2.79495913306836e-10	0.32961	0.365	0.229	6.96392017595313e-06
DNAJB1	1.85046514664584e-05	0.32945	0.345	0.26	0.461062
DUSP2	1.0206455787036e-08	0.326252	0.526	0.407	0.000254304
KMT2E-AS1	4.21842187297496e-09	0.318123	0.208	0.116	0.000105106
DDX5	3.97491020459812e-19	0.31564	0.944	0.88	9.90388626577669e-15
RHOB	0.00506178	0.315408	0.184	0.141	1
TUBA1A	1.50780378018452e-06	0.315102	0.193	0.12	0.0375684
TAGAP	3.17210159701886e-08	0.306894	0.408	0.282	0.000790361
IFNG	4.16108184910463e-06	0.306842	0.114	0.061	0.103678
MATR3.1	5.414001046498e-08	0.305596	0.37	0.257	0.00134895
KLF6	5.26780529750726e-06	0.302769	0.677	0.576	0.131253
AL691403.1	3.43259479918101e-12	0.295137	0.15	0.062	8.5526532016394e-08
SERTAD1	1.08835742732544e-06	0.293107	0.185	0.112	0.0271175
SLC38A2	2.92330766037285e-07	0.291446	0.434	0.318	0.00728371
HIST1H4F	2.57042757595688e-10	0.287652	0.122	0.05	6.40447734825417e-06
MT-ATP8	1.52230904004042e-23	0.283754	0.996	0.992	3.79298520416471e-19
SNHG9	3.26146292750079e-09	0.282839	0.516	0.378	8.12626103016096e-05
LINC01138	1.08760153689615e-08	0.280689	0.403	0.277	0.000270987
ATP2B1-AS1	1.21085909442766e-08	0.278565	0.223	0.129	0.000301698
MT-ND4L	1.31319384160728e-18	0.269813	0.987	0.974	3.2719537757487e-14
AC020916.1	7.53015137429686e-08	0.264704	0.101	0.044	0.00187621
AC103591.3	4.97259981586793e-06	0.257702	0.102	0.052	0.123897
CCL3	0.0189589	0.25546	0.302	0.256	1
MT-ND4	1.35325428750439e-10	0.250837	0.954	0.9	3.37176838274594e-06
TMOD3	0.00320521	-0.250831	0.163	0.2	1
RICTOR	0.000500848	-0.261692	0.42	0.459	1
HIST1H2AK	0.000106532	-0.263403	0.086	0.133	1
PPP2R5C	4.77617038757107e-06	-0.267182	0.509	0.576	0.119003
IFITM3	0.000164067	-0.273785	0.486	0.523	1
HIST1H1D	0.000442411	-0.277738	0.501	0.533	1
NFAT5	8.6244426063859e-05	-0.28724	0.302	0.358	1
RNF38	7.24406342113324e-05	-0.288561	0.185	0.241	1
RABEP1	0.000549379	-0.298337	0.19	0.236	1
PTGDS	0.965213	-0.302358	0.145	0.142	1
CREB1	1.42811222843547e-05	-0.303925	0.16	0.222	0.355828
LINC01619	0.000656058	-0.307096	0.37	0.405	1
PDGFD	0.00342637	-0.33045	0.119	0.153	1
JUND	8.69003491024769e-11	-0.364025	0.805	0.845	2.16520909823731e-06
MBD2	3.1610897512254e-09	-0.370366	0.082	0.162	7.87617122415322e-05
HECA	1.88780719373167e-09	-0.425813	0.137	0.226	4.70366040390182e-05
HIST2H2AC	1.32745606278702e-09	-0.439791	0.124	0.21	3.30748952604015e-05
HIST1H3D	3.8036704664232e-34	-0.815605	0.291	0.514	9.47722533414003e-30

## Sheet: NK_PBMC3_12M_vs_PBMC3_fresh_sig
Supplemental Data 4D - PBMC3_Single_Cell_DEGs: NK cells 12 months
	p_val	avg_log2FC	pct.1	pct.2	p_val_adj
MTRNR2L12	1.42049868395041e-283	2.53559	0.986	0.705	3.53931452093084e-279
FOS	1.52405297012845e-131	2.00372	0.758	0.263	3.79733038037204e-127
AL138963.4	1.334616564565e-111	1.56741	0.388	0.031	3.32533063227017e-107
DUSP1	1.08396825110933e-116	1.45572	0.895	0.495	2.70081529446401e-112
MT-ATP6	3.63426481199224e-209	1.36909	0.995	0.896	9.05513420555986e-205
ZFP36	1.67621949899387e-68	1.13441	0.891	0.661	4.17646850369313e-64
CCL4	1.33819937245795e-33	1.11214	0.518	0.273	3.33425755641623e-29
JUN	1.41886665697554e-24	0.950869	0.72	0.504	3.53524816252025e-20
JUNB	5.26970832229834e-45	0.926303	0.832	0.607	1.31300052558385e-40
PPP1R15A	1.4678221017219e-36	0.909121	0.551	0.292	3.65722554865027e-32
DUSP2	4.79963561274985e-38	0.88801	0.668	0.407	1.19587720927275e-33
AC044849.1	2.22529281623786e-61	0.844368	0.256	0.028	5.54453958093824e-57
KLF2	2.47950049453736e-40	0.779894	0.787	0.529	6.17792343218929e-36
TSC22D3	6.34096028032364e-33	0.759183	0.792	0.565	1.57991366344544e-28
IER2	1.48904391314901e-27	0.72198	0.735	0.528	3.71010181400207e-23
DDT	5.17212677377452e-48	0.701378	0.217	0.028	1.28868710695366e-43
CD69	9.62561043196763e-32	0.651944	0.856	0.651	2.39831709522905e-27
IFNG	7.70646497305512e-14	0.626531	0.156	0.061	1.92014281268641e-09
SERTAD1	2.05544236802632e-25	0.589539	0.289	0.112	5.12134020417437e-21
RPL4	1.11765544830794e-53	0.589019	0.951	0.805	2.78475031500407e-49
MT-CO1	2.10009714171266e-76	0.563883	1	0.996	5.23260203829127e-72
CCL4L2	1.7866577665506e-14	0.553891	0.271	0.134	4.45163649113747e-10
RHOB	2.02745678166411e-06	0.547763	0.22	0.141	0.0505161
CSRNP1	2.02899382093743e-22	0.536029	0.359	0.169	5.05544100424769e-18
NFKBIA	8.4111932689552e-23	0.532421	0.895	0.789	2.09573291489288e-18
NR4A2	1.15953462927909e-25	0.530265	0.468	0.229	2.88909648231177e-21
CXCR4	2.52656529883468e-16	0.508371	0.683	0.509	6.2951900985765e-12
CITED2	7.98086963929658e-17	0.489989	0.385	0.211	1.98851347932713e-12
KLF6	1.52711618824451e-14	0.475392	0.726	0.576	3.80496269463001e-10
MT-ND4L	3.39364760679329e-51	0.469813	0.995	0.974	8.45561237708617e-47
DNAJB1	6.0582338174192e-13	0.461377	0.422	0.26	1.50946953794817e-08
DDX5	6.98558808407321e-37	0.452341	0.961	0.88	1.74052912702768e-32
RPS10	3.66473949746325e-23	0.444158	0.192	0.057	9.13106493187943e-19
TAGAP	1.84824175596272e-14	0.434158	0.463	0.282	4.6050791591567e-10
OVCA2	3.99390472516939e-24	0.429769	0.163	0.039	9.95121301323205e-20
MT-CO3	2.81156901003621e-51	0.426774	0.999	0.989	7.00530534540623e-47
TUBB4B	1.35820065585663e-17	0.4261	0.218	0.086	3.38409275413239e-13
SNHG3	1.44612586642103e-18	0.415915	0.371	0.184	3.60316720877463e-14
FOSB	2.520584346109e-16	0.411553	0.155	0.052	6.28028795676519e-12
GADD45B	3.48264897222564e-11	0.411401	0.521	0.364	8.67736817919741e-07
PCBP1	3.39495246121101e-14	0.409933	0.671	0.483	8.45886355235334e-10
EEF1A1	1.36138254809718e-74	0.407901	0.998	0.988	3.39202075683894e-70
TPT1	3.23503063649288e-37	0.402743	0.997	0.984	8.06040233388565e-33
CCL3	2.85761066139932e-07	0.401957	0.362	0.256	0.00712002
RPL9	8.36829022379245e-42	0.400869	0.989	0.947	2.08504319216013e-37
POLR2M	8.04021891809388e-20	0.398383	0.18	0.057	2.00330094563227e-15
PTPMT1	6.44629493925243e-18	0.393005	0.162	0.052	1.60615884706414e-13
TUBA1A	2.33867618643779e-09	0.388591	0.215	0.12	5.8270455861284e-05
XCL1	0.0027973	0.387461	0.292	0.236	1
HSPA8	6.85392571076261e-13	0.385942	0.621	0.44	1.70772413009361e-08
EEF2	3.93891507754527e-25	0.380788	0.937	0.851	9.81420080721179e-21
MT-CO2	6.91872176929801e-55	0.380371	1	0.997	1.72386871603829e-50
HNRNPA1	1.43064913290969e-25	0.379515	0.957	0.883	3.56460537955778e-21
MT-ND3	2.50569717794312e-35	0.36361	0.998	0.972	6.24319508856307e-31
RPSA	1.52649945864235e-21	0.34406	0.97	0.912	3.80342605115327e-17
TRDC	7.73982738413638e-14	0.343046	0.15	0.056	1.92845539103142e-09
RPL17	7.01718784437028e-30	0.342497	0.997	0.966	1.7484025233033e-25
ZC3H12A	5.23323463592763e-10	0.341255	0.276	0.159	1.30391274188773e-05
YBX1	9.59819445787893e-17	0.338428	0.89	0.751	2.39148613112511e-12
RPL23A	1.74088858418999e-27	0.336026	0.984	0.952	4.33759799636778e-23
SNHG5	4.71028679358903e-11	0.334716	0.365	0.223	1.17361505749064e-06
GRK2	1.49750318320408e-09	0.332854	0.538	0.388	3.73117893127128e-05
AL691403.1	2.73941702553397e-13	0.326157	0.158	0.062	6.82553146082043e-09
MT-CYB	2.17583657964044e-24	0.315929	0.999	0.987	5.42131442183212e-20
RBM38	6.56327296238836e-12	0.315619	0.801	0.648	1.63530509130868e-07
KLRC2	9.232954052384e-08	0.311961	0.361	0.244	0.00230048
MT-ND6	1.51829353557549e-09	0.310272	0.485	0.323	3.78298017323988e-05
ACADVL	4.35726491662072e-10	0.309579	0.291	0.166	1.08565612662522e-05
SCML4	2.91029119843562e-09	0.308075	0.209	0.113	7.25128155002218e-05
TAGLN2	0.000135681	0.304092	0.495	0.391	1
AC020916.1	1.86281471600012e-11	0.302713	0.121	0.044	4.6413891463859e-07
RPL21	2.78930344487249e-28	0.301647	0.993	0.974	6.9498284632443e-24
MT-ND1	1.62891022270093e-19	0.300384	0.974	0.941	4.05859271088165e-15
RNF166	1.15858139422703e-08	0.297701	0.479	0.328	0.000288672
RGS1	3.14630445279857e-10	0.297418	0.132	0.055	7.83933217459293e-06
TRBC2	7.07941991826973e-09	0.293781	0.395	0.256	0.000176391
XCL2	0.000395089	0.293688	0.337	0.257	1
RPS2	3.08136490741365e-18	0.288514	0.985	0.951	7.67752880331186e-14
UBC	7.40803044213535e-17	0.28743	0.974	0.932	1.84578486496244e-12
IER5	5.31532814886002e-09	0.286368	0.264	0.153	0.000132437
H2AFX	6.88867893980138e-13	0.285537	0.155	0.06	1.71638324464091e-08
DDX39A	8.53376927574963e-08	0.285173	0.537	0.383	0.00212627
CMC1	6.35804316410132e-07	0.284126	0.578	0.448	0.0158417
UBALD2	2.80867823520093e-07	0.283326	0.588	0.442	0.0069981
EIF4A2	8.46878146166602e-09	0.282121	0.456	0.314	0.000211008
BHLHE40	5.94776706090081e-08	0.280631	0.597	0.451	0.00148195
SNRPN	8.64803167007565e-13	0.272594	0.104	0.03	2.15474357091605e-08
SNRPG	1.06614602251797e-07	0.272025	0.412	0.277	0.00265641
BCL3	1.21905929820776e-05	0.271283	0.404	0.299	0.303741
RPL38	1.1864460762036e-13	0.26903	0.924	0.806	2.95614904346888e-09
HDGF	1.79654759631e-07	0.264621	0.239	0.144	0.00447628
PKN1	3.14345997712338e-06	0.263769	0.496	0.362	0.0783224
NME3	9.54776105314297e-09	0.263481	0.307	0.183	0.000237892
RPS3A	2.30724488253694e-26	0.262339	0.997	0.983	5.74873134932904e-22
DDIT3	1.47082449421851e-06	0.261839	0.372	0.255	0.0366471
DDIT4	1.85329356478658e-05	0.25893	0.428	0.319	0.461767
EIF1	4.35251571728783e-25	0.254677	1	0.987	1.08447281611944e-20
RGS2	3.00272952250559e-08	0.253936	0.182	0.096	0.00074816
RPL5	1.19202741742689e-19	0.251706	0.993	0.971	2.97005551326084e-15
SH3KBP1	0.00266744	-0.250075	0.254	0.29	1
ZNF611	0.00511461	-0.250617	0.105	0.138	1
NEMF	0.00541417	-0.250734	0.255	0.284	1
TRA2B	4.8415266167609e-06	-0.251137	0.614	0.647	0.120631
WDR48	0.00502667	-0.251286	0.17	0.205	1
HDAC2	0.00457179	-0.251315	0.085	0.117	1
FYN	0.000896488	-0.251406	0.728	0.701	1
KIF2A	0.010285	-0.251467	0.253	0.271	1
SH3BGRL	0.00723355	-0.251542	0.243	0.267	1
CHD7	0.0112946	-0.251581	0.096	0.124	1
ARFGEF2	0.00606109	-0.251621	0.099	0.132	1
ZFX	0.00998175	-0.251775	0.154	0.183	1
SNHG9	0.00218718	-0.251868	0.354	0.378	1
DNAJB14	0.00964439	-0.251936	0.256	0.273	1
ZNF148	0.0191651	-0.251971	0.171	0.198	1
THUMPD1	0.00411298	-0.252204	0.119	0.153	1
PHYKPL	0.000938982	-0.252225	0.072	0.109	1
KDM7A	0.00535937	-0.252309	0.147	0.181	1
STRN	0.00641503	-0.252702	0.11	0.144	1
MADD	0.00403857	-0.252715	0.207	0.243	1
FLI1	0.00687057	-0.252748	0.088	0.118	1
ZFC3H1	0.00406909	-0.252988	0.195	0.232	1
ATM	0.00518759	-0.253021	0.206	0.24	1
MACO1	0.00261047	-0.253022	0.235	0.27	1
EMB	0.00802285	-0.253221	0.212	0.238	1
PTBP3	0.00319251	-0.253255	0.192	0.229	1
SMAD4	0.00318767	-0.253273	0.177	0.213	1
XRCC5	0.00235674	-0.253858	0.405	0.412	1
AKT3	0.00611271	-0.254461	0.228	0.257	1
TMEM123	0.00393362	-0.254829	0.155	0.192	1
CAMK2D	0.00545823	-0.254895	0.082	0.113	1
BBX	0.00375169	-0.254904	0.201	0.234	1
SRSF11	0.000272598	-0.254916	0.549	0.551	1
NSMAF	0.0015405	-0.255022	0.118	0.158	1
PRMT2	0.000104552	-0.255066	0.431	0.478	1
DENND1B	0.00751181	-0.25518	0.115	0.147	1
FBXL17	0.0306774	-0.255334	0.141	0.166	1
ZCCHC7	0.00258481	-0.255854	0.125	0.163	1
QKI	0.00806135	-0.255969	0.234	0.263	1
VPS13D	0.00106393	-0.256417	0.085	0.126	1
DOCK10	0.00653807	-0.256693	0.179	0.211	1
NCKAP1L	0.000555198	-0.256816	0.154	0.2	1
NR3C1	0.000982539	-0.257074	0.395	0.413	1
TRPM7	0.0136973	-0.257311	0.163	0.189	1
PRKAG1	0.00432529	-0.257922	0.109	0.144	1
REL	9.56296673540516e-05	-0.258745	0.538	0.544	1
AFF4	5.03824323514603e-05	-0.259305	0.33	0.377	1
XPR1	0.00602965	-0.25958	0.093	0.126	1
GIGYF2	9.39896917316374e-05	-0.260437	0.057	0.102	1
NPC1	0.00440758	-0.261138	0.115	0.149	1
ZFR	0.00638302	-0.261256	0.232	0.259	1
PTPRC	5.26548989585413e-07	-0.261387	0.835	0.831	0.0131195
NCOA3	0.00105502	-0.261438	0.083	0.122	1
GMCL1	0.00419745	-0.261794	0.201	0.236	1
USP9X	0.000460775	-0.261922	0.18	0.229	1
STAG1	0.009179	-0.262345	0.286	0.303	1
RBM6	0.000312948	-0.262454	0.113	0.16	1
HUWE1	0.00257295	-0.264112	0.137	0.175	1
SEPTIN2	0.00632546	-0.264548	0.297	0.314	1
PPP1R12A	0.00236584	-0.264811	0.337	0.361	1
DDX6	3.77456092553683e-05	-0.265407	0.614	0.611	0.94047
NCOA2	0.00475778	-0.26567	0.17	0.202	1
UBE2E1	0.00245454	-0.267248	0.144	0.182	1
SEC24B	0.0149073	-0.267403	0.148	0.175	1
ZZEF1	0.00210101	-0.267485	0.123	0.162	1
CRY1	0.0134441	-0.267824	0.246	0.266	1
ARHGAP26	0.0152791	-0.268424	0.204	0.229	1
STAG2	0.00130887	-0.268511	0.253	0.291	1
FAM107B	0.0071246	-0.268649	0.316	0.34	1
CUL5	0.00243037	-0.268864	0.203	0.24	1
HP1BP3	1.89645667290875e-05	-0.269379	0.474	0.5	0.472521
TTC3	0.00316825	-0.269481	0.212	0.247	1
SNX4	0.00562586	-0.269591	0.091	0.123	1
RALGAPA2	0.0103648	-0.269692	0.105	0.135	1
RABGAP1	0.000952427	-0.269723	0.108	0.15	1
ADNP	0.000218061	-0.270229	0.116	0.167	1
LINC02256	0.0195214	-0.270633	0.148	0.171	1
CAB39	0.0121469	-0.270693	0.139	0.167	1
IKZF1	0.000593847	-0.270993	0.451	0.46	1
CXorf38	0.0012693	-0.271	0.149	0.189	1
SENP6	0.00997676	-0.271756	0.15	0.178	1
EPS15	0.00304245	-0.271956	0.234	0.265	1
RNGTT	0.000202182	-0.272582	0.102	0.15	1
MNAT1	0.00230612	-0.272785	0.164	0.202	1
TFDP2	0.000134273	-0.272828	0.415	0.44	1
RFX7	0.000166019	-0.273004	0.068	0.113	1
VPS53	0.00270142	-0.273072	0.123	0.159	1
PDE3B	0.0141122	-0.273455	0.108	0.137	1
NRF1	0.00133713	-0.273789	0.101	0.141	1
WDFY1	0.0017436	-0.273923	0.121	0.16	1
TMED4	0.00149579	-0.274081	0.162	0.2	1
PPP1R16B	0.000803236	-0.274164	0.418	0.435	1
VPS4B	0.00519591	-0.274411	0.222	0.253	1
RFTN1	0.0060454	-0.275449	0.312	0.329	1
BAZ2A	0.000796956	-0.275579	0.295	0.324	1
PARP8	0.000224179	-0.275633	0.524	0.527	1
ARID2	0.00614565	-0.276313	0.191	0.219	1
TRIP12	0.00148163	-0.277291	0.174	0.214	1
WASHC2C	0.00403697	-0.277659	0.114	0.147	1
TBL1XR1	0.00819956	-0.277839	0.129	0.161	1
CYP20A1	5.87566644047882e-05	-0.277934	0.097	0.151	1
TMOD3	0.0110091	-0.278791	0.173	0.2	1
PIK3R1	1.42845315950807e-05	-0.278894	0.752	0.757	0.355913
IFITM3	9.29366993292287e-05	-0.279719	0.505	0.523	1
G2E3	0.00173088	-0.280069	0.111	0.149	1
RRAS2	0.00522858	-0.28053	0.13	0.164	1
TSPOAP1-AS1	0.0032734	-0.280601	0.132	0.169	1
MCTP2	0.000167831	-0.280606	0.631	0.621	1
NT5C2	0.00137901	-0.280744	0.284	0.312	1
YAF2	0.00444294	-0.28098	0.266	0.293	1
TRIM33	0.00958374	-0.2815	0.191	0.218	1
TPM4	0.00243392	-0.281885	0.147	0.184	1
GATAD2B	0.000707785	-0.282912	0.144	0.19	1
MTREX	0.000447159	-0.283128	0.111	0.156	1
TTC21B	0.000342028	-0.283183	0.102	0.149	1
CDC14A	0.000455279	-0.283773	0.117	0.163	1
SUPT16H	0.000369811	-0.284542	0.197	0.245	1
KDM5A	0.00041892	-0.284917	0.223	0.267	1
MALT1	0.000978602	-0.285233	0.154	0.194	1
RBM5	0.000248815	-0.286013	0.094	0.139	1
HTT	8.83546874410037e-05	-0.286264	0.109	0.162	1
PAK2	0.00141525	-0.287176	0.225	0.26	1
UBE2K	0.00149063	-0.288343	0.181	0.222	1
IKZF3	0.0029568	-0.288427	0.193	0.231	1
LMBR1	0.000422837	-0.288526	0.151	0.196	1
CNOT6L	0.00178488	-0.288643	0.339	0.37	1
WWP2	0.000724984	-0.289895	0.154	0.198	1
TMEM131L	0.000226679	-0.290074	0.102	0.15	1
RAD23B	0.00058479	-0.29016	0.247	0.287	1
PAFAH1B1	0.000156486	-0.290519	0.324	0.364	1
DIP2B	0.00115574	-0.29067	0.101	0.142	1
SLC38A1	0.000199345	-0.29144	0.427	0.448	1
SAMD8	0.000373703	-0.291884	0.076	0.117	1
METTL16	0.000657386	-0.291956	0.135	0.18	1
NFKB1	0.000707248	-0.292299	0.422	0.435	1
CDKAL1	0.00379678	-0.292391	0.165	0.2	1
MATR3.1	0.000114439	-0.292443	0.205	0.257	1
FAM76B	0.00200931	-0.292513	0.189	0.227	1
RIPOR2	0.00623508	-0.292514	0.213	0.24	1
PDCD6IP	1.98001283104997e-05	-0.29263	0.129	0.189	0.49334
JAK1	5.90127947300771e-11	-0.292706	0.824	0.852	1.4703627934946e-06
EPG5	0.000185562	-0.293181	0.061	0.103	1
SNX14	9.24381262774201e-05	-0.293475	0.097	0.148	1
RRBP1	0.0018012	-0.293544	0.235	0.266	1
ARIH1	0.0163833	-0.293831	0.324	0.337	1
FAM49B	0.00898443	-0.293865	0.454	0.442	1
CSGALNACT2	0.000193491	-0.293898	0.16	0.21	1
ATXN1	0.00493291	-0.294165	0.157	0.191	1
CAPN7	0.000342339	-0.294373	0.166	0.212	1
DYM	0.000411744	-0.294391	0.139	0.187	1
RFC1	0.000466092	-0.294739	0.218	0.261	1
MED13	0.000906564	-0.294963	0.131	0.173	1
GBF1	4.06317715292182e-05	-0.295186	0.074	0.124	1
PTPN22	0.00439845	-0.296321	0.272	0.299	1
DGKD	0.0020043	-0.296372	0.19	0.229	1
FBXO34	0.00982131	-0.29671	0.163	0.191	1
THOC1	0.000513498	-0.296942	0.105	0.147	1
CDYL	0.000130133	-0.297133	0.088	0.135	1
ESCO1	0.000188385	-0.298252	0.116	0.164	1
MED13L	5.47831280117895e-05	-0.298438	0.238	0.291	1
ATG2A	0.00312118	-0.298905	0.234	0.265	1
SLC38A2	0.000624393	-0.299628	0.282	0.318	1
RAB6A	0.000811513	-0.300039	0.177	0.223	1
BPTF	0.000344155	-0.300225	0.256	0.301	1
XIST	3.2417204178592e-05	-0.300308	0.102	0.158	0.807707
USP33	1.45315721900517e-05	-0.300743	0.18	0.243	0.362069
CTDSPL2	0.00285878	-0.301291	0.182	0.218	1
PUM1	0.000289043	-0.302055	0.171	0.22	1
DIAPH1	0.00652137	-0.302162	0.183	0.214	1
PIK3CA	0.000912488	-0.302207	0.134	0.176	1
TAOK3	0.000328736	-0.302589	0.288	0.33	1
ARHGEF7	0.000129349	-0.303083	0.241	0.292	1
ANKRD12	8.76903478498809e-05	-0.303087	0.52	0.523	1
HIVEP3	4.45708063153174e-05	-0.303742	0.099	0.153	1
TCEA1	0.000275833	-0.303864	0.341	0.372	1
LMTK2	1.57903783151499e-05	-0.303984	0.076	0.129	0.393433
RUNX1	0.00217863	-0.30436	0.183	0.22	1
PCNX1	0.00355529	-0.304618	0.179	0.212	1
CDC27	0.00100914	-0.305723	0.16	0.205	1
MYO1F	0.000614698	-0.306103	0.299	0.332	1
B4GALT1	0.000349821	-0.306669	0.245	0.286	1
RNF168	0.00844956	-0.306701	0.139	0.167	1
RNF125	5.65866580125922e-06	-0.307118	0.378	0.433	0.140991
ZEB2	0.000320512	-0.308133	0.615	0.608	1
SLMAP	0.000245452	-0.308317	0.124	0.173	1
RLF	0.000101445	-0.308391	0.172	0.225	1
USP34	0.000252278	-0.309333	0.327	0.357	1
SMG6	0.000113364	-0.30994	0.083	0.131	1
OGT	0.000299112	-0.310264	0.148	0.196	1
MON2	0.000129135	-0.311211	0.197	0.248	1
DOCK8	0.000433074	-0.311522	0.18	0.227	1
GLYR1	1.28742879531897e-06	-0.312034	0.059	0.118	0.0320776
NUP98	3.65006838637225e-05	-0.312307	0.184	0.24	0.909451
OGA	0.00125215	-0.312468	0.313	0.336	1
CSNK2A1	1.17275453996456e-05	-0.312756	0.105	0.162	0.292204
CNOT4	0.00254196	-0.313889	0.212	0.244	1
DNM1L	4.17400187496803e-05	-0.314072	0.164	0.223	1
BACH2	0.00250404	-0.315392	0.201	0.239	1
ANKIB1	0.000134675	-0.31607	0.084	0.131	1
STAT3	0.00110077	-0.316278	0.266	0.299	1
DENND4C	0.00104854	-0.316905	0.214	0.252	1
SKAP1	0.00984048	-0.317176	0.375	0.376	1
EHMT1	6.29405200142369e-05	-0.317453	0.267	0.315	1
NKTR	0.000267539	-0.317734	0.261	0.301	1
LPP	0.00232465	-0.318844	0.256	0.286	1
EIF3A	0.00038511	-0.319251	0.181	0.225	1
STIM1	0.000810627	-0.31931	0.119	0.161	1
CLASP1	0.00120357	-0.320627	0.21	0.248	1
APPL2	0.00124114	-0.320676	0.142	0.182	1
DDX17	1.19567198347609e-05	-0.321148	0.154	0.218	0.297914
TRA2A	1.01059413347746e-05	-0.322195	0.336	0.388	0.2518
UBA6	5.67565473429017e-05	-0.322557	0.123	0.176	1
GLG1	0.000233273	-0.322848	0.143	0.191	1
SCAF8	0.000144669	-0.32307	0.129	0.179	1
ANKHD1	0.00027324	-0.323226	0.276	0.323	1
LNPEP	5.22224544934657e-05	-0.323551	0.286	0.339	1
SIK3	3.23405281954686e-05	-0.324841	0.339	0.381	0.805797
MYBL1	0.000308248	-0.32626	0.212	0.261	1
STK4	2.84766330706658e-09	-0.327224	0.713	0.73	7.0952378958871e-05
HERC1	4.71040297647772e-05	-0.327387	0.258	0.309	1
RAB2A	2.93721527535173e-08	-0.32866	0.494	0.549	0.000731837
ETS1	1.09890014639686e-06	-0.328795	0.555	0.585	0.0273802
DYRK1A	0.000347449	-0.328797	0.22	0.265	1
HIST1H4C	8.61594209462919e-07	-0.330953	0.742	0.75	0.0214675
AKAP9	0.0023966	-0.331163	0.286	0.31	1
DIP2A	2.18858090324871e-07	-0.331869	0.484	0.532	0.00545307
MYO9B	0.000146467	-0.332268	0.28	0.323	1
TBC1D2B	4.42805668809543e-06	-0.33239	0.101	0.162	0.110329
ATF7IP	0.000335216	-0.33312	0.212	0.258	1
PHIP	0.000294152	-0.333168	0.216	0.26	1
SIPA1L1	0.000184525	-0.333179	0.139	0.189	1
CRCP	0.000234553	-0.334672	0.165	0.211	1
TAPBP	4.80854831917994e-08	-0.335883	0.47	0.531	0.0011981
FAF1	0.000164657	-0.336336	0.171	0.22	1
KDM3B	1.70659977447371e-05	-0.33734	0.113	0.171	0.425216
VMP1	7.37742504711671e-05	-0.338322	0.152	0.207	1
UBE2H	7.24463637077691e-05	-0.338449	0.168	0.223	1
CCSER2	5.57801101505336e-06	-0.338888	0.446	0.492	0.138982
RNF115	5.74890179405183e-06	-0.339001	0.294	0.35	0.14324
USP15	1.28431795788728e-06	-0.339317	0.446	0.479	0.0320001
RNF213	4.2457451904006e-08	-0.33947	0.468	0.518	0.00105787
AGTPBP1	1.43474827022375e-05	-0.339871	0.256	0.314	0.357482
AAK1	1.17892145280988e-06	-0.339972	0.461	0.491	0.029374
BCAS3	0.0003057	-0.341527	0.099	0.146	1
DNAJC1	5.30804735478811e-05	-0.342197	0.364	0.402	1
JAZF1	5.54085651070183e-05	-0.342261	0.187	0.24	1
TLK1	3.03259811839123e-05	-0.342506	0.177	0.233	0.755602
FBXO33	8.73041072294173e-05	-0.342868	0.155	0.207	1
RORA	2.4802955705872e-07	-0.343019	0.472	0.522	0.0061799
FBXL20	1.02437876457093e-05	-0.343333	0.078	0.133	0.255234
FNBP1	1.44818754643813e-07	-0.343916	0.432	0.484	0.0036083
ROCK1	6.09326877213854e-06	-0.345339	0.24	0.306	0.15182
TASOR2	8.73149075086802e-05	-0.346505	0.137	0.188	1
MAP3K2	0.000270096	-0.346663	0.239	0.283	1
ERBIN	9.7830174946397e-06	-0.347838	0.122	0.182	0.243754
CCDC91	8.40601743655319e-05	-0.349212	0.135	0.187	1
AC011476.3	2.41828926049887e-06	-0.35012	0.083	0.144	0.0602541
WWOX	0.00183912	-0.350231	0.14	0.18	1
NLRP1	9.85334300876967e-06	-0.350385	0.233	0.294	0.245506
GCC2	1.60938097606259e-05	-0.350983	0.395	0.432	0.400993
MKLN1	1.35201263586875e-05	-0.351105	0.163	0.224	0.336867
RPAP2	3.7048160656679e-05	-0.351198	0.199	0.256	0.923092
SOS2	2.08401457879685e-05	-0.351582	0.203	0.263	0.519253
FOXK2	6.243420015562e-08	-0.352245	0.052	0.117	0.00155561
CHD1	9.46060096001266e-08	-0.3533	0.407	0.468	0.0023572
CWF19L2	9.65982973183498e-06	-0.355407	0.192	0.252	0.240684
SPPL2A	4.0825758733028e-06	-0.355437	0.261	0.321	0.101721
RNF38	4.52514822909219e-07	-0.356697	0.163	0.241	0.0112749
DLEU2	4.54826569601183e-06	-0.356705	0.117	0.181	0.113325
SCAF11	7.18898562605046e-07	-0.357306	0.4	0.453	0.0179121
GOLGA4	3.41627415668839e-06	-0.358668	0.278	0.338	0.0851199
KANSL1	1.50708353411236e-05	-0.358963	0.189	0.252	0.375505
ARID4B	2.12023516251767e-08	-0.358992	0.527	0.563	0.000528278
PTPRA	4.15723338976091e-06	-0.360125	0.404	0.44	0.103582
CREB1	8.36832321441846e-06	-0.36061	0.16	0.222	0.208505
ABHD2	8.28077292399876e-05	-0.361949	0.159	0.213	1
SSH2	4.18541933378314e-06	-0.362285	0.441	0.472	0.104284
MICU2	3.45528532588067e-06	-0.362441	0.176	0.243	0.0860919
RNF19A	9.302089642255e-05	-0.363015	0.242	0.289	1
HIST1H2AK	3.00660329492183e-07	-0.36303	0.069	0.133	0.00749125
ZNF644	7.29248169040694e-06	-0.363204	0.284	0.339	0.181699
COG5	2.03834375673471e-05	-0.363825	0.122	0.18	0.507874
UBE3A	4.67132483514715e-07	-0.364399	0.303	0.364	0.0116391
PPP1R10	3.73813516781973e-06	-0.365594	0.084	0.142	0.0931394
SMCHD1	4.05730214345291e-06	-0.366247	0.372	0.417	0.101092
PIP4K2A	5.53012199741256e-06	-0.367008	0.386	0.429	0.137789
ASH1L	5.86616701110261e-05	-0.368078	0.237	0.287	1
PTBP2	2.59672158078403e-06	-0.368925	0.116	0.182	0.0646999
RC3H1	1.95470352984046e-06	-0.369615	0.327	0.383	0.0487034
FAM133B	6.60096838867073e-08	-0.370398	0.307	0.384	0.0016447
INPP5D	2.80774294179377e-05	-0.370441	0.274	0.327	0.699577
NIPBL	2.31751276380126e-05	-0.370577	0.317	0.361	0.577431
UBE2M	4.60750211857422e-06	-0.372416	0.182	0.241	0.114801
RB1CC1	1.18232761475711e-05	-0.373028	0.259	0.313	0.294589
ITFG1	0.000480541	-0.373362	0.183	0.225	1
CARD11	0.000210113	-0.374081	0.3	0.334	1
PRKDC	3.80239568351062e-06	-0.374726	0.115	0.178	0.0947405
EPB41	2.65563382292937e-07	-0.377181	0.314	0.385	0.00661678
AGO4	3.67440439982783e-08	-0.377394	0.067	0.138	0.000915515
DOCK2	8.23232710368812e-07	-0.37796	0.147	0.217	0.0205117
RASA3	8.0494570403832e-09	-0.378305	0.542	0.59	0.00020056
PPP3CA	1.24020395859339e-05	-0.378368	0.193	0.254	0.309009
COP1	3.75680997653659e-07	-0.380223	0.157	0.235	0.00936047
MECP2	2.83273302926594e-06	-0.380465	0.279	0.338	0.0705804
SOS1	7.337522092805e-07	-0.380493	0.085	0.151	0.0182822
UBR1	1.01428924483167e-06	-0.380504	0.108	0.176	0.025272
LYN	0.000107209	-0.380724	0.405	0.417	1
DENND4A	1.04679253414376e-05	-0.381246	0.188	0.251	0.260819
ARL15	1.24072742670608e-08	-0.383085	0.09	0.17	0.00030914
LUC7L3	6.92765314461688e-07	-0.383424	0.248	0.317	0.0172609
SRPK2	4.75629976932451e-06	-0.387002	0.319	0.367	0.118508
ARID1B	0.00128268	-0.388417	0.258	0.292	1
SCFD1	1.57265282481708e-05	-0.388824	0.164	0.224	0.391842
ACTR2	7.3699801494136e-09	-0.388933	0.365	0.433	0.00018363
MDM4	8.04442217564521e-06	-0.389438	0.18	0.241	0.200435
RABGAP1L	2.28663728000769e-06	-0.390857	0.284	0.346	0.0569739
ABCB1	1.01533374422874e-05	-0.391868	0.317	0.365	0.252981
TCF12	2.77604885122823e-06	-0.392008	0.124	0.19	0.069168
CELF2	1.06661562262941e-07	-0.393577	0.539	0.589	0.00265758
PICALM	1.64325662779527e-05	-0.394568	0.262	0.317	0.409434
SYNE2	2.46922711562984e-08	-0.394883	0.415	0.486	0.000615233
PPP3R1	0.00033937	-0.395193	0.268	0.305	1
SYNE1	2.70435637602957e-10	-0.397324	0.44	0.521	6.73817434651528e-06
SRSF4	1.792014836704e-07	-0.397967	0.259	0.335	0.00446498
CAMK1D	8.12061964303687e-06	-0.399219	0.225	0.285	0.202333
OPA1	1.16301159612339e-07	-0.399961	0.151	0.232	0.00289776
GPRIN3	9.71330341551786e-07	-0.400062	0.198	0.27	0.0242017
JUND	2.22146665353283e-12	-0.400828	0.804	0.845	5.53500631394241e-08
ARFGEF1	1.92318128993784e-05	-0.401633	0.198	0.255	0.47918
MBP	1.27742095830893e-10	-0.401641	0.536	0.596	3.18282205972254e-06
KLRC3	1.77791128220534e-06	-0.403026	0.151	0.221	0.0442984
TUT4	1.67418712811593e-06	-0.404652	0.419	0.449	0.041714
FOXP1	1.10103438796626e-06	-0.404875	0.313	0.372	0.0274334
NEAT1	5.44383516366924e-06	-0.405137	0.349	0.395	0.135639
PTPRCAP	5.03360345699304e-07	-0.405532	0.332	0.393	0.0125417
TENT2	1.20126564658754e-06	-0.405548	0.296	0.355	0.0299307
PLCB1	1.60838327811931e-07	-0.406673	0.156	0.235	0.00400745
PPP6R2	4.7158056640058e-07	-0.406789	0.129	0.198	0.0117499
RAB8B	8.30409305599418e-08	-0.407006	0.408	0.462	0.00206905
PKN2	5.35616981631744e-07	-0.407659	0.17	0.243	0.0133454
LSM14A	4.08755701081912e-11	-0.408108	0.447	0.517	1.01845570481569e-06
RASGEF1B	1.49168943883507e-08	-0.408561	0.092	0.171	0.000371669
ARHGAP15	8.35427396705036e-07	-0.40874	0.356	0.412	0.0208155
FBXO11	2.46438521922396e-07	-0.409149	0.134	0.206	0.00614026
BIRC6	1.20144337276174e-06	-0.409408	0.342	0.394	0.0299352
STAT4	8.61064924085238e-11	-0.409532	0.544	0.578	2.14542936485078e-06
CREBBP	1.30970535174794e-06	-0.410007	0.203	0.268	0.0326326
LRBA	1.38027505369634e-06	-0.410961	0.207	0.274	0.0343909
LPGAT1	5.91746203340227e-07	-0.412256	0.2	0.272	0.0147439
OSBPL8	7.09124837231579e-07	-0.412262	0.325	0.383	0.0176686
ATP8A1	3.00868905642235e-08	-0.416191	0.396	0.458	0.000749645
ANKRD44	1.86341142690944e-06	-0.417208	0.342	0.393	0.0464288
XRN1	6.35354263445382e-09	-0.417906	0.348	0.425	0.000158305
BTBD9	5.3172045917017e-06	-0.418321	0.193	0.253	0.132483
MALAT1	4.20350759165119e-36	-0.421269	1	1	1.04734595153581e-31
ACAP2	7.2567254409965e-07	-0.422661	0.298	0.357	0.0180809
MBNL1	2.5022332817095e-14	-0.422837	0.637	0.688	6.23456444470738e-10
TGFBR2	1.25782536192375e-07	-0.423549	0.245	0.319	0.003134
PIK3C2A	1.53060771852275e-07	-0.424025	0.154	0.227	0.00381366
RASA2	2.5288446656336e-11	-0.428699	0.418	0.498	6.30086936889269e-07
EML4	2.51514808258278e-11	-0.428975	0.56	0.607	6.26674296256327e-07
CLASP2	2.40810763639286e-09	-0.429594	0.154	0.247	6.00004098683646e-05
HECA	1.96417105209841e-08	-0.429813	0.142	0.226	0.000489393
USP47	2.69111992738811e-07	-0.430458	0.264	0.33	0.00670519
KMT2C	4.7706946921448e-08	-0.431727	0.237	0.312	0.00118867
PAN3	1.13652065796548e-08	-0.434272	0.234	0.329	0.000283175
GNPTAB	3.67984769170524e-07	-0.436904	0.238	0.31	0.00916871
SENP5	1.07036668421004e-07	-0.437387	0.142	0.217	0.00266693
ATP9B	3.70243600049366e-08	-0.437701	0.205	0.283	0.000922499
PUM2	1.42971387700047e-09	-0.439172	0.255	0.345	3.56227509593438e-05
TNRC6A	2.13643351880948e-08	-0.440088	0.271	0.346	0.000532314
SMYD3	1.45663500964193e-07	-0.440759	0.15	0.229	0.00362935
TXNIP	3.25574068250459e-09	-0.443123	0.648	0.685	8.11200348452844e-05
CBLB	3.34071717717225e-10	-0.445209	0.485	0.554	8.32373091864237e-06
RPS6KA3	1.10321222097025e-07	-0.447265	0.22	0.299	0.00274876
HIPK2	6.16549244538293e-07	-0.447543	0.221	0.289	0.0153619
PDGFD	2.09875501323059e-05	-0.448736	0.1	0.153	0.522926
PLCL2	1.35627332016086e-07	-0.449022	0.18	0.258	0.00337929
AP3B1	1.63984360669414e-09	-0.450105	0.201	0.293	4.08583433043911e-05
FAM172A	3.25859911275412e-08	-0.451682	0.249	0.326	0.000811913
KAT6A	1.45612090352396e-07	-0.453958	0.25	0.319	0.00362807
INO80D	4.86786192686845e-09	-0.454379	0.126	0.21	0.000121288
MBD2	1.31465578134497e-12	-0.45619	0.066	0.162	3.27559634479912e-08
ITCH	5.91135846549172e-12	-0.459251	0.319	0.422	1.47287407526192e-07
USP3	9.77425747810239e-11	-0.463621	0.329	0.415	2.43535399324399e-06
YES1	3.56078933959613e-08	-0.464495	0.363	0.426	0.000887206
WAC	8.90954264347204e-09	-0.464958	0.281	0.357	0.00022199
HELZ	1.78382144542089e-08	-0.465434	0.364	0.431	0.000444457
COMMD1	3.48629938788934e-10	-0.467741	0.119	0.213	8.68646355486509e-06
BRAF	5.72238215356585e-09	-0.468853	0.239	0.319	0.000142579
ATP11B	2.48854098081702e-11	-0.470969	0.239	0.345	6.20044870780369e-07
NAP1L4	2.04305830294273e-10	-0.471318	0.299	0.386	5.09048406761209e-06
ATAD2B	1.65272557891538e-09	-0.47513	0.181	0.274	4.11793105242556e-05
RICTOR	2.12941912379031e-11	-0.496311	0.374	0.459	5.30566068883594e-07
ZDHHC20	3.71380768524952e-11	-0.497072	0.191	0.296	9.25332322856769e-07
ZBTB20	6.95925409561217e-09	-0.498532	0.193	0.279	0.000173397
PSME4	1.36533442062117e-09	-0.5005	0.25	0.334	3.4018672424197e-05
NCOA1	9.38905408530687e-10	-0.500954	0.239	0.327	2.33937671589506e-05
ZNF292	1.87730816351132e-13	-0.518052	0.324	0.428	4.67750102020481e-09
UTRN	7.88422624023978e-14	-0.531042	0.356	0.462	1.96443381001814e-09
PRKCH	4.26641971266455e-16	-0.53233	0.58	0.66	1.0630211356075e-11
HIST2H2AC	3.7031254605366e-12	-0.540088	0.109	0.21	9.226707397473e-08
DPYD	2.90021006651567e-12	-0.544274	0.254	0.364	7.22616340173044e-08
AOAH	1.61773555585306e-13	-0.545772	0.428	0.522	4.03074991096349e-09
HIST1H2AM	7.85365992528263e-19	-0.548163	0.04	0.159	1.95681790698342e-14
ZFAND3	9.21735339307373e-14	-0.548703	0.257	0.376	2.29659577141825e-09
PPP2R5C	3.82852644262803e-16	-0.548958	0.476	0.576	9.539156484452e-12
RABEP1	2.25465706346716e-11	-0.549594	0.139	0.236	5.61770353933478e-07
KDM6A	1.07374812813255e-11	-0.57881	0.218	0.323	2.67535083605506e-07
NFAT5	4.12644280044146e-13	-0.583247	0.251	0.358	1.02814448815799e-08
CDC42SE2	6.12894891404668e-24	-0.593941	0.489	0.616	1.52708891142387e-19
AL627171.2	2.86426229140246e-16	-0.604281	0.149	0.285	7.13659592525836e-12
LINC01619	6.92041582019896e-17	-0.655265	0.271	0.405	1.72429080576077e-12
TNRC6B	5.55027588874526e-26	-0.739596	0.344	0.499	1.38290674043977e-21
HIST1H1D	7.68119311242577e-21	-0.74957	0.386	0.533	1.91384607589201e-16
HIST1H3D	1.63559485190042e-40	-0.962132	0.284	0.514	4.07524813299509e-36
MT-ATP8	7.70890016179418e-191	-1.27472	0.931	0.992	1.92074956431264e-186

## Sheet: DC_PBMC3_6M_vs_PBMC3_fresh_sig_
Supplemental Data 4E - PBMC3_Single_Cell_DEGs: DC 6 months
	p_val	avg_log2FC	pct.1	pct.2	p_val_adj
RASGEF1B	1.49689372449554e-38	1.87	0.983	0.475	3.72966040395308e-34
AP006565.1	1.99411008135199e-41	1.53022	0.761	0.006	4.96852467869663e-37
SLC26A3	9.13990089586961e-27	1.05847	0.667	0.09	2.27729770721487e-22
DUSP1	7.67938630191094e-08	0.828011	0.778	0.65	0.0019134
FOSB	1.4577343764351e-11	0.714745	0.538	0.186	3.6320909723257e-07
AL133415.1	5.67263439751131e-11	0.687125	0.59	0.243	1.41339358648392e-06
FOS	3.10320116501485e-06	0.676606	0.872	0.791	0.0773194
CXCL8	1.75801206783828e-07	0.63955	0.265	0.051	0.00438026
ATP2B1-AS1	8.79044283526628e-07	0.635281	0.632	0.401	0.0219023
IGKC	0.0697308	0.591106	0.282	0.198	1
PLCG2	0.000523569	0.5875	0.427	0.249	1
OOEP	2.3419021093981e-14	0.5496	0.427	0.056	5.83508329577632e-10
HIST1H1E	0.0389209	0.529611	0.838	0.831	1
AC022217.3	5.07246380704413e-13	0.497788	0.402	0.062	1.26385508216312e-08
MT-ND4	1.19607163900445e-06	0.484569	0.991	0.977	0.0298013
THBS1	0.0188535	0.480995	0.222	0.119	1
CROCC	1.08228517750015e-08	0.480473	0.427	0.13	0.000269662
AL691403.1	5.91320415284029e-10	0.47976	0.368	0.079	1.47333394672169e-05
AC103591.3	2.04297191102272e-05	0.463559	0.368	0.158	0.509027
KLF6	0.00179766	0.443755	0.829	0.706	1
ZNF331	0.005995	0.436981	0.299	0.169	1
IFITM1	0.196248	0.433433	0.239	0.175	1
TRIM28	0.00127054	0.421636	0.47	0.299	1
MT-ATP6	5.38061477120814e-06	0.411104	0.983	0.972	0.134063
ERCC1	6.75998606205407e-06	0.407319	0.667	0.452	0.168432
MAPKAPK2	0.00474936	0.399396	0.761	0.633	1
LENG8	0.015041	0.397806	0.538	0.424	1
AC020916.1	4.28178707293227e-06	0.396705	0.419	0.175	0.106685
AC007384.1	5.10650151460279e-06	0.395827	0.299	0.096	0.127234
ADAMTSL4-AS1	8.87967622545115e-06	0.394041	0.41	0.186	0.221246
S100A12	0.000300585	0.389688	0.368	0.186	1
ANKRD17	0.000317694	0.385047	0.615	0.418	1
RSRP1	0.000464791	0.380556	0.598	0.407	1
ELF1	3.47880813323033e-05	0.380353	0.915	0.797	0.86678
SERTAD2	0.00450874	0.372397	0.675	0.514	1
COG3	0.000476929	0.363554	0.803	0.599	1
NUDT22	0.0218476	0.363496	0.342	0.237	1
ERN1	0.00648515	0.355204	0.521	0.345	1
MT-ND1	4.29734139650684e-07	0.354105	1	0.994	0.0107073
BEST1	0.000224845	0.353034	0.436	0.226	1
IRF4	0.456378	0.352132	0.385	0.362	1
PCF11	7.32276087750838e-05	0.345611	0.453	0.226	1
IL3RA	0.00254082	0.344418	0.564	0.384	1
NFAT5	0.00305074	0.343627	0.735	0.644	1
NKG7	0.132857	0.340763	0.188	0.124	1
HIST2H2AA4	8.91618250998653e-08	0.338219	0.274	0.051	0.00222156
MT-ND6	0.000696751	0.337926	0.641	0.452	1
AC020656.1	0.000935484	0.334969	0.427	0.249	1
CCNH	0.00154479	0.333223	0.581	0.401	1
AC007952.4	0.000786437	0.329379	0.444	0.249	1
TUT7	0.000231326	0.328109	0.444	0.249	1
OGT	0.00548676	0.322483	0.453	0.277	1
S100A8	0.0664407	0.322418	0.402	0.305	1
AL390957.1	0.000109943	0.318409	0.239	0.085	1
SVIP	0.0750694	0.31808	0.291	0.203	1
MTCH1	0.00330985	0.317315	0.778	0.684	1
MALAT1	6.6035881301239e-05	0.312267	1	1	1
CSNK1E	0.00141049	0.311528	0.419	0.26	1
TNFAIP2	0.0815169	0.310665	0.436	0.356	1
KLF4	0.00138722	0.298465	0.47	0.294	1
IRF2BP2	0.0133924	0.297469	0.838	0.746	1
VPS36	0.0461035	0.296976	0.47	0.367	1
LASP1	0.00115775	0.296292	0.376	0.209	1
MAPRE2	0.00543148	0.294487	0.607	0.475	1
MBIP	0.00811835	0.294242	0.282	0.164	1
ATP2B1	0.151248	0.292773	0.641	0.633	1
ELF4	0.00802233	0.292583	0.573	0.458	1
SLC11A1	9.86990325059239e-05	0.292399	0.222	0.068	1
MT-CO1	0.000694644	0.290156	1	1	1
MZB1	0.0816912	0.288828	0.214	0.141	1
SNHG14	0.0133389	0.288485	0.239	0.13	1
TAGAP	0.00278735	0.288135	0.427	0.266	1
SLC15A4	0.0823586	0.287906	0.453	0.345	1
NAMPT	0.117599	0.287485	0.718	0.684	1
AL138963.4	6.05001189283106e-05	0.286486	0.291	0.107	1
RUBCN	0.00819785	0.286433	0.427	0.282	1
MPZL3	4.42250820691121e-05	0.285734	0.256	0.079	1
SLC4A7	0.0759858	0.28531	0.316	0.226	1
DDX5	3.23538008567543e-05	0.28369	0.991	0.972	0.806127
PRKCB	0.095437	0.282939	0.675	0.571	1
MT-ATP8	0.0813696	0.282172	1	0.983	1
FKBP14	0.000339792	0.281327	0.222	0.079	1
SMAD3	0.013087	0.278002	0.556	0.429	1
HOOK2	0.00260938	0.276923	0.385	0.237	1
AUTS2	0.0263424	0.276626	0.547	0.429	1
NDUFA1	0.00759013	0.276053	0.949	0.87	1
AREG	0.391863	0.274864	0.359	0.316	1
ZNF276	0.000986424	0.274293	0.316	0.153	1
RB1CC1	0.0229043	0.273753	0.607	0.503	1
USF2	0.000945517	0.273163	0.496	0.299	1
ATP6V1G1	0.0144119	0.27165	0.94	0.876	1
MT-ND3	0.000623647	0.27144	1	0.994	1
NR4A2	0.00299758	0.27127	0.564	0.39	1
IRF8	0.0112461	0.271251	0.547	0.384	1
ZNF326	0.0208075	0.270596	0.615	0.486	1
RAPGEF6	0.00633379	0.269618	0.308	0.175	1
UGCG	0.148641	0.268739	0.556	0.463	1
ATF3	0.0703904	0.267591	0.385	0.299	1
CREBBP	0.00391139	0.266673	0.718	0.565	1
NUCB1	0.0114395	0.266293	0.53	0.373	1
PTPRS	0.248927	0.265794	0.239	0.186	1
ACTN4	0.00846699	0.264885	0.504	0.356	1
BRD4	0.00885363	0.26382	0.624	0.525	1
RRP12	0.000412346	0.262798	0.342	0.164	1
SCARB2	0.0676539	0.262776	0.35	0.266	1
EMP1	0.00344635	0.262588	0.282	0.141	1
YY1AP1	0.00722669	0.262318	0.598	0.458	1
FKBP2	0.000952777	0.261196	0.299	0.141	1
CD164	0.0460738	0.260814	0.718	0.588	1
CRTC3	0.00119094	0.26012	0.393	0.226	1
LRRFIP1	0.00568784	0.259338	0.957	0.893	1
EIF4A3	0.0805794	0.259228	0.462	0.367	1
PPM1F	2.49808070157262e-05	0.259211	0.248	0.073	0.622422
ABHD2	0.00519405	0.258555	0.479	0.322	1
FCHSD2	0.400971	0.258415	0.547	0.497	1
MFAP1	4.5247894719881e-05	0.257757	0.205	0.051	1
ELL	0.000369458	0.257023	0.436	0.226	1
TSC22D3	0.0187836	0.256814	0.667	0.576	1
MLLT10	0.0050951	0.256266	0.325	0.181	1
WAKMAR2	0.109846	0.256008	0.128	0.073	1
PRMT9	0.00445869	0.25419	0.239	0.119	1
NNT	0.00911784	0.254051	0.308	0.181	1
RUBCNL	0.085147	0.253561	0.333	0.237	1
SORL1	0.00864352	0.25265	0.359	0.209	1
PPP3R1	0.0381745	0.252243	0.709	0.588	1
NDUFS3	0.109908	0.252148	0.564	0.463	1
EREG	0.11412	0.25194	0.205	0.136	1
SPATA1	0.0579501	0.251808	0.103	0.045	1
TBC1D23	0.00450024	0.251696	0.402	0.26	1
SETD1A	0.000391516	0.251378	0.291	0.124	1
PLEKHA2	0.0027809	0.250784	0.547	0.362	1
PDCD6	0.00205928	0.250768	0.504	0.311	1
CDS2	0.0137845	0.250765	0.282	0.169	1
MPZL1	0.00284048	0.25048	0.265	0.13	1
RBM33	0.00511169	0.250405	0.641	0.463	1
GPRIN3	0.0982598	-0.250522	0.581	0.65	1
SERBP1	0.0337708	-0.251064	0.718	0.757	1
HLA-DMB	0.0473529	-0.251267	0.838	0.825	1
SNAP23	0.0793398	-0.251654	0.222	0.288	1
PTTG1IP	0.0282761	-0.25245	0.359	0.475	1
BCL3	0.0443223	-0.253145	0.632	0.718	1
RAB32	0.473863	-0.253275	0.419	0.407	1
AHCY	0.0205499	-0.253366	0.308	0.412	1
FAM214A	0.525665	-0.254122	0.239	0.271	1
SAT2	0.00756405	-0.254233	0.462	0.621	1
EIF3I	0.0141407	-0.254429	0.581	0.672	1
MAP3K8	0.194079	-0.254976	0.761	0.802	1
PDCD5	0.0652618	-0.255261	0.35	0.429	1
STK4	0.0224533	-0.256997	0.735	0.797	1
CD58	0.435136	-0.259557	0.47	0.446	1
MIR181A1HG	0.77975	-0.259972	0.564	0.548	1
PSMA7	0.00688101	-0.260118	0.692	0.757	1
FKBP1A	0.00492357	-0.260954	0.786	0.842	1
MCM9	0.0828052	-0.261946	0.248	0.345	1
RAP1A	0.0217261	-0.263284	0.59	0.689	1
MTREX	0.276174	-0.263941	0.248	0.288	1
FAM49A	0.226267	-0.265119	0.581	0.599	1
LONRF1	0.0561611	-0.265401	0.197	0.271	1
PGAM1	0.0134497	-0.265448	0.675	0.757	1
GSN	0.0189008	-0.267003	0.564	0.667	1
C9orf16	0.0455254	-0.267213	0.744	0.785	1
PALM2-AKAP2	0.204969	-0.267714	0.333	0.373	1
NFE2L2	0.0550219	-0.268551	0.513	0.588	1
TMCC1	0.0969841	-0.270247	0.359	0.429	1
SMDT1	0.0248869	-0.271746	0.667	0.78	1
KDM4B	0.131524	-0.272307	0.274	0.339	1
TNFAIP8	0.0486784	-0.273391	0.385	0.452	1
SNHG15	0.046729	-0.273475	0.538	0.593	1
PIP4P1	0.00989224	-0.275446	0.35	0.458	1
IFT20	0.0637091	-0.275578	0.419	0.492	1
HADHA	0.0125397	-0.275781	0.607	0.701	1
HILPDA	0.515751	-0.28256	0.137	0.153	1
GUSB	0.0106098	-0.282632	0.504	0.616	1
CST3	0.0284819	-0.283588	0.983	0.983	1
UBE2M	0.016415	-0.284414	0.53	0.605	1
IGFBP7	0.0365758	-0.288727	0.368	0.435	1
LDHA	0.102455	-0.290299	0.701	0.734	1
MYDGF	0.00577658	-0.291526	0.556	0.684	1
RGS19	0.00338645	-0.294612	0.316	0.458	1
AOAH	0.123487	-0.296979	0.376	0.429	1
HLA-DQB1	0.00913608	-0.299242	0.949	0.966	1
FCN1	0.411144	-0.299439	0.581	0.542	1
HLA-DPA1	0.00591253	-0.299813	1	0.977	1
ARL4C	0.153817	-0.301553	0.855	0.853	1
HECA	0.0285148	-0.307255	0.359	0.452	1
PIM3	0.0964035	-0.312071	0.778	0.74	1
GRN	0.00395263	-0.313818	0.932	0.938	1
CAPG	0.0927873	-0.315855	0.735	0.74	1
CCNL1	0.0997247	-0.319511	0.752	0.802	1
HLA-DRA	0.00175881	-0.328354	1	0.983	1
ACTB	0.00135588	-0.341445	0.991	0.989	1
ITM2B	8.72011314037934e-05	-0.349064	0.949	0.966	1
ANXA2	0.0293963	-0.3515	0.786	0.802	1
ENO1	0.00111571	-0.352771	0.829	0.847	1
CSTB	0.0465893	-0.360357	0.667	0.689	1
HLA-DQA1	0.0202206	-0.370631	0.889	0.853	1
PLIN2	0.762124	-0.377402	0.248	0.271	1
CTSH	0.000150459	-0.384903	0.675	0.757	1
LONP2	0.003667	-0.388667	0.316	0.452	1
HIST1H3D	0.00111058	-0.390094	0.265	0.424	1
CPVL	0.0170548	-0.403324	0.59	0.684	1
LYZ	0.00947571	-0.409388	0.752	0.808	1
HLA-DRB5	5.02068855517381e-05	-0.417356	0.974	0.966	1
HIST1H1D	0.132888	-0.418783	0.744	0.712	1
HIST2H2AC	4.54022529392968e-05	-0.424126	0.188	0.384	1
C15orf48	0.0818859	-0.440756	0.419	0.492	1
AL627171.2	0.561506	-0.441219	0.35	0.362	1
JUND	5.88125878792264e-07	-0.454707	0.983	0.966	0.0146537
CFP	0.0334861	-0.455906	0.632	0.672	1
MBD2	0.000224462	-0.457903	0.504	0.627	1
PTGDS	0.387522	-0.503593	0.12	0.085	1
DDIT4	0.00886258	-0.569249	0.821	0.819	1
HBB	0.148792	-2.25311	0.068	0.119	1

## Sheet: DC_PBMC3_12M_vs_PBMC3_fresh_sig
Supplemental Data 4F - PBMC3_Single_Cell_DEGs: DC 12 months
	p_val	avg_log2FC	pct.1	pct.2	p_val_adj
MTRNR2L12	1.85181268232292e-24	2.45608	0.982	0.853	4.61397647927578e-20
AL138963.4	3.22455653404674e-25	1.67384	0.782	0.107	8.03430506023085e-21
DUSP1	3.96453804040358e-15	1.64825	0.927	0.65	9.87804298146956e-11
FOS	3.6954944731119e-14	1.57804	0.982	0.791	9.20769402920561e-10
FOSB	6.72817577721813e-20	1.37212	0.8	0.186	1.67639227665167e-15
AL133415.1	4.56661123323692e-14	1.29729	0.727	0.243	1.13781685487331e-09
CXCL8	7.78302326707611e-10	1.24636	0.364	0.051	1.93921807722468e-05
MT-ATP6	3.0169183507839e-19	1.23413	1	0.972	7.51695376281317e-15
RGS1	4.12905387020945e-12	1.19967	0.655	0.186	1.02879506230139e-07
NAPSA	9.38608247042515e-16	1.10831	0.673	0.147	2.33863630833113e-11
ATP2B1-AS1	7.20764325296531e-10	1.05595	0.764	0.401	1.79585639290884e-05
S100A8	0.0071638	1.03065	0.491	0.305	1
KLF6	1.29469739699281e-09	1.01787	0.964	0.706	3.22586803434729e-05
AL691403.1	1.87524068459034e-18	0.939607	0.618	0.079	4.67234968972529e-14
IL1B	1.25919276860848e-10	0.922013	0.491	0.102	3.13740470226489e-06
TSC22D3	6.56506462573711e-08	0.900377	0.855	0.576	0.00163575
JUN	1.58544606631296e-06	0.851081	0.709	0.379	0.039503
S100A12	0.000777267	0.846139	0.382	0.186	1
AC020916.1	3.21899311841224e-12	0.841194	0.655	0.175	8.02044325383593e-08
S100A9	0.012853	0.814591	0.636	0.497	1
NR4A2	2.38395579167312e-08	0.804838	0.8	0.39	0.000593986
KLF4	1.8567204147937e-09	0.775946	0.709	0.294	4.62620458549999e-05
KLF2	1.37225683381016e-07	0.737084	0.509	0.153	0.00341912
ATF3	1.50344717188455e-05	0.73144	0.618	0.299	0.374599
CEBPD	8.95814694763878e-05	0.729527	0.818	0.768	1
DDT	4.44780331254881e-11	0.714657	0.655	0.186	1.10821467335466e-06
G0S2	0.00810252	0.703207	0.6	0.39	1
HIST1H1E	0.0700565	0.678431	0.873	0.831	1
CITED2	1.4640578584947e-06	0.675472	0.527	0.192	0.0364785
CPEB4	0.0036446	0.671361	0.382	0.169	1
SGK1	6.11782590372394e-05	0.669961	0.691	0.356	1
RHOB	4.23428891358283e-07	0.659509	0.436	0.13	0.0105502
AREG	0.000454587	0.651496	0.6	0.316	1
TUBA1A	7.78024248672493e-05	0.648206	0.709	0.463	1
VIM-AS1	2.38570842978911e-11	0.641893	0.527	0.107	5.94423112366254e-07
TEX14	1.26940485901786e-07	0.632816	0.691	0.294	0.00316285
ANXA1	0.0022027	0.626489	0.836	0.757	1
SAT1	0.00116071	0.609543	0.945	0.921	1
NAMPT	0.00533118	0.609298	0.836	0.684	1
RPS10	0.000146761	0.55716	0.564	0.367	1
MAFB	0.000186656	0.549933	0.345	0.124	1
TOM1	0.000413329	0.5145	0.655	0.384	1
PPP1R15A	4.32585676686034e-05	0.508143	0.927	0.808	1
AC007384.1	1.80322785624983e-08	0.503489	0.418	0.096	0.000449292
GPR183	0.00064978	0.499865	0.909	0.808	1
AC044849.1	1.57143016434277e-11	0.49173	0.291	0.011	3.91537539747644e-07
H1FX	0.0306282	0.48561	0.945	0.808	1
MT-ND2	3.77862219120945e-06	0.483597	0.982	0.977	0.0941482
NR4A1	0.00127039	0.48248	0.564	0.333	1
RGS2	1.88081619391129e-05	0.476421	0.836	0.61	0.468624
CCL3	0.362879	0.467282	0.109	0.068	1
EMP1	1.03810472058382e-05	0.463632	0.418	0.141	0.258654
ZNF331	0.000178736	0.453774	0.418	0.169	1
MT-ND4	3.49585541664552e-06	0.448999	0.982	0.977	0.0871027
ACTN4	2.81180959293519e-05	0.438559	0.727	0.356	0.70059
FOSL2	0.00146418	0.437265	0.727	0.559	1
MCL1	0.0019883	0.435476	0.891	0.791	1
PLD3	0.00138177	0.431049	0.582	0.384	1
EIF4A2	1.46592914485461e-05	0.427244	0.8	0.435	0.365251
NR4A3	0.00831751	0.422572	0.6	0.39	1
AC007952.4	4.75511957370924e-05	0.421478	0.564	0.249	1
ZFP36	9.39899354891927e-05	0.420495	1	0.96	1
MT-ND1	3.73732874221572e-06	0.416379	1	0.994	0.0931193
LINC02649	0.00552429	0.412191	0.309	0.13	1
APOBEC3A	5.15972205869945e-07	0.411827	0.255	0.034	0.012856
H1F0	0.00067544	0.406053	0.4	0.164	1
THBS1	0.122962	0.402603	0.2	0.119	1
RRP12	8.20726569906232e-05	0.401542	0.418	0.164	1
NEDD9	0.000635147	0.394483	0.527	0.294	1
SLC11A1	0.000129131	0.394074	0.255	0.068	1
SAMSN1	0.00846505	0.389807	0.782	0.616	1
MTCH1	0.0104054	0.388623	0.818	0.684	1
KMT2E-AS1	5.70881147154575e-05	0.386129	0.327	0.102	1
BCL2A1	0.036182	0.384266	0.418	0.282	1
ELF1	0.00217904	0.383915	0.927	0.797	1
MID1IP1	3.39519895386507e-06	0.383259	0.436	0.13	0.0845948
GNG2	9.41528242430894e-05	0.383215	0.745	0.401	1
MTRNR2L8	3.17670079692713e-06	0.382862	0.309	0.073	0.0791507
RFLNB	0.000281573	0.378518	0.291	0.09	1
CXCR4	0.00192719	0.376449	0.873	0.695	1
STK24	0.00043452	0.373412	0.836	0.571	1
RPL4	2.73332620477896e-06	0.373	0.982	0.977	0.0681036
PJA2	0.137528	0.372661	0.636	0.52	1
SARAF	0.000554773	0.370364	1	0.921	1
AL118516.1	0.371538	0.370219	0.473	0.412	1
ENTPD1	0.000431691	0.366789	0.564	0.311	1
UQCRH	0.000207151	0.364922	0.945	0.825	1
CD5	0.115046	0.364291	0.273	0.175	1
TAGAP	0.00061133	0.36135	0.545	0.266	1
SNHG3	3.08314525300367e-06	0.360924	0.564	0.226	0.0768196
P2RX1	0.00309878	0.360673	0.545	0.305	1
EREG	0.0557859	0.360286	0.236	0.136	1
CREM	0.0004965	0.35979	0.655	0.373	1
TPT1	2.96338069314585e-07	0.356914	0.982	0.983	0.00738356
ELF4	0.00042966	0.356075	0.745	0.458	1
RARA	0.00373073	0.35307	0.655	0.424	1
HERPUD1	0.0316968	0.352431	0.945	0.825	1
IER2	0.00663806	0.349148	0.891	0.74	1
ABHD2	0.013981	0.348421	0.545	0.322	1
GRASP	0.00651651	0.34833	0.818	0.621	1
ARL4A	0.000380217	0.347441	0.545	0.271	1
LDHA	0.019881	0.3468	0.927	0.734	1
CCNH	0.0015179	0.3453	0.636	0.401	1
PCED1B	0.72843	0.344856	0.164	0.147	1
JUNB	0.0463502	0.344472	0.891	0.853	1
NBPF14	0.000112356	0.344258	0.436	0.175	1
SYTL3	0.000716204	0.343672	0.473	0.232	1
VCAN	0.0245284	0.343505	0.509	0.333	1
ZFHX3	0.00191485	0.343406	0.491	0.232	1
SLC9A3R1	0.00305852	0.341079	0.6	0.367	1
CCDC91	0.16948	0.337837	0.327	0.232	1
MRPL37	0.000435242	0.337598	0.527	0.254	1
LSM10	0.00207641	0.333211	0.582	0.322	1
FOXO1	0.00847898	0.332006	0.509	0.299	1
MRPL23	4.36644522019412e-06	0.331815	0.291	0.062	0.108794
CXCL16	0.118584	0.32991	0.8	0.638	1
LAPTM4A	0.0583968	0.328407	0.909	0.751	1
LILRB2	0.00291131	0.327563	0.618	0.367	1
CHMP2A	0.000792436	0.324735	0.691	0.356	1
SIPA1L1	0.134253	0.324338	0.709	0.621	1
CSRNP1	0.0512089	0.322764	0.709	0.559	1
UPP1	0.0165149	0.321666	0.655	0.463	1
KLF3	0.00425648	0.320414	0.818	0.61	1
PILRA	0.000643299	0.319583	0.545	0.277	1
UBC	0.0107473	0.317834	0.982	0.977	1
RPL17	9.7362404663422e-07	0.317789	1	0.983	0.0242588
DMTF1	0.00537955	0.317485	0.255	0.107	1
PAPSS2	0.0206816	0.316976	0.218	0.102	1
CDA	2.59353202540311e-09	0.316644	0.218	0.006	6.4620443944944e-05
HMGCR	0.0121146	0.315856	0.236	0.102	1
PER1	0.00531981	0.314996	0.691	0.463	1
GDI2	0.0247462	0.314626	0.873	0.751	1
BORCS7	0.00253396	0.313534	0.655	0.424	1
NUCKS1	0.00652094	0.313314	0.8	0.537	1
BAG6	6.08348615626789e-05	0.312802	0.564	0.232	1
FURIN	0.00204531	0.312241	0.636	0.379	1
PNPLA8	0.00089949	0.312218	0.582	0.311	1
DYNLT1	0.00806222	0.312126	0.655	0.452	1
IRS2	5.2220012568932e-05	0.312005	0.236	0.051	1
CHMP1B	0.000663292	0.31055	0.491	0.243	1
MT-ND3	0.00136608	0.309333	1	0.994	1
CD83	0.226277	0.308324	0.836	0.712	1
SERINC5	0.000629716	0.307844	0.527	0.232	1
SCO2	0.00238117	0.306212	0.509	0.26	1
CYB561A3	0.111909	0.304168	0.345	0.232	1
VDAC2	0.00354112	0.304113	0.891	0.718	1
HSBP1	0.000465847	0.30379	0.509	0.26	1
S100A11	0.023584	0.303499	0.891	0.746	1
RAD54L2	0.143877	0.303475	0.164	0.09	1
PRNP	0.00545274	0.303348	0.764	0.537	1
NLRP3	0.00343183	0.302932	0.636	0.373	1
EIF4G1	0.000364145	0.302428	0.582	0.277	1
LILRA4	0.786158	0.302363	0.182	0.215	1
CLEC7A	0.0515214	0.302359	0.673	0.559	1
CD109	0.062631	0.302013	0.509	0.316	1
CCDC200	1.80096661312419e-11	0.30176	0.291	0.011	4.48728841326024e-07
PTK2B	0.0418815	0.301585	0.636	0.463	1
NDRG1	0.000811237	0.300666	0.382	0.158	1
CDKN1B	0.000162336	0.300572	0.691	0.39	1
HIST1H2BC	0.00284223	0.299759	0.436	0.215	1
STX11	0.0111663	0.299734	0.782	0.701	1
NFKB1	0.320393	0.299432	0.727	0.616	1
CHST2	5.84557684652404e-06	0.29932	0.309	0.068	0.145648
TOB1	0.00137602	0.298745	0.655	0.407	1
PRMT9	5.81697174046439e-05	0.298534	0.364	0.119	1
BTBD11	0.0207772	0.29805	0.382	0.198	1
TMC6	0.00229475	0.296803	0.509	0.26	1
RGCC	0.0190755	0.295401	0.491	0.328	1
RPS6KC1	0.0018301	0.295074	0.582	0.311	1
FTL	0.181809	0.294725	0.982	0.983	1
WDR5	0.0146343	0.294146	0.182	0.068	1
OSM	0.0114638	0.293966	0.236	0.102	1
CD69	0.000241896	0.293896	0.345	0.124	1
PFKFB3	0.0477497	0.292717	0.655	0.486	1
THBD	0.116449	0.291804	0.218	0.13	1
NR1H2	0.00322794	0.291505	0.818	0.667	1
CXCL2	0.000540404	0.29142	0.109	0.011	1
MAPRE2	0.174296	0.291318	0.618	0.475	1
DHX34	0.00163187	0.291269	0.273	0.096	1
FLII	0.000234317	0.288103	0.6	0.266	1
MRFAP1	0.00184611	0.286688	0.545	0.294	1
TRIB1	0.00011261	0.285987	0.509	0.215	1
PPM1J	0.101522	0.285745	0.2	0.113	1
CAP1	0.040279	0.284987	0.782	0.599	1
PIK3R4	0.0149739	0.284255	0.218	0.09	1
MT-ND6	0.0136376	0.283707	0.673	0.452	1
HOOK2	0.00779766	0.28266	0.418	0.237	1
FP671120.4	0.00076566	0.281967	0.364	0.147	1
MIOS	0.0281421	0.279455	0.509	0.328	1
GYPC	0.129514	0.277721	0.636	0.492	1
OTUD1	0.000561411	0.277301	0.309	0.107	1
EEF2	0.00147326	0.277207	0.982	0.972	1
AC022217.3	1.09636723992037e-07	0.276812	0.345	0.062	0.00273171
ZMIZ1	0.0264813	0.275896	0.782	0.576	1
PDCD7	0.00244697	0.27568	0.364	0.158	1
TRIR	0.00790681	0.275416	0.945	0.847	1
IQCJ-SCHIP1	0.000170667	0.274788	0.345	0.113	1
NONO	0.00867519	0.274476	0.745	0.508	1
YBX1	0.000171027	0.273703	0.982	0.977	1
LRRFIP1	0.0366848	0.272163	0.964	0.893	1
HSPA5	0.15351	0.271488	0.8	0.684	1
HNRNPF	0.00171188	0.2705	0.727	0.452	1
MAP2K3	0.00832626	0.270221	0.8	0.548	1
HBEGF	0.046275	0.269722	0.545	0.384	1
STX17-AS1	0.00230405	0.269206	0.309	0.136	1
TMED7	0.00104938	0.268657	0.473	0.232	1
CSNK1E	0.00360203	0.268453	0.473	0.26	1
SLC31A2	0.00123026	0.26782	0.436	0.198	1
MZB1	0.442305	0.267269	0.182	0.141	1
CD93	0.027298	0.265815	0.218	0.102	1
ZNF395	2.48022691476909e-05	0.265523	0.273	0.062	0.617973
ATP2B1	0.119699	0.265163	0.727	0.633	1
NRROS	0.025005	0.264769	0.6	0.412	1
CGRRF1	0.000584088	0.264077	0.327	0.113	1
MED15	0.0224	0.263934	0.564	0.395	1
PHLDA1	0.0629212	0.263266	0.273	0.158	1
GPAT3	0.233419	0.262866	0.655	0.503	1
RGS12	0.157949	0.261287	0.291	0.192	1
PPP1CB	0.00337758	0.261001	0.873	0.621	1
ARAP2	0.0739356	0.260995	0.182	0.09	1
G3BP1	0.0197109	0.26	0.291	0.141	1
NCF1	0.239736	0.259869	0.382	0.288	1
GABARAPL1	0.069241	0.257776	0.727	0.576	1
DHPS	0.00159437	0.257745	0.436	0.203	1
CHD1	0.223558	0.25749	0.909	0.729	1
LASP1	0.0776421	0.257399	0.327	0.209	1
FOXN3	0.101508	0.256792	0.909	0.797	1
ODC1	0.00950875	0.255845	0.418	0.215	1
TNFAIP3	0.0140292	0.255663	0.473	0.26	1
RFX2	0.0318406	0.255252	0.291	0.147	1
GPAT4	0.0204352	0.254898	0.327	0.169	1
AL450992.3	1.9933964866314e-10	0.254833	0.218	0	4.9667466860908e-06
CLEC2B	0.0177912	0.254738	0.873	0.684	1
SOCS3	0.000156593	0.254201	0.309	0.096	1
TREM1	0.000430935	0.254037	0.455	0.192	1
SAP130	0.125368	0.253749	0.236	0.158	1
TMEM184B	0.547329	0.253334	0.273	0.209	1
SUPT5H	0.091895	0.253313	0.582	0.412	1
CD53	0.134682	0.252854	0.855	0.684	1
SEC61G	0.222421	0.252651	0.909	0.797	1
WASHC1	0.0147122	0.252088	0.691	0.52	1
DNMBP	0.0106198	0.251361	0.218	0.09	1
ARHGDIA	0.0388631	0.251066	0.891	0.785	1
VEGFA	0.05278	0.250823	0.527	0.362	1
C9orf72	0.00257774	0.250803	0.691	0.463	1
IRF2BP2	0.0587844	0.250162	0.909	0.746	1
CCNI	0.00692537	0.25006	1	0.944	1
CCNT2	0.175195	-0.250196	0.291	0.373	1
USP3-AS1	0.116768	-0.250382	0.182	0.271	1
MYCBP2	0.143739	-0.250392	0.436	0.463	1
MGST3	0.222492	-0.250406	0.382	0.401	1
DCP1A	0.208398	-0.250729	0.418	0.435	1
IGSF6	0.248609	-0.25079	0.2	0.249	1
WDFY4	0.623473	-0.25101	0.364	0.356	1
SYNGR2	0.091917	-0.252189	0.818	0.836	1
THOC1	0.124563	-0.252528	0.109	0.192	1
TAF1B	0.0244261	-0.252701	0.073	0.192	1
PSIP1	0.265676	-0.252819	0.364	0.418	1
DLEU2	0.814053	-0.252841	0.564	0.492	1
GPR160	0.436214	-0.253538	0.436	0.407	1
STAU1	0.104215	-0.253846	0.418	0.508	1
XIST	0.378871	-0.253974	0.364	0.373	1
TBC1D2B	0.262747	-0.254138	0.145	0.198	1
SMURF2	0.266725	-0.254274	0.345	0.362	1
TTC3	0.378802	-0.254409	0.564	0.548	1
MEF2A	0.181446	-0.254618	0.873	0.791	1
ARID4B	0.208298	-0.254803	0.745	0.712	1
EML4	0.166623	-0.255451	0.545	0.571	1
PUM2	0.255274	-0.255549	0.545	0.582	1
DPM3	0.277248	-0.255782	0.545	0.52	1
RC3H1	0.0787051	-0.255994	0.618	0.627	1
BTBD10	0.13988	-0.256042	0.164	0.226	1
GON4L	0.0991417	-0.256295	0.255	0.322	1
AHCY	0.118931	-0.256579	0.327	0.412	1
DLG1	0.372449	-0.256765	0.236	0.277	1
LPCAT2	0.0283321	-0.257321	0.091	0.209	1
GNPTAB	0.132614	-0.25798	0.345	0.401	1
CD99	0.441857	-0.258332	0.909	0.859	1
SOS2	0.371782	-0.258395	0.418	0.412	1
CSNK2A1	0.60278	-0.258843	0.418	0.373	1
LYZ	0.161924	-0.259339	0.818	0.808	1
RPLP2	0.000384943	-0.259743	0.982	0.983	1
RABEP1	0.129203	-0.259942	0.327	0.362	1
CARD11	0.993888	-0.259968	0.255	0.237	1
LINC01619	0.797026	-0.259985	0.491	0.435	1
TCF12	0.33297	-0.260061	0.509	0.492	1
CD58	0.929468	-0.260087	0.545	0.446	1
ERO1A	0.131644	-0.260109	0.309	0.384	1
ZCCHC8	0.170784	-0.261222	0.236	0.288	1
USP3	0.19663	-0.261343	0.764	0.734	1
TAX1BP1	0.0853248	-0.261454	0.8	0.814	1
PSME2	0.272451	-0.261657	0.727	0.661	1
PLEKHM2	0.231016	-0.261984	0.564	0.486	1
SRRM1	0.0257044	-0.262228	0.945	0.904	1
M6PR	0.0966194	-0.263621	0.636	0.638	1
MYSM1	0.246655	-0.263844	0.182	0.232	1
HLA-E	0.0314548	-0.265385	0.964	0.898	1
NPTN	0.0695405	-0.265447	0.127	0.226	1
SCLT1	0.400263	-0.265516	0.255	0.26	1
FAM241A	0.727818	-0.265981	0.218	0.181	1
SPPL2A	0.27698	-0.266165	0.4	0.395	1
GTF2F1	0.229907	-0.266363	0.436	0.446	1
CLIC2	0.0714269	-0.266633	0.255	0.328	1
IGFBP7	0.368217	-0.26688	0.473	0.435	1
REPS1	0.131428	-0.267612	0.164	0.26	1
KDM7A	0.120439	-0.267939	0.309	0.384	1
SDHC	0.152019	-0.268792	0.309	0.367	1
NUTF2	0.131292	-0.269229	0.473	0.475	1
SLC38A2	0.0880489	-0.269292	0.418	0.497	1
STX5	0.0947685	-0.271066	0.273	0.356	1
ATP6V1F	0.0530662	-0.271071	0.891	0.859	1
VOPP1	0.648695	-0.271505	0.691	0.582	1
TRAM1	0.272904	-0.271522	0.709	0.684	1
RBM5	0.118541	-0.27172	0.309	0.384	1
BCL7A	0.0327939	-0.272487	0.309	0.441	1
EXOC6	0.210987	-0.272669	0.182	0.271	1
PRKDC	0.113524	-0.272713	0.273	0.345	1
PHKB	0.0822616	-0.273189	0.182	0.288	1
ANKRD13A	0.0789862	-0.273804	0.182	0.266	1
RAPGEF2	0.735285	-0.27505	0.364	0.294	1
PELI2	0.357972	-0.275132	0.273	0.305	1
CDC42SE2	0.0254332	-0.27516	0.818	0.814	1
ASH1L	0.579604	-0.275281	0.636	0.548	1
VPS41	0.0599073	-0.275552	0.164	0.266	1
RBM6	0.256744	-0.275962	0.364	0.39	1
COMMD3	0.133013	-0.276255	0.309	0.384	1
STK17A	0.704088	-0.277635	0.491	0.458	1
SCN9A	0.970493	-0.278286	0.109	0.102	1
CYP51A1	0.0458126	-0.278503	0.236	0.339	1
SPATS2	0.289758	-0.278701	0.145	0.186	1
LYN	0.133261	-0.278722	0.909	0.91	1
ANXA5	0.143714	-0.279277	0.8	0.814	1
ATG7	0.0680433	-0.280773	0.127	0.226	1
SMNDC1	0.319971	-0.282008	0.436	0.418	1
KDM5C	0.119915	-0.282308	0.182	0.26	1
CNST	0.140752	-0.282512	0.273	0.339	1
TLN1	0.0580843	-0.283773	0.709	0.701	1
TMEM109	0.111355	-0.284267	0.436	0.52	1
PIK3CD	0.329752	-0.284369	0.309	0.328	1
CCNL1	0.236525	-0.284912	0.855	0.802	1
TCEAL4	0.0576582	-0.285602	0.2	0.299	1
PPWD1	0.0882476	-0.285659	0.182	0.282	1
SPCS2	0.14271	-0.285873	0.382	0.48	1
CAND1	0.278534	-0.286187	0.236	0.282	1
SMYD3	0.247619	-0.286282	0.109	0.164	1
UCHL3	0.0812941	-0.286923	0.291	0.35	1
RNF213	0.56903	-0.287873	0.436	0.395	1
SLC8A1	0.133825	-0.287919	0.509	0.548	1
BST2	0.140797	-0.288535	0.655	0.605	1
LAMTOR1	0.0667731	-0.289937	0.745	0.667	1
BAZ2A	0.0637799	-0.290372	0.455	0.554	1
PDS5B	0.45167	-0.290724	0.291	0.311	1
AP3B1	0.132072	-0.291249	0.582	0.627	1
MRPL13	0.450115	-0.291442	0.273	0.282	1
COPB1	0.107484	-0.291736	0.364	0.412	1
RBBP4	0.473022	-0.291772	0.509	0.469	1
RELL1	0.666334	-0.29183	0.491	0.435	1
SCRN1	0.2895	-0.29186	0.164	0.22	1
MALAT1	0.099114	-0.292587	1	1	1
COMMD10	0.134442	-0.292939	0.255	0.322	1
HDAC2	0.163936	-0.293815	0.418	0.441	1
STIM2	0.0521624	-0.29412	0.291	0.395	1
ZEB2	0.441772	-0.294633	0.909	0.797	1
TNFRSF21	0.877005	-0.294791	0.4	0.367	1
PNISR	0.0208871	-0.295021	0.927	0.842	1
WWP2	0.236918	-0.295397	0.491	0.503	1
IFNAR2	0.587879	-0.2961	0.8	0.695	1
NT5C2	0.103618	-0.29634	0.727	0.638	1
ITFG1	0.348681	-0.296573	0.309	0.311	1
FNDC3A	0.318741	-0.297046	0.2	0.243	1
ITM2B	0.0129037	-0.297595	1	0.966	1
EDRF1	0.0211886	-0.298597	0.109	0.243	1
ELF2	0.22977	-0.298786	0.636	0.678	1
DACH1	0.178961	-0.298879	0.055	0.113	1
COX20	0.053591	-0.300427	0.164	0.271	1
NIBAN3	0.419274	-0.300506	0.109	0.147	1
TFDP2	0.167073	-0.300688	0.364	0.401	1
CYSLTR1	0.985265	-0.300735	0.164	0.147	1
PBX3	0.719761	-0.300881	0.436	0.401	1
ARPC4	0.0776188	-0.300945	0.709	0.706	1
ARGLU1	0.262981	-0.301391	0.745	0.729	1
SMPD3	0.183303	-0.301556	0.055	0.113	1
ANXA2	0.182302	-0.301685	0.855	0.802	1
SCMH1	0.169096	-0.302004	0.255	0.339	1
N4BP2	0.123637	-0.304545	0.127	0.215	1
ARID2	0.151048	-0.305304	0.545	0.525	1
HNRNPR	0.105086	-0.306278	0.564	0.599	1
HELZ	0.396313	-0.306725	0.564	0.508	1
ARHGAP15	0.127749	-0.306874	0.764	0.701	1
INO80D	0.102866	-0.308554	0.291	0.35	1
FAM107B	0.142225	-0.309243	0.455	0.525	1
FAM49A	0.362093	-0.311253	0.655	0.599	1
UBE2M	0.0689873	-0.311277	0.545	0.605	1
EXOC4	0.086385	-0.311663	0.327	0.407	1
EMILIN2	0.0265561	-0.312411	0.709	0.746	1
SCT	0.70307	-0.312864	0.127	0.136	1
ZFAT	0.271385	-0.31288	0.055	0.102	1
INPP5D	0.355018	-0.313057	0.491	0.486	1
HTT	0.291444	-0.314054	0.418	0.418	1
MEF2C	0.114421	-0.314677	0.891	0.904	1
OXR1	0.804089	-0.315807	0.327	0.299	1
OTULINL	0.0869372	-0.315832	0.273	0.356	1
ANKRD12	0.384043	-0.316117	0.945	0.842	1
CHD9	0.0526285	-0.316803	0.418	0.537	1
GPRIN3	0.128565	-0.317291	0.636	0.65	1
PLXNC1	0.0591652	-0.31747	0.127	0.226	1
HP1BP3	0.0332191	-0.318949	0.673	0.706	1
AFG3L2	0.0438607	-0.319047	0.309	0.424	1
COPA	0.19195	-0.319941	0.545	0.588	1
ATP9B	0.256073	-0.320088	0.455	0.475	1
RAB14	0.0863358	-0.320796	0.636	0.65	1
PTPRS	0.454892	-0.321333	0.145	0.186	1
TNFAIP8	0.162812	-0.322232	0.436	0.452	1
SCAMP2	0.168056	-0.322364	0.582	0.582	1
RPN2	0.229919	-0.323673	0.655	0.621	1
BMPR2	0.0996984	-0.324674	0.091	0.175	1
PALD1	0.215496	-0.326483	0.2	0.271	1
CLK4	0.0786797	-0.328096	0.145	0.243	1
CDR2	0.0356372	-0.328798	0.345	0.429	1
TRIM22	0.227663	-0.330305	0.364	0.39	1
LNPEP	0.010467	-0.330973	0.164	0.322	1
FBXL20	0.0397098	-0.331114	0.127	0.249	1
BTG3	0.0364791	-0.331604	0.309	0.435	1
NR2C1	0.0206832	-0.331998	0.145	0.277	1
ASMTL	0.140374	-0.332214	0.291	0.345	1
CKAP2	0.0620139	-0.333595	0.164	0.271	1
TTC19	0.202457	-0.337041	0.364	0.401	1
KDM2A	0.0583592	-0.337363	0.782	0.814	1
PPP1R16B	0.557958	-0.340198	0.418	0.39	1
CRCP	0.0476491	-0.340689	0.273	0.367	1
TRAF3	0.491508	-0.341011	0.473	0.429	1
SMC4	0.0765337	-0.341771	0.182	0.271	1
ITSN2	0.0676056	-0.342049	0.673	0.672	1
FBXW11	0.0337328	-0.342751	0.436	0.52	1
SELENOF	0.0204863	-0.34303	0.582	0.667	1
AP2A1	0.0233024	-0.343123	0.127	0.254	1
APP	0.421763	-0.343692	0.709	0.525	1
GGA2	0.305252	-0.345437	0.4	0.429	1
CCDC88A	0.233698	-0.347015	0.8	0.774	1
HECA	0.103003	-0.347682	0.4	0.452	1
UBE2E2	0.130659	-0.347809	0.745	0.751	1
FOXK2	0.0175369	-0.348933	0.182	0.328	1
MFSD14C	0.0250943	-0.350135	0.218	0.356	1
IGF2R	0.667923	-0.351454	0.236	0.243	1
TMCC1	0.266329	-0.351747	0.436	0.429	1
TECR	0.082748	-0.352184	0.291	0.362	1
FCN1	0.727146	-0.352929	0.655	0.542	1
RCSD1	0.0348742	-0.353253	0.236	0.35	1
DEF8	0.125882	-0.354477	0.345	0.407	1
BLNK	0.801338	-0.355683	0.2	0.164	1
HNRNPA2B1	0.00537334	-0.357631	0.927	0.921	1
TXNIP	0.0968534	-0.359385	0.764	0.785	1
ADAR	0.0253312	-0.36028	0.364	0.52	1
BCL11A	0.661385	-0.360877	0.455	0.424	1
RNF38	0.296685	-0.361289	0.364	0.356	1
MIS18BP1	0.0841175	-0.364253	0.564	0.588	1
RNPS1	0.00934731	-0.365054	0.691	0.729	1
GPATCH8	0.0564351	-0.366749	0.473	0.525	1
ZNF652	0.188677	-0.368682	0.4	0.429	1
FNTA	0.11034	-0.369068	0.382	0.446	1
RICTOR	0.0990964	-0.369201	0.473	0.531	1
LINC01374	0.357159	-0.370893	0.091	0.136	1
FAM160A1	0.122977	-0.371759	0.218	0.299	1
MORC3	0.0326897	-0.373748	0.218	0.322	1
CTNND1	0.194544	-0.375588	0.291	0.328	1
RNF149	0.10691	-0.377752	0.691	0.655	1
CENPC	0.0267839	-0.379775	0.509	0.588	1
TRPS1	0.0537114	-0.3825	0.418	0.531	1
NEMF	0.0115101	-0.383092	0.618	0.678	1
STX7	0.116675	-0.383738	0.618	0.633	1
THUMPD2	0.0382547	-0.387415	0.218	0.339	1
COMMD1	0.00564669	-0.389491	0.364	0.503	1
MTREX	0.0623279	-0.390902	0.182	0.288	1
SLC23A2	0.159596	-0.390906	0.327	0.379	1
MCM9	0.0672248	-0.391301	0.255	0.345	1
GOLGA4	0.085778	-0.391992	0.655	0.655	1
CDC40	0.165119	-0.392961	0.655	0.65	1
AC023590.1	0.59164	-0.393341	0.109	0.13	1
JUND	0.000895807	-0.393919	1	0.966	1
RAB2A	0.00761046	-0.393942	0.745	0.774	1
RPL13A	0.00463412	-0.394005	0.982	0.977	1
TRA2B	0.234258	-0.396633	0.855	0.831	1
RPS6KA3	0.0993416	-0.396651	0.636	0.61	1
GLS	0.486906	-0.400713	0.418	0.469	1
MAP3K2	0.095249	-0.403224	0.782	0.768	1
RB1	0.000950749	-0.406046	0.636	0.763	1
NDFIP1	0.0072205	-0.407224	0.455	0.548	1
NGLY1	0.0653736	-0.407695	0.491	0.531	1
GRN	0.00581245	-0.407766	0.927	0.938	1
SEPTIN6	0.0104149	-0.408265	0.745	0.802	1
YWHAE	0.0172073	-0.412822	0.582	0.644	1
UQCRHL	0.00028661	-0.413656	0.145	0.379	1
RBM38	0.15744	-0.415339	0.473	0.514	1
BTG2	0.288713	-0.416891	0.564	0.548	1
CFP	0.170891	-0.41798	0.727	0.672	1
WDR43	0.0381515	-0.42207	0.4	0.492	1
RPL27A	2.22142763773685e-05	-0.4236	0.982	0.977	0.553491
UVRAG	0.383208	-0.423984	0.618	0.571	1
PAK1	0.00983961	-0.426285	0.345	0.492	1
ZNRF2	0.187909	-0.428144	0.345	0.395	1
SCFD1	0.00614222	-0.43251	0.509	0.621	1
CRIP1	0.433325	-0.43274	0.909	0.904	1
CIB2	0.0926399	-0.433122	0.127	0.22	1
MICU2	0.0154153	-0.433981	0.473	0.542	1
RUNX2	0.499447	-0.434495	0.491	0.475	1
CD2AP	0.439264	-0.439904	0.491	0.475	1
EPB41	0.054392	-0.440819	0.255	0.362	1
BPTF	0.055187	-0.441756	0.4	0.435	1
TASOR2	0.0104078	-0.443672	0.255	0.39	1
MOB1B	0.122014	-0.465288	0.218	0.294	1
NAP1L4	0.00565254	-0.467401	0.255	0.412	1
HIST1H2AM	0.000105265	-0.475288	0.055	0.316	1
TGFBR2	0.116498	-0.48467	0.745	0.74	1
COBLL1	0.926849	-0.486181	0.182	0.164	1
CDC14A	0.0694551	-0.486636	0.236	0.322	1
DENND5A	0.00252411	-0.494025	0.564	0.689	1
AKAP9	0.0173674	-0.495537	0.545	0.588	1
MBD2	0.00184665	-0.497799	0.491	0.627	1
LONP2	0.0186042	-0.500986	0.382	0.452	1
AC068282.1	0.0521002	-0.533306	0.255	0.345	1
DDIT4	0.105057	-0.536283	0.873	0.819	1
HIST2H2AC	7.00897673540541e-05	-0.546753	0.127	0.384	1
ACTR2	4.88878413940887e-05	-0.553547	0.818	0.859	1
HIST1H1D	0.0284526	-0.580331	0.691	0.712	1
CCDC50	0.52443	-0.583717	0.545	0.525	1
PNN	0.000913254	-0.588255	0.727	0.768	1
LUC7L3	0.0200927	-0.594039	0.4	0.514	1
HIST1H3D	0.00034778	-0.595399	0.218	0.424	1
HLA-DQA2	0.000748587	-0.602627	0.382	0.537	1
FAM214A	0.113973	-0.640162	0.182	0.271	1
TCF4	0.946495	-0.691599	0.436	0.401	1
AL627171.2	0.0548406	-0.766033	0.273	0.362	1
FCHSD2	0.225499	-1.03749	0.491	0.497	1
MT-ATP8	9.35005133452126e-18	-1.42122	0.964	0.983	2.32965879050932e-13
HBB	0.0676347	-3.4632	0.036	0.119	1

## Sheet: CD8 T_PBMC3_6M_vs_PBMC3_fresh_s
Supplemental Data 4G - PBMC3_Single_Cell_DEGs: CD8 T cells 6 months
	p_val	avg_log2FC	pct.1	pct.2	p_val_adj
RASGEF1B	1.19151372491988e-153	1.55236	0.705	0.181	2.96877559701037e-149
FOS	1.72957789525933e-43	1.24971	0.618	0.343	4.30941628382815e-39
AP006565.1	3.30370026077498e-132	1.16666	0.386	0.004	8.23149956974694e-128
DUSP1	6.39218679134077e-37	0.82865	0.768	0.546	1.59267726093047e-32
SLC26A3	1.46858300171867e-62	0.769021	0.265	0.03	3.65912140708223e-58
PTPRCAP	7.68126108037964e-41	0.682358	0.781	0.549	1.91386301078739e-36
SNHG25	5.45771618842111e-29	0.64507	0.44	0.225	1.359844565507e-24
IER2	8.98745924116461e-13	0.576716	0.599	0.459	2.23931534452857e-08
JUNB	3.28106845746303e-23	0.568665	0.901	0.802	8.17511016861489e-19
MT-ND6	1.82926804093167e-15	0.547452	0.409	0.257	4.55780425078534e-11
AL627171.2	0.0644755	0.519289	0.345	0.307	1
PPP1R15A	3.73057024072791e-18	0.498966	0.472	0.293	9.29508881179765e-14
OOEP	3.87167551808757e-35	0.486415	0.203	0.04	9.64666672086698e-31
FOSB	4.44477529437443e-22	0.477119	0.222	0.08	1.10746021234633e-17
ZFP36	1.58682244669087e-19	0.440174	0.881	0.76	3.95372680817497e-15
GADD45B	8.16550005286806e-17	0.439331	0.405	0.234	2.03451599317261e-12
PLCG2	9.49435067871521e-13	0.433796	0.204	0.096	2.36561241510868e-08
LINC01138	2.10595624325214e-15	0.431661	0.637	0.474	5.24720057568703e-11
RMRP	1.20247350629571e-06	0.424838	0.158	0.091	0.0299608
TUBA1A	7.42602324231758e-10	0.377833	0.543	0.408	1.85026795105585e-05
EGR1	0.000446248	0.344572	0.113	0.071	1
HIST1H1E	0.000431598	0.34086	0.701	0.629	1
MT-ATP8	2.60996622949146e-28	0.339039	0.998	0.991	6.50299185740093e-24
FP236383.3	2.23917002433148e-17	0.334358	0.152	0.048	5.57911603262432e-13
AL138963.4	1.68969419605041e-15	0.323834	0.136	0.044	4.2100420588792e-11
CITED2	1.55198028962151e-09	0.313177	0.328	0.21	3.86691408962096e-05
MT-ND4L	1.16505928509494e-24	0.312281	0.986	0.979	2.90286171474255e-20
NFKBIA	7.20345131089117e-06	0.284587	0.612	0.511	0.179481
AL133415.1	9.07354013343315e-18	0.278859	0.117	0.027	2.2607632596462e-13
HIST1H4F	3.43182017497639e-09	0.278539	0.141	0.066	8.55072314797116e-05
DDX5	4.43735852873344e-12	0.27628	0.956	0.907	1.10561225101922e-07
DNAJB1	1.00668297816951e-07	0.268256	0.756	0.651	0.00250825
TAGAP	9.0152348121019e-07	0.264066	0.353	0.249	0.0224624
KMT2E-AS1	7.47166418947568e-07	0.263156	0.212	0.131	0.0186164
SNHG9	3.07555061245985e-08	0.255772	0.494	0.354	0.000766304
MT-CO2	1.45464512003688e-24	0.251931	1	0.999	3.6243937810839e-20
IL32	5.78812850327262e-05	-0.251719	0.718	0.727	1
ACAP2	0.00566585	-0.256936	0.226	0.262	1
KDM6A	0.00421665	-0.257389	0.246	0.279	1
HLA-DPB1	0.00104118	-0.261422	0.299	0.343	1
SIK3	0.0119053	-0.263732	0.364	0.377	1
EPS15	0.00273308	-0.264179	0.317	0.358	1
SMAD7	0.00340271	-0.265462	0.227	0.262	1
PPP2R5C	0.000173977	-0.265631	0.585	0.606	1
ARIH1	0.000907706	-0.26947	0.37	0.407	1
HIST1H1D	2.44047822852203e-05	-0.270726	0.511	0.563	0.60807
ATP11B	0.00796627	-0.271204	0.28	0.314	1
ARID2	0.00240898	-0.271269	0.155	0.194	1
CAMK1D	0.0530596	-0.274732	0.239	0.255	1
EML4	5.93465982012667e-05	-0.275636	0.661	0.687	1
CDC42SE2	0.000149911	-0.280254	0.661	0.679	1
SYNE2	0.00387958	-0.283984	0.412	0.439	1
UBE2H	0.00100167	-0.28508	0.139	0.184	1
BPTF	0.000568194	-0.286285	0.239	0.286	1
PIP4K2A	0.00535907	-0.293454	0.275	0.305	1
RABEP1	3.8773014064701e-06	-0.295636	0.173	0.241	0.0966068
ADGRE5	0.0300143	-0.296836	0.359	0.377	1
CREB1	2.25446563703485e-05	-0.302983	0.186	0.246	0.561723
AOAH	0.00355843	-0.308656	0.235	0.273	1
HIST2H2AC	6.00907896673473e-08	-0.319853	0.108	0.186	0.00149722
HECA	7.0286451148278e-09	-0.348908	0.215	0.302	0.000175126
MBD2	1.44388198498728e-12	-0.415351	0.095	0.201	3.59757635379432e-08
JUND	2.39262298145588e-22	-0.489598	0.924	0.926	5.96145942059548e-18
HIST1H3D	4.48822526917851e-16	-0.519547	0.286	0.424	1.11828620806852e-11

## Sheet: CD8 T_PBMC3_12M_vs_PBMC3_fresh_
Supplemental Data 4H - PBMC3_Single_Cell_DEGs: CD8 T cell 12 months
	p_val	avg_log2FC	pct.1	pct.2	p_val_adj
MTRNR2L12	1.79864199260908e-298	2.50339	0.995	0.747	4.48149638878479e-294
FOS	4.93483662302479e-132	2.20553	0.821	0.343	1.22956389299286e-127
AL138963.4	1.72545229186142e-143	1.8074	0.498	0.044	4.29913693040191e-139
DUSP1	3.08653897486273e-127	1.56367	0.916	0.546	7.69042050976797e-123
MT-ATP6	4.85928394946001e-204	1.3649	0.998	0.904	1.21073918884746e-199
JUNB	3.66911901223743e-99	1.34348	0.947	0.802	9.14197693089078e-95
PPP1R15A	7.05495046352925e-57	0.974228	0.62	0.293	1.75781145749295e-52
ZFP36	2.84890471608235e-58	0.925649	0.933	0.76	7.09833099059078e-54
IER2	7.50273201487575e-35	0.854194	0.706	0.459	1.86938070882644e-30
TUBA1A	3.73451272128316e-37	0.836169	0.655	0.408	9.30491189634913e-33
CITED2	1.36814768427521e-40	0.778295	0.484	0.21	3.4088767701401e-36
GADD45B	9.72982356533811e-42	0.750246	0.526	0.234	2.42428283953964e-37
FOSB	7.22642714372168e-45	0.670935	0.315	0.08	1.80053658712969e-40
DDT	7.36652626968367e-57	0.670205	0.31	0.056	1.83544368535438e-52
EGR1	6.47266797735573e-11	0.637837	0.156	0.071	1.61272995323795e-06
CCL4	0.000127867	0.612833	0.172	0.114	1
DNAJB1	2.85790291718859e-33	0.601652	0.866	0.651	7.12075090846708e-29
RPL4	3.21726357713276e-68	0.591623	0.988	0.938	8.01613392878397e-64
AC044849.1	8.63880791160736e-40	0.581483	0.214	0.036	2.15244537925609e-35
AL133415.1	9.15046071292744e-49	0.58127	0.223	0.027	2.279928791233e-44
JUN	2.01774336270058e-20	0.577903	0.932	0.847	5.02740936250475e-16
DUSP2	2.70058454354911e-23	0.560799	0.749	0.535	6.72877644870695e-19
SERTAD1	1.24439640125194e-32	0.550293	0.299	0.094	3.10053807335934e-28
CD8B	1.28882154993983e-23	0.511491	0.737	0.538	3.21122777383009e-19
HSPA8	1.75539705896013e-22	0.507876	0.813	0.634	4.37374731210506e-18
RPS10	1.56729470952173e-30	0.507288	0.369	0.145	3.90507149824434e-26
NFKBIA	6.25557096715965e-18	0.502052	0.7	0.511	1.5586380621775e-13
TUBB4B	9.62066049258156e-23	0.47598	0.327	0.139	2.39708376833162e-18
MT-ND4L	1.33427970956277e-51	0.472357	0.998	0.979	3.32449132434661e-47
MT-ND6	3.38065761519486e-18	0.460355	0.446	0.257	8.42324651401951e-14
MT-CO1	2.04538456075466e-44	0.451449	1	0.999	5.09628017157632e-40
TAGAP	1.70247796287877e-18	0.446877	0.446	0.249	4.24189409230874e-14
TUBA1B	2.68229212516673e-18	0.412424	0.467	0.264	6.68319905906541e-14
CD69	1.21994439818874e-17	0.392188	0.855	0.684	3.03961346252705e-13
MT-CO3	2.23941575419144e-50	0.38638	0.999	0.997	5.5797282931434e-46
CSRNP1	3.99180913613829e-16	0.380268	0.356	0.186	9.94599164360216e-12
YBX1	1.17659557999672e-23	0.378764	0.946	0.831	2.93160554711982e-19
EEF1A1	8.05754756942445e-79	0.37756	0.999	0.989	2.0076185523978e-74
MT-CO2	1.23624831394658e-50	0.368026	1	0.999	3.08023629902931e-46
MT-CYB	5.14220005909417e-40	0.359512	0.999	0.995	1.2812305667239e-35
SOCS1	4.09361705003879e-23	0.359366	0.177	0.047	1.01996562418767e-18
RPL9	5.86677626495606e-38	0.355882	0.999	0.979	1.46176597417645e-33
HNRNPA1	7.93557921558225e-30	0.354448	0.98	0.928	1.97722891735447e-25
RPSA	7.33705781676017e-35	0.3494	0.995	0.97	1.82810132562396e-30
TPT1	2.97386327285829e-29	0.348498	0.999	0.987	7.40967773065372e-25
UQCRH	3.75771590965948e-16	0.348438	0.694	0.476	9.36272496050755e-12
TSC22D3	1.80948637627404e-14	0.345881	0.96	0.905	4.50851625512439e-10
H2AFX	5.47147776282827e-27	0.343787	0.149	0.026	1.36327339938629e-22
TBCC	1.21505246260295e-15	0.343076	0.324	0.161	3.02742471582151e-11
KLF2	3.57486037923994e-19	0.336587	0.911	0.816	8.90712212091424e-15
RHOB	3.63520110705739e-08	0.333787	0.456	0.326	0.000905747
DANCR	5.37913951778866e-16	0.329681	0.391	0.211	1.34026640225222e-11
EEF2	2.21472101163477e-26	0.329022	0.984	0.947	5.51819887258919e-22
MT-ND3	2.15077003263221e-35	0.324317	1	0.985	5.3588586133064e-31
RGCC	3.07937322166135e-11	0.322639	0.431	0.28	7.67256631909142e-07
MT-ND1	1.08261743057649e-25	0.319948	0.995	0.963	2.69744959002438e-21
PTPMT1	5.58230011265355e-18	0.313089	0.166	0.052	1.39088589606876e-13
IER5	4.82141740325272e-15	0.312737	0.188	0.074	1.20130436019445e-10
TOB1	6.22547763034356e-13	0.312463	0.31	0.172	1.5511400063764e-08
PCBP1	3.26009355564296e-12	0.306779	0.754	0.564	8.12284910324e-08
DDX5	2.5609273275252e-15	0.300454	0.957	0.907	6.38080652926178e-11
POLR2M	8.77773621194474e-20	0.299454	0.158	0.043	2.18706075456815e-15
UBE2S	5.0694438870638e-10	0.299287	0.288	0.166	1.26310263890082e-05
RPS2	3.15244401177618e-33	0.292912	0.998	0.982	7.85462949974152e-29
RPS3A	2.60064855486384e-27	0.291019	1	0.987	6.47977593929875e-23
SNRPN	6.27580454470382e-16	0.290813	0.187	0.07	1.5636794603584e-11
SNHG25	1.50677666251413e-09	0.288991	0.361	0.225	3.7542847323202e-05
ANXA1	1.64353279750654e-06	0.282103	0.432	0.316	0.0409503
RPL17	1.80468964679775e-27	0.280374	0.999	0.98	4.49656472396128e-23
ODC1	3.80154124346506e-10	0.28003	0.516	0.34	9.47192016221754e-06
RPL23A	9.56329892752544e-29	0.275658	0.993	0.977	2.38279156078224e-24
NR4A2	5.74239382442232e-14	0.271802	0.462	0.278	1.43077484529306e-09
CXCR4	4.74394233795928e-11	0.264849	0.902	0.773	1.18200067292593e-06
SLC3A2	4.15625522685825e-08	0.259386	0.44	0.298	0.00103557
UBC	5.13931346349233e-10	0.257791	0.985	0.948	1.28051134256375e-05
RPL21	5.69123266509492e-25	0.255487	0.999	0.98	1.41802753083505e-20
MAP2K2	3.18925066730481e-09	0.254477	0.365	0.226	7.94633696265665e-05
UBB	1.17645754912866e-08	0.251738	0.817	0.691	0.000293126
GLCCI1	0.0188513	-0.250145	0.23	0.257	1
FBXL20	3.24639222156336e-05	-0.250436	0.076	0.128	0.808871
AGFG1	0.00133774	-0.2505	0.083	0.121	1
CREBRF	0.0356045	-0.250953	0.242	0.253	1
INTS6	0.00540866	-0.251254	0.184	0.215	1
YES1	0.0401112	-0.251565	0.119	0.142	1
UHRF1BP1L	0.000619689	-0.252298	0.089	0.13	1
SH2D1A	0.094671	-0.252403	0.26	0.268	1
THOC1	0.0597358	-0.252949	0.14	0.158	1
AP3B1	0.00335146	-0.253325	0.182	0.219	1
FBXW11	0.00210498	-0.253396	0.155	0.196	1
CHD6	0.0138597	-0.253464	0.203	0.227	1
SMARCE1	0.0177778	-0.253522	0.28	0.293	1
RAP1A	0.0077351	-0.253526	0.412	0.413	1
C11orf58	3.76089028149538e-05	-0.253618	0.582	0.565	0.937063
RLF	0.0163007	-0.253642	0.215	0.236	1
ABCC1	0.042504	-0.253751	0.116	0.136	1
LUC7L3	0.0021066	-0.254066	0.25	0.286	1
ITGA4	0.0773451	-0.254133	0.281	0.291	1
HUWE1	0.0240086	-0.254185	0.135	0.16	1
LMBR1	0.0405983	-0.254555	0.235	0.245	1
IKZF3	0.0212608	-0.254767	0.208	0.226	1
CD3G	0.00613431	-0.254944	0.607	0.573	1
SETD5	0.000920207	-0.255359	0.091	0.131	1
KIF2A	0.00349159	-0.255744	0.511	0.5	1
ARAP2	0.00838965	-0.256087	0.188	0.221	1
CLEC2D	0.0315196	-0.256997	0.302	0.31	1
SP140L	0.00178242	-0.257169	0.197	0.235	1
AHNAK	0.662766	-0.257378	0.247	0.23	1
ZFC3H1	0.0121146	-0.25745	0.215	0.241	1
NAA50	0.0710981	-0.25762	0.175	0.191	1
CAST	0.00873816	-0.25783	0.334	0.351	1
MARCH7	0.000881418	-0.257977	0.186	0.227	1
CYLD	0.00558352	-0.258225	0.435	0.43	1
KPNA5	0.00141059	-0.258248	0.146	0.186	1
UBR2	0.00577976	-0.258502	0.189	0.219	1
UPF2	0.011512	-0.258743	0.208	0.233	1
CEP85L	0.0107747	-0.259212	0.183	0.21	1
SKI	0.00550942	-0.259422	0.153	0.186	1
DNAJB14	0.00238155	-0.259542	0.263	0.291	1
ECD	0.00365728	-0.259821	0.169	0.204	1
DGKD	0.0434855	-0.259897	0.113	0.137	1
FNBP4	0.00138994	-0.260006	0.439	0.448	1
SMG6	0.00417406	-0.26028	0.133	0.167	1
FBXO11	0.00163409	-0.260382	0.151	0.19	1
RAB2A	0.00334667	-0.260491	0.438	0.453	1
SERPINB9	0.0206626	-0.261259	0.368	0.367	1
SARNP	0.00627419	-0.261376	0.218	0.245	1
USP34	0.000414746	-0.261409	0.313	0.349	1
BBX	0.0391758	-0.261954	0.26	0.271	1
SEPTIN7	0.00022849	-0.262039	0.664	0.633	1
ZNF652	0.00107929	-0.262091	0.144	0.185	1
KDM3B	0.00215554	-0.262471	0.142	0.18	1
TBL1XR1	0.00192198	-0.262479	0.105	0.143	1
RBM5	0.00133834	-0.263211	0.098	0.137	1
IP6K1	0.00596524	-0.263213	0.102	0.135	1
DIAPH1	0.00149019	-0.263383	0.152	0.192	1
PCMTD1	0.00158211	-0.263463	0.11	0.147	1
PPIP5K2	0.00849864	-0.263489	0.123	0.152	1
MYO1F	0.00759867	-0.263566	0.111	0.142	1
APBB1IP	0.00915119	-0.264019	0.294	0.313	1
LCP1	0.00232208	-0.264181	0.466	0.476	1
RNF115	0.026293	-0.264249	0.214	0.229	1
FBXL17	0.00232548	-0.26434	0.131	0.169	1
ITSN2	0.00417852	-0.265369	0.298	0.324	1
DNAJC3	0.00950669	-0.265883	0.214	0.24	1
DYNC1H1	0.00507146	-0.266173	0.302	0.327	1
PTAR1	0.0112909	-0.266184	0.151	0.179	1
CTNNB1	0.0109091	-0.267613	0.191	0.217	1
SENP5	0.00318593	-0.267685	0.14	0.176	1
SEPTIN2	0.00204093	-0.267809	0.275	0.308	1
DYRK1A	0.0227242	-0.267889	0.223	0.24	1
NCOA3	0.000389142	-0.268022	0.114	0.159	1
PPP3CC	0.00278031	-0.268663	0.372	0.406	1
SMG1	0.0127143	-0.268761	0.2	0.227	1
ANKRD17	0.0134399	-0.268844	0.116	0.144	1
DDX46	0.037951	-0.26894	0.228	0.245	1
ADAR	0.0144705	-0.268942	0.34	0.346	1
ZFR	0.0161718	-0.269156	0.273	0.284	1
NBAS	0.00351217	-0.269201	0.086	0.119	1
NELL2	0.181717	-0.269381	0.368	0.355	1
SNRNP200	0.0165556	-0.269598	0.244	0.259	1
UBE2H	0.00422979	-0.26999	0.146	0.184	1
METTL16	0.000666263	-0.269995	0.163	0.209	1
PELI1	0.0050004	-0.270402	0.176	0.21	1
IFITM3	0.0370302	-0.270536	0.224	0.236	1
CAPZA1	0.0276152	-0.270562	0.312	0.318	1
NEAT1	0.106964	-0.271923	0.372	0.361	1
DIP2A	0.0130233	-0.271998	0.277	0.294	1
EIF3J	0.0264169	-0.272169	0.257	0.272	1
ATF7IP	0.00150185	-0.272387	0.233	0.275	1
ANK3	0.00285587	-0.273179	0.097	0.131	1
JAK1	2.21286663689999e-08	-0.274008	0.767	0.782	0.000551358
USP47	0.00571076	-0.274475	0.27	0.293	1
PPP2R5E	0.00267879	-0.274935	0.146	0.182	1
MAML2	0.0031689	-0.274943	0.202	0.236	1
VAV3	0.0421349	-0.275451	0.154	0.175	1
TOX	0.0662734	-0.276142	0.106	0.127	1
SECISBP2	8.96174532743634e-05	-0.276257	0.298	0.343	1
PRRC2C	1.39071059396231e-05	-0.276688	0.709	0.703	0.346509
YME1L1	0.000374942	-0.277287	0.39	0.411	1
FAR1	0.000871573	-0.277704	0.116	0.158	1
SENP6	0.00794938	-0.27782	0.195	0.222	1
LPP	6.03919871802512e-05	-0.27786	0.126	0.183	1
MKLN1	0.00339929	-0.277922	0.204	0.237	1
CAMK4	0.00889153	-0.278339	0.517	0.506	1
CHD1	0.00376141	-0.28094	0.481	0.47	1
SCFD1	0.000249712	-0.281115	0.134	0.183	1
TMEM131L	1.14351501665242e-05	-0.281157	0.114	0.174	0.284918
FOXK2	1.47500148690639e-07	-0.281167	0.043	0.103	0.00367511
UBA6	0.00933268	-0.281687	0.127	0.156	1
MICU2	0.000238877	-0.281809	0.17	0.221	1
VPS4B	0.000263933	-0.281923	0.175	0.224	1
MYH9	0.00123264	-0.283749	0.516	0.511	1
ARL15	0.00086067	-0.283795	0.064	0.102	1
PTPRA	0.00958007	-0.283888	0.329	0.337	1
TFDP2	0.0174077	-0.28446	0.205	0.228	1
PPP6R3	0.00118523	-0.284921	0.19	0.229	1
KDM7A	0.00129423	-0.285032	0.239	0.273	1
RB1CC1	0.011596	-0.285313	0.277	0.293	1
EPC1	1.35779910249988e-05	-0.285603	0.642	0.627	0.338309
FBXO3	0.00308559	-0.286881	0.176	0.21	1
DENND4A	0.00119125	-0.286962	0.212	0.251	1
STK17B	1.54699316455093e-07	-0.287094	0.746	0.742	0.00385449
UBE2K	0.00144462	-0.287594	0.224	0.259	1
FRYL	0.000818811	-0.287852	0.12	0.163	1
TRPS1	3.62541689775129e-05	-0.288273	0.093	0.146	0.903309
MAPK8	0.00682149	-0.288495	0.229	0.253	1
PLCL2	8.58030640212304e-05	-0.289487	0.118	0.168	1
SMAD4	0.000277908	-0.290007	0.17	0.219	1
STAG2	0.000902233	-0.291288	0.303	0.337	1
PTPRE	0.00145598	-0.291344	0.198	0.24	1
PTBP2	0.000220236	-0.2914	0.113	0.161	1
SETX	3.21501424120176e-05	-0.291726	0.107	0.163	0.801053
FAF1	0.0019113	-0.291832	0.149	0.188	1
BCAS3	6.35849423701386e-06	-0.292182	0.076	0.134	0.158428
KMT2E	1.10213447913445e-05	-0.292201	0.644	0.651	0.274608
WAC	0.0003244	-0.292586	0.266	0.311	1
DOCK10	0.00419204	-0.29262	0.266	0.291	1
KMT2A	0.000154551	-0.293466	0.428	0.451	1
ETS1	7.76549160146015e-06	-0.294388	0.58	0.593	0.193485
WNK1	0.0011885	-0.29533	0.212	0.251	1
PAFAH1B1	0.0191291	-0.295492	0.324	0.328	1
INO80D	0.000425984	-0.296161	0.148	0.194	1
SMYD3	0.00382021	-0.296797	0.183	0.214	1
PARP8	0.00486816	-0.297011	0.4	0.41	1
WWOX	0.0010639	-0.297028	0.148	0.19	1
GCC2	2.58085597165175e-05	-0.297488	0.606	0.621	0.643046
CD247	0.000848542	-0.297537	0.585	0.571	1
TNRC6C	2.73032599187488e-06	-0.297671	0.112	0.18	0.0680288
HELZ	0.00143238	-0.298085	0.202	0.242	1
ANKHD1	0.00131734	-0.298688	0.287	0.318	1
PRKACB	0.00577564	-0.301226	0.196	0.228	1
SREBF2	0.000208083	-0.30148	0.097	0.143	1
IRF1	0.100345	-0.30201	0.364	0.357	1
FAM107B	8.77204111400915e-06	-0.302047	0.56	0.572	0.218564
FOXN3	0.000450703	-0.30273	0.385	0.406	1
WDR82	0.000748627	-0.303593	0.17	0.21	1
SCAF11	5.87636537976815e-05	-0.304526	0.516	0.527	1
SP100	0.000135781	-0.304599	0.448	0.459	1
COP1	0.000157755	-0.305301	0.16	0.211	1
TCEA1	1.72348531299481e-05	-0.305565	0.387	0.423	0.429424
CLASP2	0.000351374	-0.305735	0.144	0.19	1
TCF25	8.89713843547446e-05	-0.306326	0.518	0.527	1
FUS	8.73153609270507e-07	-0.306329	0.62	0.628	0.0217555
NFKB1	0.0152021	-0.306747	0.365	0.367	1
SRPK2	0.00115844	-0.307387	0.258	0.29	1
CEMIP2	0.080025	-0.308279	0.312	0.313	1
ATG2A	0.00457351	-0.308837	0.187	0.223	1
PPP3R1	0.00324049	-0.30889	0.194	0.227	1
DENND4C	0.000305276	-0.308915	0.14	0.186	1
SMCHD1	2.33857352796649e-06	-0.308984	0.555	0.592	0.0582679
RBM39	3.035014548043e-10	-0.309365	0.809	0.816	7.56204224790394e-06
USP7	4.83059914296348e-06	-0.309994	0.109	0.172	0.120359
RALGAPA1	0.00102785	-0.31065	0.232	0.274	1
TLK1	0.00146062	-0.312385	0.231	0.262	1
MED13	1.74553368187783e-05	-0.312937	0.107	0.164	0.434917
PKN2	3.12222438419033e-05	-0.313171	0.176	0.234	0.777933
MATR3.1	0.000203246	-0.314018	0.271	0.309	1
PPP6R2	0.000306628	-0.315559	0.166	0.212	1
STAT3	1.07915422534086e-05	-0.316559	0.442	0.463	0.268882
PUM1	0.00358152	-0.316683	0.182	0.213	1
RNF19A	0.000267103	-0.316757	0.363	0.397	1
HLA-DRA	0.0122429	-0.316784	0.086	0.118	1
EFR3A	3.65482167474854e-05	-0.317485	0.119	0.175	0.910635
RBL2	5.38322873010676e-05	-0.318023	0.272	0.321	1
TCF12	0.000502098	-0.318987	0.131	0.175	1
C5orf56	0.000605214	-0.31987	0.156	0.2	1
DDX6	8.65491533791718e-09	-0.320953	0.659	0.689	0.000215646
TENT2	0.000278175	-0.32146	0.208	0.251	1
PIK3CA	0.000565227	-0.321761	0.19	0.232	1
ZFAND6	0.000669436	-0.322208	0.215	0.256	1
PTBP3	0.000789961	-0.323091	0.266	0.294	1
RIPOR2	5.42547068399502e-05	-0.323918	0.273	0.323	1
UQCRHL	3.99019331658733e-12	-0.324469	0.036	0.12	9.941965667609e-08
PRKCQ	0.0020379	-0.324702	0.229	0.261	1
DOCK8	0.000221409	-0.324765	0.239	0.285	1
KLHL24	0.00163346	-0.325367	0.291	0.316	1
SSH2	0.000114757	-0.325697	0.38	0.412	1
ADK	0.000359307	-0.326848	0.24	0.283	1
PIK3R1	0.000364788	-0.328325	0.576	0.591	1
GGA2	0.0023274	-0.328997	0.189	0.222	1
EIF4G2	0.00010281	-0.330095	0.456	0.465	1
ROCK1	0.000181362	-0.330989	0.246	0.294	1
GOLGA4	6.28728266028033e-05	-0.331047	0.273	0.324	1
RORA	0.000759192	-0.331505	0.425	0.438	1
EPB41	3.13719443937522e-06	-0.33347	0.397	0.435	0.0781663
TMEM41B	2.71874326292103e-05	-0.333518	0.24	0.29	0.677402
RASGEF1B	8.95998361922804e-07	-0.333988	0.114	0.181	0.0223247
CWF19L2	0.000295692	-0.334308	0.246	0.288	1
ATM	7.27675748884888e-05	-0.334384	0.302	0.343	1
NCOA2	0.000466372	-0.335896	0.169	0.214	1
LPGAT1	2.57708020863319e-07	-0.336396	0.112	0.186	0.00642105
RASA3	7.41732677368924e-06	-0.336435	0.551	0.546	0.18481
SRSF4	1.77148886267601e-05	-0.337762	0.303	0.353	0.441384
FOXP1	1.24462866989023e-06	-0.337928	0.565	0.582	0.0310112
NIPBL	0.000176599	-0.338735	0.326	0.356	1
PRKDC	1.39196281691037e-05	-0.338935	0.132	0.19	0.346821
MYO9B	2.99308587317266e-05	-0.339144	0.233	0.288	0.745757
OPA1	5.39821350489031e-05	-0.339334	0.144	0.197	1
NCOA1	5.15998953718726e-05	-0.339429	0.113	0.167	1
SOS2	5.02866994723818e-05	-0.341063	0.165	0.217	1
RC3H1	3.77925228602264e-05	-0.342565	0.258	0.308	0.941638
RPS20	1.86221657771889e-06	-0.342685	0.607	0.6	0.046399
CAPN7	3.15488233794839e-05	-0.342841	0.195	0.251	0.78607
TAPBP	0.000464085	-0.342895	0.348	0.367	1
KANSL1	2.00680076901768e-05	-0.342917	0.179	0.241	0.500014
CREBBP	8.08380311838084e-05	-0.3432	0.176	0.229	1
ARFGEF1	2.27764441995242e-05	-0.344182	0.212	0.265	0.567498
EMB	5.43667680921666e-05	-0.344196	0.322	0.364	1
TM9SF3	0.00049288	-0.345725	0.23	0.271	1
SKAP1	8.35021753048879e-06	-0.34581	0.363	0.408	0.208054
RPAP2	1.82892948239543e-05	-0.346331	0.125	0.183	0.455696
ARHGAP26	0.00536714	-0.346457	0.149	0.181	1
KRAS	3.35306939986454e-08	-0.346521	0.587	0.621	0.000835451
STAG1	0.000603178	-0.347778	0.282	0.313	1
TBC1D2B	3.7981869220681e-05	-0.348214	0.142	0.199	0.946356
ACTR2	1.53436028690389e-07	-0.348957	0.405	0.459	0.00382301
NUP98	0.000566852	-0.349356	0.251	0.285	1
TET2	5.7535928989668e-06	-0.349393	0.102	0.161	0.143357
AUTS2	0.000637578	-0.349983	0.243	0.287	1
KMT2C	7.30631905957192e-05	-0.349984	0.267	0.312	1
ZNF644	0.000649951	-0.350803	0.334	0.359	1
USP15	4.12470723344499e-08	-0.351162	0.495	0.537	0.00102771
TUT4	5.2631624252737e-07	-0.3512	0.447	0.49	0.0131137
ELMO1	8.99594498164678e-05	-0.3515	0.247	0.294	1
CRY1	8.98277733014773e-06	-0.353347	0.146	0.207	0.223815
CEP350	5.02955496399378e-05	-0.354238	0.154	0.205	1
ITFG1	1.46487859899334e-07	-0.354689	0.146	0.225	0.00364989
MBP	4.76689737492858e-05	-0.354692	0.432	0.464	1
AKAP9	0.00130808	-0.355937	0.274	0.304	1
NIBAN1	0.00256323	-0.356499	0.17	0.207	1
OSBPL8	2.0647655761556e-05	-0.356938	0.42	0.453	0.514457
VPS13B	1.34833455304934e-05	-0.357069	0.153	0.214	0.335951
XRN1	0.000124256	-0.357578	0.385	0.404	1
TMEM123	2.89779281361697e-06	-0.357857	0.424	0.458	0.0722014
RNF38	0.000110217	-0.358108	0.228	0.272	1
FAM49B	0.000565581	-0.358525	0.296	0.329	1
GPRIN3	3.50739869550838e-05	-0.358858	0.139	0.194	0.873903
PUM2	8.37372289402687e-06	-0.358911	0.275	0.333	0.20864
ARID2	5.49979057482995e-05	-0.363393	0.141	0.194	1
MED13L	5.16900762985235e-06	-0.363609	0.174	0.24	0.128791
XIST	9.45200825571923e-07	-0.364989	0.106	0.173	0.0235506
IL32	2.06667356683624e-08	-0.365487	0.722	0.727	0.000514932
STK4	1.11903667189246e-08	-0.366004	0.593	0.63	0.000278819
RNF125	9.27440746788718e-07	-0.366796	0.517	0.549	0.0231081
INPP5D	0.000156165	-0.366815	0.153	0.203	1
TXNIP	2.18035080485448e-08	-0.367695	0.636	0.667	0.000543256
MBNL1	6.09365949871041e-09	-0.36828	0.755	0.738	0.00015183
COG5	7.28782363538533e-05	-0.370511	0.134	0.186	1
HIST2H2AC	1.49478304552467e-07	-0.371259	0.113	0.186	0.0037244
HIST1H2AM	2.52822050494999e-14	-0.372891	0.023	0.11	6.2993142101334e-10
TNRC6A	4.60282265443076e-08	-0.373672	0.321	0.394	0.00114684
VMP1	9.2113099172146e-06	-0.374532	0.142	0.202	0.229509
MDM4	1.41881065789702e-07	-0.376079	0.184	0.263	0.00353511
CREB1	4.41696204883884e-06	-0.377208	0.187	0.246	0.110053
NFAT5	3.13928341717227e-05	-0.378506	0.117	0.172	0.782184
RNF213	1.35758578459799e-06	-0.378898	0.386	0.432	0.0338256
RABEP1	6.41355501839143e-09	-0.379463	0.154	0.241	0.0001598
PIK3C2A	1.28723873258988e-08	-0.38077	0.114	0.194	0.000320728
MACO1	0.00304564	-0.381052	0.27	0.299	1
UBR1	2.49747923028272e-07	-0.382121	0.114	0.186	0.00622272
CCDC91	3.22345454175682e-06	-0.383516	0.216	0.279	0.0803156
HIST1H2AK	8.38877521343673e-08	-0.384649	0.089	0.159	0.00209015
CLASP1	4.42440170853756e-06	-0.384835	0.14	0.206	0.110238
MON2	8.96329872834483e-07	-0.385067	0.197	0.264	0.022333
SOS1	2.67187215576691e-09	-0.385088	0.074	0.153	6.65723666330883e-05
PITPNC1	0.000585154	-0.385609	0.492	0.476	1
MECP2	6.28262880480038e-07	-0.386967	0.31	0.367	0.0156538
NKTR	2.07936861687067e-05	-0.387646	0.333	0.368	0.518095
PSME4	6.17689665950854e-07	-0.39038	0.182	0.257	0.0153904
FNBP1	1.08840530865794e-08	-0.394482	0.543	0.572	0.000271187
ANKRD12	1.3927749788666e-09	-0.394538	0.677	0.701	3.47023813734401e-05
ARHGAP15	4.67725196433546e-09	-0.395471	0.53	0.571	0.000116538
ADGRE5	0.0393301	-0.396009	0.379	0.377	1
ARID4B	3.1177244403449e-06	-0.396524	0.525	0.538	0.0776812
BRAF	3.89673625433214e-06	-0.396833	0.209	0.272	0.0970911
SIK3	0.000656027	-0.396871	0.355	0.377	1
AOAH	0.000127027	-0.397203	0.219	0.273	1
MALAT1	6.32560015817799e-30	-0.398199	1	1	1.57608653541163e-25
ASH1L	2.27667427079841e-07	-0.398256	0.226	0.299	0.00567256
KLF12	2.66933780109369e-05	-0.398794	0.27	0.323	0.665092
DPYD	3.37638758645797e-08	-0.400147	0.247	0.327	0.000841261
MAP3K2	0.000644217	-0.401399	0.275	0.305	1
KAT6A	5.60126153018346e-07	-0.402207	0.351	0.408	0.0139561
LSM14A	2.98899824206336e-08	-0.402322	0.455	0.503	0.000744739
FOXO1	3.42625720964728e-06	-0.402733	0.267	0.323	0.0853686
P2RY8	1.09044394372951e-06	-0.404683	0.499	0.536	0.0271695
BCL11B	7.13882460488264e-09	-0.406229	0.501	0.551	0.000177871
RIF1	5.39379936759894e-06	-0.406879	0.203	0.262	0.134392
RAB8B	2.60599219656587e-07	-0.407322	0.165	0.24	0.00649309
AGTPBP1	2.31336938348213e-06	-0.40808	0.203	0.27	0.0576399
ZFAND3	9.69631763462334e-08	-0.40874	0.175	0.253	0.00241593
CDKAL1	3.40063530317961e-05	-0.409718	0.184	0.24	0.847302
ZDHHC20	3.27947440432404e-08	-0.410989	0.163	0.246	0.000817114
UTRN	4.92423102262301e-06	-0.412337	0.24	0.296	0.122692
RASA2	9.81858605436902e-08	-0.415827	0.483	0.511	0.0024464
ARIH1	1.09466455799719e-07	-0.416014	0.341	0.407	0.00272747
NLRP1	1.53141287621649e-07	-0.416228	0.282	0.349	0.00381567
CBLB	5.62265132083958e-05	-0.416484	0.404	0.438	1
STAT4	1.3276839612868e-08	-0.416695	0.405	0.474	0.000330806
SYNE1	4.26800036403827e-05	-0.418119	0.254	0.306	1
RUNX1	1.51025076331424e-08	-0.421619	0.082	0.16	0.000376294
HERC1	2.25240496999383e-06	-0.423042	0.377	0.426	0.0561209
ANKRD44	2.73776728354206e-06	-0.423151	0.407	0.435	0.0682142
ATP9B	1.85793727072907e-06	-0.423379	0.24	0.301	0.0462924
RAPGEF1	1.16740076644542e-08	-0.423481	0.19	0.275	0.00029087
TTC17	6.19514837342259e-09	-0.424078	0.291	0.367	0.000154358
CNOT4	9.91833044037558e-09	-0.424643	0.155	0.24	0.000247125
CELF2	2.62824776317383e-06	-0.425885	0.489	0.512	0.0654854
ZBTB20	4.98037633309723e-08	-0.426163	0.336	0.407	0.00124091
PLEKHA2	3.80572562018651e-05	-0.429356	0.237	0.286	0.948235
KDM6A	3.32649171004028e-07	-0.430039	0.21	0.279	0.00828829
BIRC6	1.5924396918587e-07	-0.430478	0.252	0.326	0.00396772
MBD2	5.19234824369215e-12	-0.432745	0.099	0.201	1.29372548839834e-07
SLC38A1	5.11065996265125e-10	-0.434544	0.42	0.492	1.27337203629419e-05
RPS6KA3	8.00872475755146e-10	-0.438235	0.148	0.241	1.99545386059152e-05
CCSER2	2.40503652805638e-08	-0.441575	0.54	0.573	0.000599239
ATXN1	2.49860894980356e-05	-0.442463	0.204	0.257	0.622553
FYN	6.91228215651362e-08	-0.443573	0.638	0.681	0.00172226
ARID1B	2.44911329311751e-07	-0.443576	0.194	0.266	0.00610221
PTPRC	2.6473002271903e-11	-0.444137	0.861	0.858	6.59601324606736e-07
PTPRCAP	3.89064551863735e-14	-0.446488	0.459	0.549	9.69393237423681e-10
PICALM	7.45270790426003e-07	-0.447371	0.163	0.231	0.0185692
CDC14A	5.38592180191117e-07	-0.449861	0.18	0.252	0.0134196
SYNE2	5.47515045047894e-06	-0.453728	0.404	0.439	0.136419
PIP4K2A	2.21198408875618e-07	-0.458643	0.233	0.305	0.00551138
RABGAP1L	1.14410373346448e-07	-0.462171	0.33	0.397	0.00285065
CNOT6L	1.18621246102656e-07	-0.463463	0.37	0.433	0.00295557
CAMK1D	2.13711213130425e-06	-0.467234	0.188	0.255	0.0532483
BPTF	1.58824399937576e-11	-0.467505	0.179	0.286	3.95726874884463e-07
ZNF292	7.37683596934543e-11	-0.467592	0.343	0.422	1.83801245012211e-06
ACAP2	6.97902078969125e-08	-0.47057	0.186	0.262	0.00173889
EPS15	3.62825579797625e-09	-0.479524	0.273	0.358	9.04016214623763e-05
COMMD1	2.22714044973573e-17	-0.492482	0.107	0.244	5.54914314456155e-13
NAP1L4	1.56970553654227e-09	-0.493194	0.357	0.415	3.91107831484871e-05
PPP2R5C	7.67706756568903e-10	-0.498482	0.568	0.606	1.91281815466708e-05
RICTOR	5.64366317209363e-12	-0.501647	0.399	0.474	1.40617511595885e-07
ATP8A1	1.34787613635319e-11	-0.502832	0.435	0.502	3.3583681813376e-07
TGFBR2	9.91961546414211e-13	-0.503307	0.492	0.552	2.47157138904565e-08
ATP11B	5.15974367900737e-09	-0.503587	0.229	0.314	0.00012856
BTBD9	2.69360633174702e-09	-0.506743	0.226	0.31	6.71138953618088e-05
HECA	9.523402048942e-16	-0.509319	0.17	0.302	2.37285085451439e-11
PDE3B	6.19374353427012e-09	-0.510301	0.575	0.576	0.000154323
PAN3	9.9703814125291e-09	-0.511886	0.223	0.3	0.000248422
PRKCH	4.4401455650527e-12	-0.523864	0.606	0.644	1.10630666898853e-07
ZEB2	0.000964731	-0.541509	0.342	0.377	1
LINC01619	2.191080011455e-16	-0.544942	0.45	0.546	5.45929495654129e-12
FAM172A	2.6109441492e-09	-0.545055	0.2	0.287	6.50542844214673e-05
PPP1R16B	4.48759315747927e-08	-0.571601	0.394	0.456	0.00111813
LRBA	1.83236162377329e-14	-0.575949	0.198	0.322	4.56551222179353e-10
CDC42SE2	4.35230154682337e-16	-0.582302	0.628	0.679	1.08441945340651e-11
USP3	8.41431443825864e-19	-0.585479	0.438	0.544	2.09651058543652e-14
AL627171.2	1.6507704032979e-13	-0.604601	0.186	0.307	4.11305953685705e-09
EML4	1.08884037304807e-20	-0.618405	0.595	0.687	2.71295467348657e-16
JUND	1.53351488679507e-31	-0.626854	0.905	0.926	3.8209056919386e-27
TNRC6B	3.12103324393678e-19	-0.670457	0.41	0.52	7.77636643059287e-15
HIST1H1D	3.29889777213867e-17	-0.693717	0.454	0.563	8.21953368906072e-13
CD8B2	1.04958927570679e-38	-0.757888	0.042	0.248	2.61515663935105e-34
HIST1H3D	2.28396498116755e-30	-0.786489	0.224	0.424	5.69072714707707e-26
MT-ATP8	1.97051760924676e-167	-1.22907	0.952	0.991	4.90974167519922e-163

## Sheet: CD4 T_PBMC3_6M_vs_PBMC3_fresh_s
Supplemental Data 4I - PBMC3_Single_Cell_DEGs: CD4 T cells 6 months
	p_val	avg_log2FC	pct.1	pct.2	p_val_adj
RASGEF1B	0	1.38872	0.743	0.211	0
FOS	1.38880185523304e-118	1.16838	0.735	0.49	3.46033870249865e-114
AP006565.1	0	1.09984	0.389	0.003	0
DUSP1	3.20103772842671e-111	0.803585	0.77	0.519	7.97570560414798e-107
SNHG25	2.44294019546368e-120	0.757728	0.55	0.264	6.08682979101731e-116
SLC26A3	1.25172623930073e-211	0.750469	0.293	0.026	3.11880109784169e-207
JUNB	4.60367028768372e-96	0.655068	0.938	0.848	1.14705048887928e-91
PTPRCAP	3.14046731597199e-113	0.642014	0.741	0.472	7.82478836447582e-109
PPP1R15A	2.44776546488693e-83	0.631295	0.532	0.296	6.09885243231228e-79
OOEP	8.44676033615862e-134	0.5843	0.269	0.052	2.10459480535728e-129
IER2	1.37322773232577e-34	0.547852	0.612	0.464	3.4215342178629e-30
PLCG2	5.74219350232087e-59	0.525074	0.175	0.051	1.43072493303827e-54
JUN	2.91984431588839e-45	0.518055	0.891	0.823	7.27508409746752e-41
ZFP36	6.41377074807776e-58	0.49158	0.854	0.712	1.59805511959105e-53
DUSP2	1.33590296990466e-33	0.451254	0.418	0.271	3.32853583981444e-29
EGR1	1.8983114050392e-16	0.450526	0.168	0.1	4.72983269679568e-12
LINC01138	5.12696391587562e-51	0.436698	0.66	0.459	1.27743432927957e-46
TUBA1A	6.77691451105135e-37	0.407992	0.619	0.452	1.68853601957355e-32
DNAJB1	3.214482631785e-40	0.403562	0.769	0.62	8.00920492535551e-36
FOSB	4.37785543886382e-36	0.386645	0.261	0.134	1.09078646114731e-31
AL133415.1	4.52945819333751e-68	0.36209	0.16	0.037	1.12855980345197e-63
RMRP	1.37739634566999e-11	0.357981	0.168	0.107	3.43192073487135e-07
AL627171.2	0.130413	0.357757	0.339	0.309	1
CITED2	5.12972632954264e-28	0.345768	0.36	0.227	1.27812261226884e-23
AL138963.4	2.71063121573188e-62	0.33942	0.202	0.064	6.75380873711754e-58
MATR3.1	1.7087752729018e-39	0.320242	0.449	0.273	4.25758446996213e-35
FP236383.3	1.44889505339163e-54	0.318444	0.173	0.053	3.61006691503058e-50
CD69	1.50512685426645e-29	0.317782	0.831	0.724	3.75017407009028e-25
DDX5	3.47561273008327e-47	0.309957	0.937	0.871	8.65983667827548e-43
GADD45B	4.42056432752261e-31	0.308677	0.361	0.219	1.10142780784553e-26
CSKMT	4.32631148596731e-32	0.300999	0.166	0.071	1.07794376984361e-27
SNHG9	1.04826911075341e-31	0.296728	0.481	0.318	2.61186731635318e-27
SLC35F1	4.08282761417019e-72	0.289687	0.103	0.008	1.01727732834664e-67
MT-ND6	2.65661544647771e-24	0.277827	0.358	0.233	6.61922304644387e-20
TSC22D3	1.4245997311586e-31	0.270159	0.948	0.871	3.54953269015477e-27
SERTAD1	2.90848703983814e-35	0.268732	0.152	0.059	7.24678630846071e-31
RGCC	5.64094771248381e-16	0.262833	0.374	0.272	1.40549853204247e-11
KMT2E-AS1	1.95669038688749e-21	0.25726	0.245	0.148	4.87528976796888e-17
KLF12	0.117332	-0.250289	0.324	0.318	1
ARHGAP15	0.00117529	-0.253683	0.681	0.663	1
CAMK1D	0.0161934	-0.254382	0.226	0.237	1
ANKRD44	0.000676822	-0.259897	0.443	0.44	1
CDC42SE2	2.33815185017861e-05	-0.263803	0.652	0.646	0.582574
HIST1H1D	7.04217583601873e-09	-0.264664	0.586	0.606	0.000175463
CREB1	4.7380609224655e-10	-0.264893	0.221	0.272	1.1805352594415e-05
MGAT5	0.00944238	-0.26494	0.176	0.192	1
CDC14A	0.0347399	-0.264975	0.315	0.314	1
GPRIN3	0.022015	-0.271454	0.256	0.261	1
PRKCB	0.00132163	-0.272737	0.264	0.281	1
WWOX	0.0181385	-0.273521	0.138	0.153	1
BTBD9	0.0337915	-0.275289	0.296	0.299	1
FYN	0.00152301	-0.278294	0.533	0.524	1
ZEB1	0.00156203	-0.281576	0.458	0.464	1
EML4	1.90383423847582e-07	-0.283058	0.688	0.678	0.00474359
KMT2C	0.0010978	-0.291276	0.329	0.337	1
RNF38	2.47255883007368e-05	-0.292212	0.233	0.26	0.616063
KDM6A	0.00107646	-0.293831	0.278	0.293	1
ANK3	0.291323	-0.295318	0.345	0.328	1
PDE3B	3.10891948853427e-08	-0.311865	0.594	0.607	0.000774618
CCL5	0.000110219	-0.319959	0.09	0.118	1
TNRC6B	7.86667086440725e-11	-0.349633	0.491	0.512	1.96005971257571e-06
LINC01619	1.73260308626707e-05	-0.399067	0.563	0.558	0.431695
JUND	2.31745890971041e-46	-0.420999	0.899	0.914	5.77418061943446e-42
MBD2	2.99723977891922e-34	-0.423674	0.101	0.208	7.46792263315513e-30
HECA	5.6657718906689e-26	-0.427913	0.235	0.334	1.41168372427906e-21
HIST1H3D	5.1887128271201e-50	-0.589484	0.248	0.39	1.29281968800525e-45
CD74	3.11262047447007e-08	-0.795389	0.584	0.591	0.000775541
HBB	9.50247362667192e-30	-3.59318	0.043	0.121	2.36763632882157e-25

## Sheet: CD4 T_PBMC3_12M_vs_PBMC3_fresh_
Supplemental Data 4J - PBMC3_Single_Cell_DEGs: CD4 T cell 12 months
	p_val	avg_log2FC	pct.1	pct.2	p_val_adj
MTRNR2L12	0	2.31518	0.991	0.768	0
FOS	0	2.06333	0.889	0.49	0
AL138963.4	0	2.06211	0.598	0.064	0
DUSP1	4.94792685281359e-293	1.42704	0.886	0.519	1.23282545464703e-288
JUNB	1.31472725070663e-283	1.33194	0.972	0.848	3.27577441786064e-279
MT-ATP6	0	1.311	0.996	0.856	0
DUSP2	2.4270653765926e-118	1.10106	0.55	0.271	6.04727609231812e-114
PPP1R15A	3.29190305087116e-186	1.03083	0.654	0.296	8.20210564155058e-182
IER2	3.39449840297264e-79	0.95627	0.677	0.464	8.45773222084662e-75
ZFP36	5.22122906903628e-122	0.854043	0.888	0.712	1.30092143484108e-117
JUN	2.01148054430585e-86	0.841562	0.921	0.823	5.01180492419245e-82
TUBA1A	2.03563421817199e-95	0.781355	0.711	0.452	5.07198621799732e-91
DNAJB1	5.7631618308062e-119	0.765525	0.851	0.62	1.43594940176367e-114
EGR1	5.87256908298501e-36	0.761362	0.212	0.1	1.46320931271654e-31
DDT	2.67749835773677e-197	0.752661	0.363	0.062	6.67125490813695e-193
CITED2	1.77600835171443e-94	0.735748	0.491	0.227	4.42510240913168e-90
AL133415.1	3.48342573427156e-144	0.622922	0.252	0.037	8.67930355951102e-140
RPS10	9.53819103054949e-118	0.611489	0.446	0.164	2.37653567717171e-113
GADD45B	3.84447517829872e-74	0.573798	0.447	0.219	9.57889435424908e-70
SERTAD1	2.99921522299989e-105	0.561337	0.254	0.059	7.47284464962652e-101
NFKBIA	5.45507468182735e-65	0.554009	0.82	0.636	1.3591864077241e-60
RPL4	9.63430177606585e-212	0.54023	0.996	0.954	2.40048263052457e-207
FOSB	1.04015341621331e-67	0.509836	0.327	0.134	2.5916462518371e-63
KLF2	6.75877440837091e-58	0.508478	0.875	0.754	1.6840162315897e-53
HSPA8	8.98695738694381e-68	0.475324	0.891	0.729	2.23919030253092e-63
CD69	4.1691423296726e-62	0.474372	0.891	0.724	1.03878350286122e-57
RHOB	1.32908104124361e-29	0.459583	0.282	0.162	3.31153832236257e-25
CXCR4	2.64850211818733e-58	0.455297	0.842	0.647	6.59900787767556e-54
DDX5	2.24048473375309e-80	0.430165	0.962	0.871	5.5823917626192e-76
TUBB4B	1.91220222395642e-67	0.428638	0.278	0.102	4.76444306120981e-63
MT-ND4L	1.38870456721651e-129	0.415975	0.994	0.966	3.46009629967666e-125
TSC22D3	1.98735480213177e-66	0.414527	0.958	0.871	4.95169322499152e-62
RGCC	2.12617160221699e-36	0.401421	0.441	0.272	5.29756916408385e-32
TAGAP	1.45243797747522e-41	0.377609	0.529	0.329	3.61889446467727e-37
MT-CO1	1.33181821472229e-90	0.368073	1	0.996	3.31835826380206e-86
RPSA	1.37953709783182e-113	0.36459	0.997	0.965	3.43725463295777e-109
DANCR	1.8553143048545e-47	0.359536	0.449	0.248	4.62270112197547e-43
UBC	1.29006843570635e-60	0.355805	0.979	0.891	3.21433451440593e-56
SNRPN	2.18476192035859e-68	0.354814	0.196	0.052	5.44355280076546e-64
SOCS1	1.19430348941076e-63	0.352049	0.17	0.042	2.97572657421585e-59
TBCC	2.32406332361827e-48	0.347961	0.301	0.138	5.79063617712728e-44
SRSF2	3.38934252226928e-37	0.343393	0.594	0.398	8.44488582848614e-33
NR4A2	2.68010669341775e-41	0.337328	0.355	0.189	6.67775383731966e-37
EEF1A1	7.15350012667445e-233	0.33062	1	0.98	1.78236609156221e-228
HSPA5	5.29674286800764e-31	0.330023	0.585	0.405	1.31973645299278e-26
SNHG25	3.15002062136005e-26	0.323027	0.411	0.264	7.84859138018069e-22
TPT1	1.34020080616167e-102	0.31952	0.999	0.978	3.33924432863241e-98
NR4A1	4.86695485842211e-29	0.311295	0.129	0.05	1.21265047252445e-24
SNHG3	1.44421513364966e-36	0.309247	0.483	0.294	3.59840642700148e-32
CSRNP1	2.33158913439966e-35	0.306517	0.331	0.181	5.80938748727019e-31
RPL9	2.13407937524434e-115	0.304047	0.997	0.974	5.31727217135881e-111
UBE2S	2.1394319572137e-46	0.29691	0.22	0.087	5.33060866459364e-42
TUBA1B	4.16275250469751e-30	0.296374	0.491	0.321	1.03719141407043e-25
DNLZ	4.41084766668674e-69	0.295448	0.128	0.019	1.09900680463167e-64
NSMCE3	7.47601222555297e-36	0.294074	0.417	0.243	1.86272320611878e-31
EIF4A2	8.91425249221156e-34	0.292513	0.629	0.432	2.22107515095943e-29
PCBP1	2.14315661729544e-34	0.292361	0.778	0.572	5.33988902765332e-30
SOCS3	2.06272162266261e-33	0.292127	0.234	0.114	5.13947719502615e-29
AC044849.1	3.18918046183469e-57	0.289305	0.136	0.029	7.94616203870731e-53
MT-CYB	2.37937524176714e-83	0.28871	1	0.994	5.928451352387e-79
HNRNPA1	1.27551791493329e-57	0.287648	0.989	0.928	3.17808043684779e-53
EEF2	2.99531911062227e-65	0.284581	0.996	0.958	7.46313709602645e-61
TUBB2A	1.2429516578576e-34	0.284518	0.171	0.069	3.096938350718e-30
RBM38	1.36042338607786e-31	0.283617	0.795	0.618	3.38963090875158e-27
POLR2M	1.37223125816103e-57	0.279988	0.169	0.045	3.41905140283401e-53
MT-ND3	2.58607669859389e-75	0.275979	0.998	0.99	6.44346870221654e-71
UQCRH	3.05227829053927e-29	0.274952	0.661	0.476	7.60505658870765e-25
BTG2	1.04616854521021e-11	0.274285	0.637	0.528	2.60663354724576e-07
MT-CO3	4.04969656170371e-74	0.274212	0.999	0.99	1.0090223953141e-69
RPL23A	4.17636387576706e-79	0.273724	0.997	0.968	1.04058282328612e-74
RPL17	1.87282365108093e-85	0.270668	0.999	0.974	4.66632740903325e-81
TRBC2	4.07563442122798e-21	0.267511	0.532	0.379	1.01548507239316e-16
UBB	1.50169719317204e-24	0.265866	0.726	0.549	3.74162872650746e-20
EIF1	1.18462930445558e-62	0.264597	0.999	0.984	2.95162237498151e-58
YBX1	2.77964591643284e-35	0.261684	0.925	0.812	6.92576576538406e-31
RPS3A	3.96062344141853e-95	0.260195	0.999	0.978	9.86828936663842e-91
PTPMT1	6.96956640372449e-46	0.255955	0.145	0.042	1.73653716515199e-41
MT-ND6	6.47428480482566e-29	0.25236	0.384	0.233	1.61313280197036e-24
SNHG5	1.67439681818396e-25	0.251434	0.658	0.474	4.17192711218715e-21
LPP	0.0050675	-0.250036	0.149	0.165	1
ATAD2B	1.37289072143755e-05	-0.250268	0.117	0.149	0.342069
GPCPD1	0.00602861	-0.250919	0.252	0.255	1
CHD6	0.000183391	-0.25097	0.204	0.225	1
HIF1A	0.0185728	-0.251848	0.326	0.318	1
CDC42	7.76746730329785e-14	-0.252031	0.714	0.699	1.93534215328969e-09
DOCK8	0.00211186	-0.25236	0.24	0.252	1
NDFIP1	2.79865350545341e-08	-0.252634	0.722	0.697	0.000697313
RBM33	0.0153874	-0.253226	0.234	0.236	1
TBL1XR1	0.000645671	-0.253489	0.131	0.155	1
CD3G	1.78988237215574e-08	-0.253545	0.549	0.536	0.000445967
RAP1A	0.000126054	-0.253621	0.434	0.423	1
CD44	7.14157816919611e-10	-0.254144	0.828	0.785	1.7793956166369e-05
CHST11	0.0629137	-0.254585	0.163	0.169	1
RBL2	7.16989959366005e-05	-0.254603	0.328	0.337	1
ITGB1	0.00309411	-0.254844	0.19	0.209	1
NSMCE2	0.000385802	-0.254978	0.111	0.135	1
RPS6KA5	7.80486532180331e-06	-0.255111	0.12	0.152	0.194466
SEC24B	2.53068800715555e-06	-0.255641	0.125	0.158	0.0630546
MTR	1.35077512118829e-05	-0.255777	0.17	0.2	0.336559
KMT2A	6.97278306643695e-07	-0.255808	0.429	0.433	0.0173734
ZHX2	0.00958477	-0.256438	0.112	0.127	1
ZZEF1	3.5437997943535e-05	-0.257183	0.103	0.131	0.882973
CASK	0.000859887	-0.257617	0.264	0.277	1
GLCCI1	0.000358804	-0.257865	0.17	0.193	1
MARK3	0.00022165	-0.258715	0.15	0.174	1
PARP8	0.0327075	-0.258952	0.264	0.262	1
JAK3	1.42917797295967e-07	-0.259056	0.175	0.215	0.00356094
RNF149	2.73946831080417e-06	-0.259097	0.305	0.325	0.0682566
PTPRA	1.74725457392935e-05	-0.259351	0.28	0.3	0.435346
HIVEP1	0.00292147	-0.259935	0.202	0.215	1
MED23	2.0442379478164e-07	-0.260216	0.115	0.154	0.00509342
TBC1D22A	6.41326910028628e-05	-0.260372	0.132	0.16	1
CAPN7	7.24945449830859e-06	-0.260484	0.214	0.241	0.180627
TNIK	0.000326337	-0.260622	0.173	0.195	1
RFFL	0.000130438	-0.261286	0.126	0.152	1
TGOLN2	8.42084292776793e-06	-0.261347	0.289	0.308	0.209814
ZCCHC7	5.42033449542345e-06	-0.261386	0.194	0.225	0.135053
FBXO33	0.000179344	-0.261778	0.2	0.222	1
HLA-DPB1	0.00243988	-0.262013	0.1	0.121	1
TAOK3	4.26791384337956e-05	-0.262197	0.171	0.199	1
BRWD1	0.000513294	-0.262908	0.322	0.326	1
MKLN1	3.57034873604526e-06	-0.263066	0.178	0.21	0.0889588
HUWE1	1.42721393570761e-05	-0.263238	0.134	0.166	0.355605
MATR3.1	4.61113206943273e-07	-0.263413	0.24	0.273	0.0114891
ATP2B1	0.000750435	-0.263731	0.146	0.168	1
CD28	0.000170559	-0.263867	0.267	0.284	1
FTX	2.25169045305014e-09	-0.264532	0.091	0.135	5.61031193281974e-05
POU2F1	2.73977547023758e-06	-0.264808	0.086	0.119	0.0682642
LMBR1	5.39953680674005e-05	-0.264973	0.158	0.185	1
CHD2	0.000133017	-0.26498	0.443	0.434	1
EFR3A	5.60428488594554e-08	-0.265037	0.114	0.155	0.00139636
PAFAH1B1	0.000349569	-0.265298	0.277	0.288	1
MEF2A	7.18089467151252e-06	-0.265507	0.117	0.149	0.178919
SLMAP	2.96262755890082e-09	-0.265834	0.069	0.111	7.38168282575728e-05
AC119396.1	1.47155706734202e-06	-0.266339	0.123	0.157	0.0366653
TM9SF3	1.50132399066651e-05	-0.266565	0.185	0.214	0.37407
STT3B	1.67924502999261e-06	-0.266931	0.254	0.281	0.0418401
OPA1	9.79956634511093e-05	-0.267478	0.142	0.169	1
N4BP2L2	3.35593686529774e-05	-0.267541	0.387	0.391	0.836165
FNIP1	4.50184007510708e-06	-0.267961	0.142	0.174	0.112168
KDM3B	8.67659702129627e-06	-0.26824	0.146	0.176	0.216186
DDX17	4.8513279808422e-05	-0.268718	0.263	0.282	1
KANSL1	5.13637534963574e-05	-0.269311	0.171	0.199	1
WWP1	2.82969972859563e-06	-0.269422	0.192	0.224	0.0705048
NR3C1	0.00038852	-0.269722	0.417	0.414	1
ZFAND6	6.00228139266436e-05	-0.269767	0.182	0.208	1
NCOA2	4.15304685644609e-05	-0.27012	0.142	0.17	1
INPP4B	0.101759	-0.270253	0.229	0.225	1
KMT2E	1.12285995782609e-09	-0.270351	0.635	0.617	2.79771787091949e-05
ADGRE5	0.0300523	-0.270838	0.192	0.198	1
PPP6R2	3.03042390316039e-07	-0.270917	0.109	0.147	0.0075506
RNF125	9.11586585173638e-05	-0.271376	0.393	0.395	1
DIP2B	1.13535361342946e-08	-0.271378	0.088	0.131	0.000282885
RESF1	2.21229818143921e-06	-0.271509	0.34	0.358	0.0551216
HIVEP3	0.00117518	-0.271559	0.094	0.116	1
ZNF644	0.0021508	-0.271688	0.317	0.316	1
MDM4	1.94365529918112e-06	-0.272058	0.233	0.262	0.0484281
BTBD11	0.000393437	-0.27206	0.117	0.141	1
ABCC1	8.0138761523977e-05	-0.272252	0.135	0.162	1
HECTD1	4.44052936189158e-05	-0.272509	0.203	0.228	1
ADNP	4.95419659544502e-10	-0.273181	0.081	0.127	1.23438762372108e-05
LUC7L3	2.56444839562426e-05	-0.273416	0.271	0.292	0.638958
IMMP2L	0.00336688	-0.273451	0.131	0.149	1
MAML2	0.016909	-0.273567	0.309	0.305	1
KIAA1109	7.14050142041012e-05	-0.273646	0.188	0.213	1
RB1	1.11035664726715e-06	-0.273813	0.219	0.251	0.0276656
DOCK2	0.00359438	-0.273926	0.211	0.22	1
DIP2A	1.06803134117203e-05	-0.274255	0.157	0.188	0.266111
INO80D	1.04719705575372e-06	-0.274427	0.134	0.171	0.026092
LCP1	1.02573789491346e-05	-0.275072	0.401	0.406	0.255573
RBM27	4.1785784305593e-07	-0.275412	0.261	0.292	0.0104113
RASSF3	7.72708361967893e-05	-0.275763	0.209	0.231	1
LSM14A	1.24264633701796e-06	-0.276874	0.448	0.445	0.0309618
PRMT2	2.90612830568459e-08	-0.276899	0.551	0.542	0.000724091
SETD2	0.0150239	-0.276956	0.289	0.287	1
DDX6	8.77192711584507e-11	-0.277189	0.589	0.58	2.18561336018396e-06
NLRP1	2.42117710157755e-05	-0.278383	0.309	0.322	0.60326
NCOA1	3.21813317559626e-08	-0.278406	0.086	0.126	0.00080183
TRPM7	1.34712032924673e-07	-0.279163	0.13	0.17	0.00335649
KDM7A	1.24638448240302e-05	-0.279264	0.234	0.259	0.310549
PLCL2	4.40151285329765e-05	-0.279408	0.165	0.191	1
PAG1	0.000123851	-0.279767	0.245	0.265	1
NIBAN1	2.1159834439218e-05	-0.279968	0.11	0.141	0.527218
HELZ	0.000582125	-0.279981	0.197	0.214	1
PLEKHA2	6.47138262085685e-05	-0.280055	0.157	0.184	1
GPHN	9.68651845272502e-06	-0.280629	0.101	0.133	0.241349
CYLD	9.67984859670524e-08	-0.281122	0.492	0.497	0.00241183
EXOC4	3.39735361708099e-06	-0.28114	0.162	0.194	0.0846485
CAST	0.000126773	-0.282154	0.377	0.377	1
UBR1	5.76793124980023e-09	-0.282206	0.109	0.154	0.000143714
RANBP2	0.000306831	-0.282508	0.292	0.298	1
PPP3R1	1.02002931101873e-06	-0.282556	0.174	0.211	0.0254151
USP7	1.7635589457521e-11	-0.284157	0.109	0.162	4.39408346923593e-07
USP9X	0.000237063	-0.284195	0.169	0.193	1
IL6ST	5.59809018561387e-07	-0.285377	0.373	0.391	0.0139482
HIST1H2AK	4.79345043970475e-15	-0.285888	0.1	0.165	1.19433611155684e-10
DYNC1H1	3.17216021300859e-06	-0.286534	0.222	0.251	0.0790375
PSME4	3.43024275105474e-06	-0.287758	0.136	0.17	0.0854679
PIK3R5	1.1114112100398e-05	-0.288395	0.212	0.24	0.276919
PRDM2	1.96444906369889e-05	-0.28902	0.257	0.28	0.489462
ZMYM2	4.55363862210208e-06	-0.28904	0.237	0.264	0.113458
APBB1IP	9.54569368306383e-06	-0.289138	0.306	0.322	0.237841
NUP98	1.24699013868473e-06	-0.289149	0.223	0.255	0.03107
JARID2	4.36065268766866e-05	-0.289539	0.1	0.128	1
PHC3	0.000120614	-0.289688	0.367	0.365	1
ANKHD1	5.019164858636e-05	-0.289689	0.273	0.285	1
RBM39	9.49640238237979e-16	-0.289959	0.737	0.717	2.36612361759375e-11
PKN2	3.8489749607322e-07	-0.289976	0.166	0.203	0.00959011
SRSF4	2.22705837580045e-07	-0.290273	0.292	0.32	0.00554894
VMP1	4.91559683041436e-05	-0.290304	0.167	0.192	1
ANKRD11	3.62435929709889e-05	-0.290356	0.43	0.421	0.903045
GAB2	7.1896831563206e-10	-0.290747	0.059	0.101	1.79138145522884e-05
RAB8B	0.000322892	-0.290877	0.182	0.204	1
NIPBL	1.18037503538362e-05	-0.291212	0.323	0.339	0.294102
UBE2H	5.17799320633179e-06	-0.291559	0.15	0.182	0.129015
FNBP4	2.21256081143009e-06	-0.292629	0.432	0.427	0.0551282
NELL2	0.0176926	-0.293344	0.189	0.198	1
SIPA1L1	4.15664543858936e-05	-0.293508	0.113	0.141	1
ATF7IP	0.000191104	-0.293534	0.22	0.238	1
UBE3A	7.78623710621523e-06	-0.293708	0.262	0.283	0.194002
ARID2	1.98742504912921e-06	-0.294278	0.162	0.197	0.0495187
RABEP1	8.05542074620443e-08	-0.294732	0.144	0.183	0.00200709
VPS13D	5.3926390727562e-08	-0.295215	0.109	0.149	0.00134363
INPP5D	1.48091536735114e-06	-0.296668	0.157	0.193	0.0368985
BCAS3	2.02841609884168e-10	-0.297014	0.074	0.12	5.05400155187394e-06
HIPK2	9.08255128499054e-08	-0.297421	0.152	0.194	0.00226301
MED13	3.04084054436958e-10	-0.297536	0.089	0.136	7.57655830035124e-06
EMB	9.8759481025096e-08	-0.297675	0.292	0.322	0.00246069
SECISBP2	3.41117552115272e-08	-0.29838	0.34	0.363	0.000849928
RFTN1	4.23401432585392e-09	-0.298909	0.152	0.199	0.000105495
MAP3K1	2.82042075676284e-05	-0.298938	0.206	0.231	0.702736
FBXW11	1.77852819435775e-08	-0.29923	0.131	0.174	0.000443138
RNF213	1.57907904637508e-09	-0.299433	0.345	0.377	3.93443335194814e-05
USP34	0.000178443	-0.300222	0.294	0.306	1
PIK3C2A	1.7205210773817e-10	-0.300269	0.086	0.133	4.28685031640424e-06
FUS	1.28522311907076e-09	-0.300931	0.569	0.561	3.20226192347671e-05
PDE8A	1.815638561915e-08	-0.301151	0.111	0.156	0.000452385
GOLGA4	6.26794816674047e-05	-0.301738	0.256	0.274	1
TSHZ2	0.0841686	-0.302435	0.248	0.245	1
TASOR2	3.8298575733642e-08	-0.304178	0.145	0.188	0.000954247
JAK1	7.98463936274056e-18	-0.304486	0.697	0.693	1.98945274362044e-13
PCNX1	0.000628681	-0.304791	0.264	0.277	1
MARCH6	0.000349589	-0.304955	0.239	0.254	1
CLASP1	5.22804563529981e-09	-0.30532	0.091	0.136	0.000130262
ROCK1	2.70548973624983e-07	-0.305486	0.22	0.255	0.006741
SMAD4	1.35493066657246e-09	-0.306008	0.181	0.227	3.37594524883194e-05
MACO1	2.51935665911853e-06	-0.306643	0.165	0.199	0.0627723
PRKDC	2.40585014629186e-09	-0.307188	0.124	0.169	5.99441622450081e-05
GNA13	3.73215965537053e-10	-0.308498	0.133	0.182	9.29904899732121e-06
PELI1	2.33203101142653e-05	-0.308787	0.268	0.289	0.581049
USP47	5.23105086826827e-07	-0.309289	0.257	0.287	0.0130337
CAPZA1	1.10746672984508e-09	-0.309557	0.24	0.284	2.75936410408199e-05
PLCL1	1.10526856049233e-05	-0.310329	0.19	0.22	0.275389
ETS1	1.37063122272782e-15	-0.310806	0.631	0.635	3.41506475454864e-11
HIST2H2AC	3.70837456874823e-20	-0.310871	0.083	0.158	9.23978607549308e-16
AFF4	9.50175452633439e-06	-0.31091	0.296	0.31	0.236746
MALAT1	1.46542466855508e-36	-0.311182	1	1	3.65125210417184e-32
TCF25	7.29044094654906e-08	-0.311684	0.452	0.458	0.00181649
MBNL1	6.32176684584937e-16	-0.311794	0.773	0.752	1.57513142731183e-11
FAF1	1.42379078745205e-07	-0.312712	0.148	0.187	0.00354752
PIAS1	1.90205270595768e-08	-0.312765	0.334	0.36	0.000473915
SENP5	1.44863778969745e-11	-0.313601	0.114	0.168	3.60942591681016e-07
CLEC2D	2.52538961087205e-06	-0.313799	0.31	0.33	0.0629226
MBP	2.83977142737782e-12	-0.315273	0.464	0.49	7.07557448845459e-08
GRB2	1.10270379755969e-07	-0.31537	0.296	0.321	0.0027475
COPA	4.38651643247725e-07	-0.315386	0.232	0.263	0.0109294
CUL3	2.37048202624473e-07	-0.316358	0.305	0.33	0.00590629
RB1CC1	7.08343734291828e-09	-0.318196	0.247	0.287	0.000176491
EPS15	3.28455599998107e-07	-0.318983	0.204	0.24	0.0081838
VPS13C	2.27857608545394e-08	-0.318988	0.252	0.285	0.00056773
DLEU2	1.09197922432664e-08	-0.320163	0.121	0.165	0.000272078
NKTR	7.65822310422674e-09	-0.322065	0.337	0.363	0.000190812
RPS20	3.13688469342934e-17	-0.322393	0.667	0.652	7.81586190214853e-13
HIST1H2AM	1.56009840498838e-30	-0.324216	0.028	0.106	3.88714118586904e-26
CAMK2D	2.2424060736041e-08	-0.325747	0.15	0.193	0.000558718
GLG1	8.31258697593376e-08	-0.325813	0.183	0.221	0.00207116
PIP4K2A	1.86945859337951e-10	-0.327774	0.157	0.207	4.65794303126438e-06
MYO9B	2.35452225236006e-08	-0.328206	0.156	0.198	0.000586653
RPL13A	1.66232053834393e-45	-0.329552	0.969	0.93	4.14183785333773e-41
RUNX1	4.94471626753699e-09	-0.330487	0.158	0.205	0.000123203
PPP1R16B	0.000345118	-0.330549	0.234	0.257	1
CLASP2	3.59978284661753e-13	-0.330901	0.116	0.174	8.96921894063224e-09
DNAJC1	7.63804665220375e-05	-0.331371	0.229	0.249	1
COG5	3.28634535124704e-09	-0.331776	0.123	0.168	8.18825807716712e-05
USP15	1.86785319440026e-11	-0.333155	0.545	0.544	4.65394301916769e-07
ADK	8.60971882099181e-07	-0.333637	0.267	0.296	0.021452
ATP11B	1.45594391917275e-09	-0.333833	0.228	0.272	3.62762986901081e-05
JMJD1C	5.7657576688455e-05	-0.333886	0.405	0.403	1
STK4	2.53190691605241e-19	-0.334899	0.621	0.632	6.30849927203619e-15
SEPTIN6	1.01963577672353e-15	-0.336044	0.579	0.589	2.54052450128434e-11
ARFGEF1	5.87387174003453e-08	-0.336924	0.179	0.219	0.00146353
AAK1	9.79527017408793e-14	-0.337295	0.492	0.516	2.44058951657575e-09
CD247	1.93771687385405e-09	-0.338243	0.663	0.634	4.82801536289475e-05
PTBP3	2.05135856312676e-12	-0.338542	0.256	0.306	5.11116499588664e-08
STK17B	1.67703833103844e-25	-0.339511	0.723	0.747	4.17850870561539e-21
PACS1	6.03436039452375e-09	-0.3396	0.333	0.359	0.000150352
SOS2	3.43173753429628e-11	-0.340161	0.149	0.203	8.55051724045262e-07
ATXN1	1.15379762329214e-05	-0.343313	0.175	0.204	0.28748
SRPK2	7.38672035306074e-08	-0.343738	0.261	0.291	0.00184048
GATAD2B	7.15251535762287e-09	-0.344076	0.123	0.167	0.000178212
TLK1	1.34556760892095e-11	-0.344542	0.302	0.344	3.35261625438743e-07
TCF12	1.89726416790008e-09	-0.346524	0.125	0.172	4.72722340073984e-05
CCSER2	4.50479258374047e-07	-0.348306	0.371	0.384	0.0112241
TNRC6C	3.81608975813707e-10	-0.349124	0.126	0.174	9.50816924137432e-06
PDE4D	3.58116366497786e-07	-0.349859	0.273	0.306	0.00892283
STAG2	5.32977950322049e-10	-0.351208	0.269	0.311	1.32796786102242e-05
SOS1	2.2501618861402e-20	-0.351349	0.069	0.141	5.60650335550693e-16
TC2N	1.25914727614499e-09	-0.352014	0.314	0.349	3.13729135324285e-05
RAPGEF6	4.20714831352662e-08	-0.352312	0.305	0.333	0.00104825
NCOA3	7.34393825768678e-15	-0.352905	0.128	0.193	1.82981565628524e-10
AP3B1	9.28788758940636e-11	-0.353005	0.144	0.194	2.31417007177649e-06
DOCK10	7.26411034285268e-09	-0.353038	0.313	0.346	0.000180993
PIK3CA	1.85984388317422e-09	-0.35343	0.235	0.279	4.63398701931689e-05
FBXO11	2.77709142415744e-11	-0.35356	0.133	0.186	6.91940099243067e-07
RLF	1.24157252299128e-13	-0.356092	0.15	0.212	3.09350209828508e-09
PUM2	3.23276861718374e-10	-0.35706	0.279	0.319	8.05476628657502e-06
ACAP2	2.83710156121901e-09	-0.357727	0.188	0.231	7.06892224993328e-05
PTBP2	1.5665413001527e-16	-0.357885	0.104	0.172	3.90319430346046e-12
FAM133B	9.16144163092988e-13	-0.358878	0.311	0.363	2.28266479676249e-08
MGAT5	2.74543236102678e-05	-0.359182	0.162	0.192	0.684052
BIRC6	5.51132680443244e-09	-0.359402	0.229	0.269	0.00013732
AGTPBP1	8.40499991456516e-11	-0.360433	0.18	0.232	2.09418977871306e-06
WAC	1.1860637454202e-08	-0.361568	0.26	0.292	0.00029552
ITFG1	3.46044970686939e-10	-0.36164	0.158	0.208	8.62205648963577e-06
ZFAND3	3.17415292307087e-08	-0.361856	0.168	0.209	0.000790872
UQCRHL	6.19860392452713e-38	-0.36233	0.034	0.131	1.54444415383518e-33
ASH1L	5.19084730238249e-11	-0.362364	0.264	0.31	1.29335151386162e-06
CDKAL1	2.40080698032676e-09	-0.362586	0.161	0.207	5.98185067218216e-05
TMEM123	5.31212465136561e-23	-0.364106	0.591	0.611	1.32356897813426e-18
STAT3	2.61798865358269e-16	-0.364392	0.435	0.476	6.52298052926663e-12
SESN3	1.59148149715469e-05	-0.364714	0.167	0.199	0.396534
FAM107B	6.66642778049168e-22	-0.365599	0.612	0.639	1.66100714578731e-17
DYRK1A	7.71323290981505e-09	-0.367446	0.178	0.222	0.000192183
CREB1	3.44737420189885e-15	-0.367536	0.207	0.272	8.58947756145117e-11
PHACTR2	3.57182163814921e-07	-0.367988	0.208	0.244	0.00889955
P2RY8	6.33904936491678e-14	-0.371471	0.395	0.439	1.57943753976267e-09
AKT3	4.7329725528668e-08	-0.372182	0.277	0.311	0.00117927
DENND4A	2.08547983511816e-07	-0.373213	0.194	0.231	0.00519618
VPS13B	1.493130150054e-10	-0.373632	0.131	0.181	3.72028308187456e-06
CCL5	4.97903480442184e-05	-0.374233	0.087	0.118	1
PTPRC	9.75430423014803e-25	-0.37668	0.813	0.816	2.43038244198368e-20
BPTF	2.37869054811083e-13	-0.376964	0.223	0.28	5.92674536967294e-09
SNX9	3.66371345761134e-08	-0.377415	0.42	0.427	0.000912851
RIPOR2	3.1082949876712e-11	-0.377617	0.38	0.41	7.74462779128155e-07
MAP3K2	2.26957496798369e-10	-0.378187	0.25	0.294	5.65487299022816e-06
FOXN3	7.3214390533885e-11	-0.378636	0.398	0.42	1.82420975454228e-06
SYNE2	2.27760269092377e-08	-0.378798	0.335	0.364	0.000567487
OSBPL8	1.04963474860555e-10	-0.380673	0.438	0.454	2.6152699396256e-06
CHD1	2.40011654381654e-14	-0.382207	0.466	0.49	5.98013038057329e-10
PTPRCAP	5.92953985758256e-21	-0.38323	0.419	0.472	1.47740415091527e-16
CRY1	1.46512106734737e-09	-0.383595	0.177	0.224	3.65049565140272e-05
FOXP1	2.77223810482737e-16	-0.383975	0.738	0.724	6.90730846198787e-12
NEAT1	7.83591878769782e-06	-0.384266	0.325	0.341	0.19524
PICALM	1.24223225624269e-09	-0.386873	0.136	0.183	3.09514588965428e-05
FOXO1	1.43134803742539e-09	-0.388332	0.324	0.356	3.56634677004911e-05
AKAP13	2.94423327405208e-12	-0.389114	0.369	0.41	7.33585162562817e-08
EPB41	1.7646872159713e-16	-0.389203	0.413	0.453	4.3968946673141e-12
TXNIP	2.19021937471574e-28	-0.389653	0.714	0.725	5.45715059404173e-24
ANKRD12	1.59748041317165e-15	-0.390649	0.698	0.688	3.98028219745847e-11
ELMO1	1.84490156577997e-09	-0.390694	0.288	0.325	4.59675674129736e-05
TUT4	4.86543302322883e-18	-0.392034	0.475	0.508	1.21227129206769e-13
ATM	2.01689416185098e-12	-0.392464	0.289	0.339	5.02529349366791e-08
RPS6KA3	2.44947028131886e-13	-0.392738	0.173	0.233	6.10310015293408e-09
XIST	3.40039965618157e-13	-0.393231	0.132	0.192	8.47243578334199e-09
MON2	5.00768313978861e-12	-0.393888	0.156	0.212	1.24771433110973e-07
TMEM131L	7.97773001077132e-15	-0.394926	0.203	0.267	1.98773120948378e-10
UTRN	2.54231549326801e-09	-0.395615	0.249	0.29	6.33443328302657e-05
NAP1L4	4.00678219840514e-17	-0.395687	0.369	0.415	9.98329852554625e-13
TBL1X	5.85658560723971e-11	-0.39586	0.154	0.205	1.45922686989985e-06
SMYD3	8.5986041697541e-07	-0.397179	0.151	0.187	0.0214243
RASA3	3.32288436027173e-10	-0.397409	0.588	0.573	8.27929867205303e-06
SCAF11	1.81714668941508e-14	-0.398524	0.403	0.439	4.52760269134662e-10
STAT4	2.88061151803691e-09	-0.399409	0.293	0.329	7.17733165834076e-05
CELF2	9.74739984996211e-15	-0.399987	0.556	0.564	2.42866214661656e-10
CBLB	7.07945049394645e-09	-0.400185	0.249	0.285	0.000176392
STAG1	4.73542094799262e-12	-0.402552	0.251	0.3	1.17987748340184e-07
COP1	5.11511571671415e-14	-0.403358	0.143	0.204	1.2744822319765e-09
KAT6A	1.43640818924892e-13	-0.40465	0.337	0.382	3.57895464433262e-09
BRAF	2.98158258357606e-12	-0.404958	0.191	0.247	7.42891116523812e-08
SKAP1	1.09442797730845e-14	-0.405068	0.475	0.493	2.72687674826172e-10
GPRIN3	6.12516251628948e-07	-0.405511	0.231	0.261	0.0152615
WWOX	3.93557228753056e-07	-0.40553	0.114	0.153	0.00980587
FNBP1	3.51194497377484e-16	-0.407221	0.526	0.544	8.75036209665738e-12
FAM172A	4.51568200009776e-11	-0.407587	0.213	0.26	1.12512732714436e-06
RNF19A	1.46981477869185e-11	-0.408163	0.249	0.299	3.66219050258861e-07
ACTR2	1.39505246252582e-20	-0.40929	0.373	0.429	3.47591271562934e-16
ZNF292	1.1899969118632e-17	-0.409324	0.368	0.422	2.96499630559835e-13
RABGAP1L	2.15767426078091e-12	-0.416399	0.259	0.308	5.37606118816171e-08
PRKCA	1.30586172897652e-10	-0.416602	0.194	0.242	3.2536850839179e-06
SERINC5	6.53254711469324e-09	-0.417346	0.36	0.377	0.000162765
ARID1B	2.18250409721458e-12	-0.419101	0.241	0.292	5.43792720861984e-08
MED13L	7.7201669332311e-17	-0.419602	0.167	0.238	1.92355679308386e-12
XRN1	1.8478076735168e-15	-0.423637	0.332	0.384	4.60399759933445e-11
RAPGEF1	8.64111172037814e-12	-0.424333	0.168	0.223	2.15301939624942e-07
LRBA	4.25075085608744e-15	-0.424761	0.186	0.25	1.05911708330275e-10
SSH2	2.27862864289089e-13	-0.426062	0.438	0.46	5.67743112662694e-09
MECP2	5.84707782460441e-19	-0.426562	0.293	0.362	1.45685791077844e-14
PRKCH	4.55194710463637e-11	-0.428057	0.491	0.502	1.1341631405912e-06
BACH2	2.60537205046698e-09	-0.428253	0.554	0.548	6.49154500094353e-05
CREBBP	3.41482314331805e-20	-0.428825	0.134	0.215	8.50837334389126e-16
RIF1	3.25891282853278e-13	-0.429622	0.213	0.269	8.11990720357227e-09
ARID4B	5.32496947627953e-18	-0.43067	0.519	0.544	1.32676939470981e-13
CAMK4	7.59362162963767e-26	-0.431782	0.675	0.697	1.89202676524052e-21
ZDHHC20	2.29302981046593e-16	-0.437519	0.158	0.228	5.7133130757569e-12
RASA2	2.37901462221532e-22	-0.438218	0.469	0.516	5.9275528327117e-18
ATP9B	9.84679663626922e-15	-0.438297	0.214	0.277	2.45342784989284e-10
CAMK1D	4.89852826203676e-13	-0.438336	0.178	0.237	1.22051730176908e-08
SIK3	7.81320546763516e-10	-0.438338	0.241	0.284	1.94673827431598e-05
ARIH1	1.95842958622538e-10	-0.43944	0.36	0.388	4.87962315703915e-06
TTC17	9.96248650649728e-21	-0.440229	0.262	0.338	2.48225313795886e-16
PRKCB	5.03838371176838e-12	-0.44036	0.229	0.281	1.25536368562421e-07
HERC1	3.67893373368027e-14	-0.445395	0.35	0.395	9.16643129083775e-10
SLC38A1	5.83382984156872e-16	-0.445466	0.355	0.405	1.45355704332526e-11
ATP8A1	1.56615695445096e-15	-0.451936	0.226	0.292	3.90223666771002e-11
RNF38	1.68711097296075e-16	-0.454747	0.191	0.26	4.203605700229e-12
CCDC91	8.0987060508235e-16	-0.455228	0.232	0.299	2.01787359962318e-11
CNOT6L	9.38483573756353e-11	-0.462717	0.331	0.364	2.33832567237133e-06
USP3	3.55482047609132e-23	-0.467166	0.548	0.575	8.85719069822912e-19
BCL11B	4.64640562211009e-30	-0.473878	0.581	0.627	1.15769842480495e-25
SMCHD1	9.68676142377923e-30	-0.489099	0.625	0.647	2.41355347634883e-25
ANKRD44	1.30688542928745e-17	-0.491182	0.394	0.44	3.25623573561261e-13
MBD2	1.35466931584508e-41	-0.494568	0.087	0.208	3.37529406735961e-37
FYN	2.53348872795629e-15	-0.498996	0.497	0.524	6.3124405145759e-11
RORA	2.23226522535704e-11	-0.502278	0.529	0.543	5.5619120354996e-07
KLF12	2.01122504299713e-15	-0.504318	0.257	0.318	5.01116831713166e-11
COMMD1	1.97516742381064e-40	-0.504522	0.117	0.243	4.92132715316659e-36
TGFBR2	1.56318896304231e-30	-0.50653	0.474	0.546	3.89484162031623e-26
PPP2R5C	1.73161095104444e-22	-0.507413	0.436	0.493	4.31448184562234e-18
KDM6A	1.11491081490522e-18	-0.51133	0.218	0.293	2.77791178641784e-14
ZBTB20	2.96328802637593e-17	-0.520715	0.355	0.41	7.38332844651826e-13
BTBD9	2.16507256229472e-16	-0.522288	0.231	0.299	5.39449479621352e-12
PAN3	1.82264835765322e-22	-0.522507	0.204	0.292	4.54131064792877e-18
RASGEF1B	1.08488273136327e-40	-0.523683	0.09	0.211	2.70309381346471e-36
AL627171.2	2.93591706828397e-25	-0.535599	0.209	0.309	7.31513096733635e-21
TNRC6A	1.06087398262146e-27	-0.536806	0.287	0.375	2.64327361509963e-23
KMT2C	4.34167712799575e-22	-0.544589	0.257	0.337	1.08177227321142e-17
RICTOR	2.21126266443002e-30	-0.544654	0.363	0.446	5.50958205469385e-26
ZEB1	7.22344843759e-23	-0.547019	0.394	0.464	1.79979441270992e-18
EML4	6.39804297185809e-34	-0.548778	0.636	0.678	1.59413638686816e-29
ANK3	1.02134883123731e-10	-0.551337	0.294	0.328	2.54479274791087e-06
JUND	5.43802452635454e-68	-0.555619	0.918	0.914	1.3549381909865e-63
CDC14A	8.24574085211831e-19	-0.557604	0.24	0.314	2.0545087907138e-14
ARHGAP15	1.12557921530099e-35	-0.592232	0.617	0.663	2.80449317284394e-31
CDC42SE2	3.46279415828074e-40	-0.59858	0.597	0.646	8.6278979247723e-36
DPYD	3.56788399619975e-31	-0.605512	0.273	0.375	8.8897397649313e-27
HECA	2.77984051415473e-49	-0.606065	0.187	0.334	6.92625062506793e-45
TNRC6B	1.21155803084941e-52	-0.7027	0.39	0.512	3.0187179896644e-48
CD74	0.0620644	-0.704152	0.658	0.591	1
PDE3B	4.19826694620775e-50	-0.7091	0.509	0.607	1.04604019231712e-45
HIST1H3D	4.39989076092145e-76	-0.772795	0.202	0.39	1.09627678199119e-71
HIST1H1D	1.0824769981942e-69	-0.785593	0.466	0.606	2.69709968870066e-65
LINC01619	2.93605346242946e-46	-0.807094	0.461	0.558	7.31547080698924e-42
MT-ATP8	0	-1.34552	0.927	0.986	0
HBB	2.58549057838159e-36	-4.08889	0.031	0.121	6.44200832509556e-32

[truncated: 3 more sheets: B_PBMC3_6M_vs_PBMC3_fresh_sig_g, B_PBMC3_12M_vs_PBMC3_fresh_sig_, Sheet1]
